# Supplementary material for: Engineered MED12 mutations drive leiomyoma-like transcriptional and metabolic programs by altering the 3D genome compartmentalization
Source: Nat Commun. 2023 Jul 10;14:4057. doi: 10.1038/s41467-023-39684-y (PMC10333368; doi:10.1038/s41467-023-39684-y)
Supplement: Supplementary file 3 — Supplementary Data 1 [file 41467_2023_39684_MOESM3_ESM.xlsx]

## Sheet: Sheet1
Supplementary Data 1: Massspectometry quantified metabolite levels in WT and MED12 G44N mutant cells.
		WT	WT	WT	WT	MED12 G44N	MED12 G44N	MED12 G44N	MED12 G44N
		R1	R2	R3	R4	R1	R2	R3	R4
Total Ion Count	TIC	4.07549e+11	3.36432e+11	3.48558e+11	3.79574e+11	3.94502e+11	4.09209e+11	3.8569e+11	4.40241e+11
Normalization Factor for "metaboanalyst " analysis.	=TIC / Lowest TIC in batch	1.21139	1	1.03604	1.12823	1.17261	1.21632	1.14641	1.30856
1. Peak area reported underneath were produced by extractions from same amount of starting materials according to protein amount. (NON-NORMALIZED DATA)
		WT	WT	WT	WT	MED12 G44N	MED12 G44N	MED12 G44N	MED12 G44N
		R1	R2	R3	R4	R1	R2	R3	R4
Metabolites	KEGG ID
1,3-bisphospho-D-glycerate	C00236	0	0	0	0	0	0	0	0
1-methylnicotinamide+	C02918	1.55891e+09	2.48686e+09	2.32644e+09	2.05465e+09	7.46378e+08	4.96533e+08	8.5513e+08	5.07007e+08
1-phenylethylamine	C02455	1.04929e+06	1.07235e+06	458712	1.30909e+06	1.10717e+06	445970	381456	1.09876e+06
2- / 3-phosphoglycerate	C00631 / C00197	6.40136e+06	9.83036e+06	1.03326e+07	9.41629e+06	9.75619e+06	1.18947e+07	8.70385e+06	1.45044e+07
2-(Formamido)-N1-(5-phospho-D-ribosyl)acetamidine	C04640	0	0	0	0	0	0	0	0
2,3-bisphospho-D-glycerate	C01159-C03339	5829.57	14612.7	28279.2	78637.2	121180	109552	311607	302482
2-aminobutanoate / 2-/3-aminoisobutanoate	C02261 / C03665 / C05145	1.67964e+07	1.37049e+07	1.12422e+07	1.47964e+07	1.81744e+07	2.3394e+07	2.30809e+07	1.96819e+07
2-HG	C02630	8.39046e+06	5.79218e+07	2.52816e+07	9.43896e+06	1.16814e+07	1.26374e+07	1.71084e+07	1.46408e+07
2-hydroxybutanoic acid	C05984	5.18784e+06	0	0	491861	863175	0	792028	0
2-keto-3-deoxy-d-gluconic acid	C01216	0	0	0	0	0	0	0	0
2-keto-isovaleric acid	C00141	6.32151e+07	6.21578e+07	5.05932e+07	6.02426e+07	9.35385e+07	1.20218e+08	1.01611e+08	1.15931e+08
2-ketovaleric acid	C06255	0	0	0	0	0	0	0	0
2-oxoadipic acid	C00322	1.38863e+06	764800	876776	923151	1.26608e+06	1.59289e+06	1.0297e+06	1.48337e+06
2-oxobutanoic acid	C00109	0	0	0	0	0	0	0	0
3- / 4-hydroxyphenylacetic acid	C05593 / C00642	1.19551e+06	788696	805758	312244	354206	296816	405568	298061
3- / 7-methylguanine	C02230 / C02242	116056	131850	74796.9	179465	239117	165901	233815	278650
3,4-dihydroxymandelic acid	C05580	0	0	0	0	0	0	0	0
3,4-dihydroxyphenylpropanoate	C10447	13046.2	27903.4	12980.6	0	28795.5	13649.1	25822.2	33056.8
3-hydroxy-anthranilic acid	C00632	0	0	0	0	0	0	0	0
3-hydroxybutanoic acid	C01089	0	0	0	0	0	0	0	0
3-hydroxykynurenine	C02794	233122	104919	0	0	404655	71880.8	261308	119597
3-hydroxypropanoic acid	C01013	0	0	0	0	0	0	0	0
3-methoxytyramine	C05587	0	0	0	0	0	0	0	0
3-methylcrotonyl-CoA	C03069	0	11988.7	0	0	0	0	14133.8	0
3-phosphohydroxypyruvic acid	C03232	400965	442270	335560	440714	773078	1.34696e+06	783421	1.16121e+06
3-phospho-serine	C01005	2.03864e+06	1.98389e+06	874362	0	130240	0	137944	0
3-ureidopropionic acid	C02642	378222	491415	334588	334148	420002	675184	390513	579568
4-hydroxybutanoic acid	C00989	0	0	4.27184e+06	0	7.76244e+06	845217	2.51271e+06	0
4-hydroxyphenylpyruvic acid	C01179	83103.8	79745.5	82351.8	0	0	0	0	0
4-hydroxyproline / 5-aminolevulinate	C01157 / C00430	2.08515e+07	9.81387e+06	1.28447e+07	2.01372e+07	1.88786e+07	3.96401e+07	1.15281e+07	4.23406e+07
5-aminopentanoic acid	C00431	3.26821e+06	4.01182e+06	0	4.78003e+06	1.28003e+07	3.6726e+06	0	2.16103e+06
5'-deoxyadenosine	C05198	0	22067.6	0	0	95625.9	0	0	0
5-HIAA	C05635	660254	664873	754373	790918	5.49353e+06	3.64353e+06	8.52914e+06	4.37223e+06
5-methylcytosine	C02376	380709	0	0	242511	0	246006	158959	218131
5-methyl-THF	C00440	0	0	0	0	0	0	0	0
5'-methylthioadenosine	C00170	709949	686951	815517	805517	540049	731993	454666	755486
6-aminohexanoate	C02378	0	0	0	0	0	0	0	0
6-O-methylguanine	n/a	0	0	0	0	38160.9	0	39470.3	0
6-phosphogluconic acid	C00345	284022	326050	226908	408876	219340	213763	309068	210469
6-phosphoglucono-D-lactone	C01236	0	0	0	0	0	0	0	0
acetoacetic acid	C00164	6.03777e+06	770235	0	386856	2.45929e+06	1.46422e+06	1.02431e+06	664201
acetoin -	C00466	17583	924888	1.01749e+06	517765	27823.7	21000.5	18620.2	15305.7
acetylcarnitine+	C02571	2.80048e+08	2.07094e+08	2.44361e+08	3.09675e+08	3.48816e+08	4.05442e+08	3.8431e+08	4.081e+08
acetylcholine+	C01996	2.32489e+06	1.98337e+06	2.39302e+06	2.45794e+06	5.19773e+06	4.20316e+06	5.59134e+06	5.83123e+06
acetyl-CoA	C00024	0	0	0	165323	0	0	0	0
aconitic acid	C00417-C02341	893545	978790	1.08086e+06	1.89305e+06	1.54431e+06	1.04998e+06	2.43363e+06	767630
acrylic acid	C00511	3.66497e+07	2.76405e+07	1.35731e+07	1.41461e+07	1.98555e+07	2.96396e+07	2.14822e+07	2.80187e+07
adenine	C00147	3.4305e+07	3.47618e+07	1.88585e+07	2.24215e+07	1.92502e+07	2.27535e+07	2.015e+07	4.8961e+07
adenosine	C00212	4.97788e+07	1.7578e+08	4.28479e+07	1.67644e+07	5.1097e+06	6.92177e+06	1.19508e+07	1.84372e+07
adenylosuccinate	C03794	0	13657.3	199558	503723	278511	658872	34015	667447
ADP / dGDP	C00008 / C00361	1.32587e+07	1.29811e+07	1.52386e+07	2.07901e+07	1.09953e+07	1.1033e+07	9.80303e+06	7.49224e+06
ADP-D-glucose	C00498	0	0	0	0	0	0	0	0
agmatine	C00179	117134	50752.6	58917.3	182277	175811	68289.2	137831	425634
AICA ribonucleotide	C04677	524953	170916	604328	690494	196004	476465	480657	589756
a-KG	C00026	7.74257e+07	5.96068e+07	6.61392e+07	7.8666e+07	9.96511e+07	1.05671e+08	1.49805e+08	1.32248e+08
alanine	C00041	7.9172e+07	1.62982e+06	1.33011e+07	1.83467e+08	1.37302e+08	2.30829e+08	9.58622e+07	1.67154e+08
alanine methyl ester	n/a	4.82783e+06	3.60897e+06	3.41519e+06	4.42663e+06	4.89704e+06	7.1384e+06	4.11361e+06	6.66976e+06
allantoin	C01551	2.3893e+06	2.59572e+06	1.8442e+06	2.76542e+06	3.00535e+06	4.48361e+06	3.26441e+06	4.57873e+06
AMP / dGMP	C00020 / C00362	921744	376828	269772	368113	499115	833202	318633	564095
anandamide	C11695	0	0	0	0	0	0	0	0
arginine	C02385	1.75387e+09	1.33432e+09	1.25574e+09	1.43133e+09	1.70717e+09	2.08361e+09	1.90882e+09	2.05857e+09
ascorbic acid	C00072	0	33011.2	0	25157.4	0	0	113872	26432.5
asparagine	C16438	3.09988e+07	4.81762e+07	4.89974e+07	4.11815e+07	2.62272e+07	3.09992e+07	3.29785e+07	3.11043e+07
aspartic acid	C16433	1.00733e+08	1.22101e+08	1.25801e+08	1.04502e+08	7.21888e+07	9.08378e+07	8.82073e+07	9.49209e+07
ATP / dGTP	C00002 / C00286	2.99264e+08	2.23944e+08	2.78916e+08	3.26467e+08	2.70714e+08	3.19063e+08	3.10439e+08	3.64331e+08
b-alanine	C00099	3.07741e+07	4.94093e+07	4.01173e+07	4.22869e+07	4.73913e+07	4.52548e+07	3.42099e+07	5.61228e+07
betaine+	C00719	3.1474e+08	4.0461e+08	3.89653e+08	2.17161e+08	3.94621e+08	5.99697e+08	3.22191e+08	3.2222e+08
bilirubin	C00486	0	0	0	0	0	0	0	0
biotin	C00120	95573.6	27106.7	34641.1	0	70709.9	0	0	0
butyric acid / (iso)	C00246 / C02632	1.87344e+06	1.88017e+06	977929	943940	1.50986e+06	2.15124e+06	2.24419e+06	1.6527e+06
caffeic acid	C01197/C01481	0	0	0	0	0	0	0	0
cAMP(2',3') / cAMP(3',5')	C02353 / C00575	0	38505.2	35525.5	21454.9	0	0	0	0
carbamoyl phosphate	C00169	178731	0	0	166727	0	0	528055	0
carnitine+	C00487	2.5089e+08	5.37669e+08	5.78676e+08	4.47213e+08	1.75734e+08	3.64164e+07	3.88966e+08	3.66292e+07
cCMP(2',3'-)	C02354	4.69945e+06	6.19941e+06	7.01808e+06	8.88906e+06	8.52656e+06	1.19342e+07	9.54154e+06	1.4117e+07
CDP	C00112	3.00669e+06	4.17225e+06	6.59162e+06	8.34135e+06	4.75759e+06	7.77684e+06	6.32489e+06	5.648e+06
CDP-choline+	C00307	0	0	0	0	0	0	0	0
cGMP	C00943	0	0	0	0	0	0	0	0
choline+	C00114	9.68344e+07	1.62635e+08	1.57463e+08	1.9081e+08	1.3546e+08	1.11539e+08	9.54707e+07	1.09473e+08
citraconic acid	C02226	1.17684e+06	1.90217e+06	1.44495e+06	1.04235e+06	409163	804645	526605	1.43747e+06
citramalic acid	C00815	1.10248e+06	1.39193e+06	2.52108e+06	1.62011e+06	963711	1.21569e+06	1.95882e+06	1.25838e+06
citrate / citrate(iso)	C00158 / C00311	1.08181e+08	4.55957e+08	4.25171e+08	1.82532e+08	1.62963e+08	1.8436e+08	4.51101e+08	4.65582e+08
citrulline	C00327	0	555713	238299	0	281480	0	364724	167488
CMP	C00055	0	13245.1	8671.7	22433.6	21161.7	0	0	0
coenzyme A	C00010	0	0	0	0	0	0	0	0
cortisol	C00735	0	0	0	0	0	0	9884.18	0
creatine	C00300	1.30583e+09	2.20581e+09	2.2623e+09	1.84036e+09	1.06627e+09	4.97079e+08	1.75027e+09	5.26299e+08
creatinine	C00791	7.6883e+07	1.01404e+08	4.98728e+07	9.87973e+07	1.0364e+08	6.54197e+07	1.11891e+08	1.34287e+08
CTP	C00063	2.32269e+07	1.86713e+07	2.35889e+07	3.80217e+07	3.26286e+07	4.07065e+07	4.38069e+07	5.36946e+07
cystathionine	C00542	1.48984e+07	1.17251e+07	1.5154e+07	1.85713e+07	2.35202e+07	3.12113e+07	3.00674e+07	3.23944e+07
cysteine	C00736-C00097	2.91669e+06	2.09047e+06	2.76863e+06	5.21579e+06	6.83154e+06	7.44841e+06	4.19376e+06	6.69925e+06
cysteine-S-sulfate	C05824	0	0	0	0	0	0	0	0
cystine	C01420	1.63992e+06	464145	336032	391962	640123	610746	137044	68112.8
cytidine	C00475	93328.5	0	15418.8	73671.8	87417.4	31532.4	27838.2	30845.9
cytosine	C00380	280301	173241	179881	1.23628e+06	125589	157709	52240.1	193900
dADP	C00206	0	0	0	0	0	0	0	0
dAMP	C00360	0	0	0	92866.4	326886	0	140403	0
D-arabinono-1,4-lactone	C00652	1.48738e+06	2.08833e+06	521753	890577	2.4542e+06	3.16632e+06	0	1.06544e+06
dATP	C00131	1.41708e+06	877562	1.21101e+06	1.44325e+06	1.19131e+06	1.37945e+06	1.44782e+06	1.44594e+06
dCDP	C00705	0	0	0	0	0	0	0	0
dCMP	C00239	0	0	0	0	0	0	0	0
dCTP	C00458	898157	609884	736584	821076	994357	1.0133e+06	1.26651e+06	1.40519e+06
dehydroascorbic acid	C05422	0	0	0	0	0	0	0	0
deoxyadenosine	C00559	223104	598523	419971	0	22379.2	72991	0	87986.1
deoxycarnitine+	C01181	3.91131e+06	8.01512e+06	1.05562e+07	1.625e+07	4.70766e+06	3.40382e+06	1.10728e+07	3.2881e+06
deoxycytidine	C00881	0	0	0	0	0	0	0	0
deoxyguanosine	C00330	439042	640346	251003	942918	1.21708e+06	30964.7	1.1959e+06	1.37752e+06
deoxyinosine	C05512	7498.67	22958.1	19437.4	62339.5	18960.2	23303.5	40623.2	54484.4
deoxyuridine	C00526	257620	123731	147770	207584	262439	261593	155373	342840
D-erythrose-4-phosphate	C00279	0	0	0	0	0	0	0	0
D-galactonic acid / D-gluconic acid	C00880 / C00257	2.69251e+07	3.21257e+07	3.16297e+07	3.75428e+07	2.74086e+07	3.48425e+07	3.61375e+07	3.35196e+07
D-galactosamine/glucosamine-1/6-phosphate	C03783 / C00352 / C06377 / C06156	0	0	0	0	0	0	15293.1	0
D-glucuronolactone / D-galacturonolactone	C02670 / D06430	3.21392e+06	2.94531e+06	3.02506e+06	4.34152e+06	3.16967e+06	3.26705e+06	4.77773e+06	4.90327e+06
dihydroorotate	C00337	3.68473e+06	1.94477e+06	1.70521e+06	2.71307e+06	2.81284e+06	4.00253e+06	5.8215e+06	2.78304e+06
dimethylglycine	C01026	0	78513.1	0	121730	0	0	0	158657
DL-DOPA	C00355	18052.1	7487.2	0	7863.39	0	13093.1	7246.14	0
DOPAC	C01161	0	7620.26	16488.2	20738.2	17268.3	19029.9	9928.69	8798.68
dopamine	C03758	170344	677760	0	124080	389915	542008	340855	413363
D-ribose-1/5-phosphate / D-ribulose 5-phosphate	C00620 / C00117 / C00199	0	0	0	0	0	0	0	20105.6
D-sedoheptulose	C02076	108263	150756	87475.2	245768	182746	190349	246148	170780
D-sedoheptulose-7-phosphate	C05382	20009.2	0	0	31576.3	0	0	0	0
dTMP	C00364	0	17678.9	0	44614.4	39804.1	45261.2	0	48996.7
dTTP	C00459	645115	310891	558709	547951	572771	705742	674286	816134
dUMP	C00366	0	0	0	0	0	0	0	0
dUTP	C00460	0	0	0	0	0	0	0	0
epinephrine / normetanephrine	C00788 / C05589	3.2897e+06	1.5679e+06	1.9496e+06	2.85226e+06	3.29812e+06	2.42204e+06	3.19054e+06	2.127e+06
F-1,6/2,6-DP	C00354 / C00665	6.27437e+06	7.99318e+06	5.76686e+06	4.54811e+06	4.26815e+06	3.55791e+06	5.73014e+06	4.90556e+06
F1P	C01094	0	0	0	0	0	0	126481	0
F6P / G1P / G6P	C00085 / C00103 / C00092	2.65528e+06	2.10438e+06	1.82788e+06	1.84659e+06	1.44601e+06	1.7638e+06	1.63607e+06	1.96758e+06
FAD	C00016	71385.2	499315	437444	220822	0	0	214276	0
FMN	C00061	0	0	0	0	0	0	0	161594
folate	C00504	0	0	0	0	0	0	0	0
fructose / mannose	C00095 / C00159	2.11648e+07	2.17589e+07	1.32693e+07	1.16794e+07	1.68747e+07	2.06856e+07	1.45397e+07	1.82372e+07
fumaric acid	C00122	7.63504e+07	8.60154e+07	1.01404e+08	1.36739e+08	1.2328e+08	5.42431e+07	1.78901e+08	6.0184e+07
GABA	C00334	1.04995e+07	9.52366e+06	1.17427e+07	1.28642e+07	1.62143e+07	1.47946e+07	1.6483e+07	1.60399e+07
galactosamine / glucosamine / mannosamine	C02262 / C00329 / C03570	1.38222e+06	1.81878e+06	976068	886164	1.03537e+06	1.46662e+06	1.04827e+06	1.59634e+06
galactose / glucose	C00124 / C00267	4.38529e+08	4.15409e+08	1.95111e+08	1.6728e+08	2.14806e+08	3.43019e+08	2.07619e+08	3.41595e+08
GalNAC / GlcNAC	C01074 / C00140	44829.7	14524.2	24190.1	113372	122411	168308	31976.4	278086
GAP / DHAP	C00118 / C00111	8.19861e+06	7.63361e+06	7.92518e+06	5.30583e+06	1.12504e+07	8.25156e+06	1.08963e+07	1.30654e+07
GDP	C00035	4.40054e+06	4.6497e+06	7.06876e+06	9.63453e+06	5.03504e+06	7.10833e+06	7.72356e+06	8.34862e+06
GDP-L-fucose	C00325	0	0	0	0	0	0	0	0
geranyl-PP	C00341	0	0	0	0	0	0	0	0
glucono-lactone	C00198	0	0	0	0	0	0	0	0
glutaconic acid	C02214	0	0	0	0	0	0	0	0
glutamate	C00302	1.68109e+09	1.93336e+09	2.32294e+09	3.17257e+09	1.82778e+09	1.37776e+09	2.78625e+09	1.37327e+09
glutamine	C00303	8.82418e+08	9.26179e+08	9.61682e+08	1.11931e+09	8.29907e+08	4.28356e+08	9.47521e+08	4.6692e+08
glutathione	C00051	7.36289e+07	1.7782e+08	1.6977e+08	2.15786e+08	1.70913e+08	6.50619e+07	2.1183e+08	7.23173e+07
glutathione disulfide	C00127	8.85267e+07	6.44038e+07	7.41935e+07	7.92759e+07	7.50957e+07	1.02281e+08	8.05931e+07	9.80325e+07
glyceraldehyde	C02426	3.91925e+09	1.73749e+09	1.77238e+09	1.51199e+08	0	0	0	0
glyceric acid	C00258	1.07669e+07	7.66739e+06	7.54772e+06	1.01074e+07	1.38795e+07	2.25787e+07	7.5979e+06	1.326e+07
glycerol 2/3-phosphate	C02979 / C00093	2.13899e+06	967092	1.23338e+06	1.57067e+06	2.13502e+06	2.68224e+06	2.39432e+06	3.57496e+06
glycine	C00037	1.35312e+08	1.71424e+08	1.85408e+08	1.83955e+08	1.24036e+08	1.44197e+08	1.46129e+08	1.67228e+08
glycylglycine	C02037	1.81361e+06	3.06652e+06	2.67463e+06	2.58844e+06	2.26829e+06	2.94852e+06	2.38935e+06	3.03e+06
glyoxylic acid	C00048	0	0	0	0	0	0	0	0
GMP	C00144	0	12189.2	42979.2	177028	28904.8	65362.4	0	0
GTP	C00044	3.10518e+07	2.69262e+07	3.47386e+07	4.06415e+07	3.6571e+07	4.49732e+07	4.82861e+07	5.3403e+07
guanidine	C17349	9.10583e+06	2.97275e+07	2.42052e+07	2.57448e+07	1.01526e+07	2.08452e+06	1.78111e+07	2.47367e+06
guanidinoacetate	C00581	0	120721	17320.1	0	0	17814.5	0	0
guanine	C00242	17206.6	134978	171685	349274	0	77942.2	108362	123400
guanosine	C00387	7.4312e+06	4.64168e+06	4.87864e+06	5.75458e+06	2.63946e+06	4.67049e+06	2.76845e+06	4.92038e+06
gulonic-lactone	C01040	1.89053e+06	1.34044e+06	1.66645e+06	1.04371e+06	1.20863e+06	1.20167e+06	936759	1.18996e+06
histamine	C00388	0	0	0	0	0	0	0	0
histidine	C00768	1.87333e+08	2.02246e+08	1.87417e+08	1.78569e+08	1.45745e+08	1.45075e+08	1.54461e+08	1.4508e+08
homocysteine	C05330	0	93871.8	183361	132258	126017	136354	215670	103548
homocystine	C01817	0	0	0	0	0	0	0	0
homogentisic acid	C00544	60731	35585	38464.6	9220.17	18278.3	19841.9	9027.64	31419.1
homoserine / threonine / allothreonine	C00263 / C00188 / C05519	3.89106e+08	5.56589e+08	6.37712e+08	6.15557e+08	3.66832e+08	3.25423e+08	5.21495e+08	3.48575e+08
hydroxyphenyllactic acid / HVA	C03672 / C05582	958862	1.36773e+06	811535	1.53048e+06	1.47651e+06	1.0409e+06	1.82487e+06	1.97705e+06
hydroxypyruvic acid	C00168	155181	92019.6	291498	13915.1	169463	174330	35749.8	217186
hypoxanthine	C00262	499031	352948	236321	1.22113e+06	553998	456761	704088	574735
IDP	C00104	0	0	0	0	0	0	0	0
imidazole-4-acetate	C02835	2.52725e+06	1.81595e+06	1.90371e+06	1.87348e+06	1.8377e+06	2.89746e+06	2.23446e+06	3.04116e+06
IMP	C00130	0	0	0	0	0	0	0	0
inosine	C00294	7.0102e+06	922109	1.63279e+06	5.4186e+06	3.2596e+06	6.02363e+06	3.48981e+06	4.8795e+06
isonictinic acid	C07446	0	0	0	0	0	0	0	0
isopentenyl pyrophosphate	C00129	0	0	0	0	0	0	0	0
itaconic acid	C00490	0	0	0	0	0	0	0	0
kynurenic acid	C01717	12681.1	11426.5	0	24446.1	0	24545	13783	16791.2
kynurenine	C01718	8.60121e+06	8.93722e+06	1.02642e+07	1.22371e+07	7.23532e+07	4.59104e+07	1.14141e+08	5.90164e+07
lactic acid	C01432	1.00536e+10	1.06791e+10	1.15372e+10	8.03587e+09	1.28178e+10	1.29072e+10	1.02797e+10	1.33119e+10
lactose / maltose	C00243 / C00208	3.6315e+06	2.91822e+06	1.33239e+06	965147	2.42164e+06	2.68018e+06	2.28042e+06	2.9571e+06
L-arginino-succinate	C03406	5.16414e+06	4.00014e+06	4.55066e+06	5.44776e+06	6.92963e+06	3.47021e+06	7.27282e+06	1.38469e+06
L-cysteic acid	C00506	126569	123654	221122	307011	179539	25037.2	166527	207860
leucine / leucine(iso) / norleucine	C16439 / C16434 / C01933	2.20728e+09	1.97216e+09	2.168e+09	2.43756e+09	1.91326e+09	1.944e+09	2.33258e+09	1.95734e+09
levulinic acid	n/a	0	0	0	0	0	0	0	0
lipoamide	C00248	0	0	0	0	0	0	0	0
L-NMMA	C03884	5.48353e+06	4.48975e+06	4.54148e+06	5.42594e+06	6.28265e+06	8.37782e+06	7.18531e+06	8.34208e+06
L-tyrosine methyl ester	C03404	3.8424e+06	1.73816e+06	2.32547e+06	4.58106e+06	3.08734e+06	4.49612e+06	2.96205e+06	3.55183e+06
lysine	C00047/C00739	3.75924e+08	2.12568e+08	3.06616e+08	2.30096e+08	2.70607e+08	3.38977e+08	2.97293e+08	3.82954e+08
maleic acid	C01384	3.38893e+06	1.08866e+06	1.2164e+06	1.94734e+06	3.94822e+06	5.89427e+06	1.64596e+06	6.05584e+06
malic acid	C00711	6.5872e+07	9.97747e+07	1.33971e+08	2.99116e+08	9.69435e+07	8.49724e+07	3.62206e+08	9.77457e+07
malonic acid	C00383	0	0	0	0	0	0	0	0
malonyl-CoA	C00083	0	0	0	0	13141.2	0	0	17711.4
mandelic acid / vanillin	C01984 / C00755	0	0	0	0	0	0	0	0
ManNAC	C00645	54779.4	61181	45671.1	137142	146222	116613	92036.5	253691
mesaconic acid	C01732	2.86292e+06	6.44363e+06	3.45179e+06	4.12091e+06	2.39069e+06	2.15498e+06	4.40991e+06	2.33391e+06
methionine	C00073	3.27766e+08	2.2854e+08	2.54338e+08	3.11371e+08	2.97203e+08	3.99033e+08	3.61241e+08	4.09449e+08
methyl acetoacetate	n/a	0	0	2.13611e+06	0	0	0	0	0
methylglyoxal	C00546	4.88162e+06	0	2.80083e+06	1.98957e+06	922230	242754	627140	1.42084e+06
methylmalonic acid	C02170	3.55503e+07	2.15905e+07	8.18463e+06	6.51311e+06	4.34791e+06	7.01862e+06	3.26173e+07	0
mevalonic acid	C00418	2.3078e+07	1.77387e+07	2.35731e+07	1.94075e+07	1.78103e+06	1.52772e+06	368207	2.01249e+06
N1/N8-acetylspermidine	C00612 / C01029	18403.8	4.59273e+06	4.78524e+06	6.9148e+06	7.29959e+06	6.18125e+06	1.14665e+07	6.04522e+06
N1-acetylspermine	C02567	4.26739e+06	4.66932e+06	3.7834e+06	2.84195e+06	1.73344e+06	1.39146e+06	1.15703e+06	488498
N-acetylaspartic acid	C01042	96877.8	782819	392806	196234	14590.6	0	0	46699.5
N-acetylaspartylglutamic acid	C12270	0	0	0	0	0	0	0	0
N-acetyl-b-alanine / N-acetyl-alanine	C01073 / n/a	2.52048e+07	1.97324e+07	3.33126e+07	4.00883e+07	4.32132e+07	3.95698e+07	4.21323e+07	4.19597e+07
N-acetyl-DL-serine / O-acetyl-L-serine	n/a / C00979	1.09879e+08	8.42889e+07	1.05247e+08	1.35234e+08	1.27121e+08	1.49231e+08	1.75343e+08	1.44007e+08
N-acetylglucosamine 1/6-phosphate	C04501 / C00357	182956	0	0	0	0	0	0	0
N-acetylglycine	n/a	1.90719e+07	2.2835e+07	4.09959e+07	3.83761e+07	6.45999e+07	1.23627e+08	5.0108e+07	1.11664e+08
N-acetyl-L-glutamic acid	C00624	1.58773e+06	5.10977e+06	5.81691e+06	3.75719e+06	1.24742e+06	1.57889e+06	2.87259e+06	1.48733e+06
NAD+	C00003	209833	0	0	302406	1.56219e+06	487014	1.76837e+06	266025
NADH	C00004	1.76199e+06	3.37495e+07	2.49345e+07	6.41351e+06	407883	1.1359e+06	2.86546e+06	1.81484e+06
NADP+	C00006	3.1626e+06	2.46599e+06	2.95381e+06	3.96035e+06	3.00444e+06	3.91779e+06	3.61815e+06	3.98169e+06
NADPH	C00005	0	0	0	0	0	0	0	0
N-carbamoyl-L-aspartate	C00438	207894	152173	158647	441446	486059	1.09503e+06	908461	1.20524e+06
nebularine	C01736	0	0	0	0	0	0	0	0
N-formyl-L-methionine	C03145	9.10526e+06	1.09473e+07	5.84873e+06	1.00202e+07	1.31479e+07	1.10445e+07	1.36444e+07	1.8366e+07
nicotinamide	C00153	1.37005e+07	1.24014e+07	1.52235e+07	1.75666e+07	1.99085e+07	2.0872e+07	1.62292e+07	2.30067e+07
nicotinamide riboside+	C03150	0	0	0	0	0	0	0	0
nicotinic acid	C00253	0	0	0	0	0	0	0	0
N-methyl-alanine	C02721	2.72921e+06	2.15742e+06	2.00663e+06	4.57115e+06	2.06769e+06	2.08368e+06	9.84725e+06	5.64656e+06
N-methylaspartic acid	C12269	1.23622e+09	2.03607e+09	2.0984e+09	2.30654e+09	1.45172e+09	5.40057e+08	2.02094e+09	5.71727e+08
N-methyltryptamine	C06213	0	0	0	0	0	0	0	0
NMN	C00455	122039	56232.4	56615	335481	141942	286019	317004	254337
norepinephrine / pyridoxine	C00547 / C00314	1.3732e+08	1.4194e+08	9.7607e+07	1.28933e+08	1.30029e+08	1.49707e+08	1.53832e+08	1.81237e+08
octopamine	C04227	687039	358818	598469	382567	661559	591295	280771	239601
ornithine	C01602	1.22493e+07	9.59222e+06	9.90771e+06	9.79865e+06	1.51131e+07	1.89893e+07	1.61043e+07	1.75676e+07
orotic acid	C00295	4.59344e+06	3.22909e+06	4.42145e+06	8.01875e+06	4.06506e+06	2.68831e+06	3.86236e+06	2.8077e+06
orotidylic acid	C01103	0	0	0	0	0	0	0	0
O-succinyl-homoserine	C01118	103495	498924	523601	87507.6	0	31671	78366.3	16170.4
oxalacetic acid	C00036	0	0	0	0	0	0	0	0
pantothenic acid	C00864	5.52395e+08	2.56335e+08	3.35634e+08	5.71053e+08	4.36334e+08	1.99657e+08	4.94603e+08	2.40779e+08
phenethylamine	C05332	0	0	0	0	0	0	0	0
phenylalanine	C02057	4.92924e+08	7.69839e+08	8.08001e+08	6.2739e+08	4.40039e+08	5.16163e+08	5.68268e+08	5.25739e+08
phenylephrine / synephrine	C07441 / C04548	639746	397185	471059	236124	332394	295733	313531	210468
phenylethanolamine	C02735	0	0	0	0	0	0	0	0
phosphocreatine	C02305	0	0	0	0	0	0	0	0
phosphoenolpyruvate	C00074	0	554289	362626	0	0	1.03154e+06	391873	1.73101e+06
phosphorylcholine+	C00588	1.79765e+09	1.37767e+09	2.04775e+09	2.2645e+09	2.75385e+09	3.84747e+09	4.0739e+09	4.66023e+09
picolinic acid	C10164	1.04351e+07	3.54904e+06	5.49006e+06	3.83505e+06	4.02585e+06	4.49126e+06	4.94869e+06	3.98953e+06
proline	C16435	3.86638e+09	2.60978e+09	3.19045e+09	3.78326e+09	3.11396e+09	4.1935e+09	3.87829e+09	4.27566e+09
propionic acid	C00163	0	0	0	0	0	0	0	0
PRPP	C00119	0	0	0	0	0	0	14889.8	0
pseudouridine	C02067	90196.9	265326	93291.2	0	135709	139675	88412.8	50352.7
purine	C15587	0	0	0	0	0	0	0	0
putrescine	C00134	9.2083e+06	4.30292e+06	1.75152e+08	1.49069e+08	2.05506e+08	2.00974e+08	1.82031e+08	2.07202e+08
pyridoxal	C00250	9.40053e+06	5.5191e+06	5.40321e+06	6.16245e+06	7.10394e+06	8.69932e+06	6.07585e+06	1.08348e+07
pyroglutamic acid	C01879-C02237	4.79004e+08	3.54152e+08	3.94856e+08	5.69128e+08	7.3048e+08	1.02228e+09	7.58958e+08	1.19874e+09
pyrroline hydroxycarboxylic acid	C04281	3.80159e+08	4.88143e+08	4.98345e+08	5.58382e+08	3.76977e+08	1.72917e+08	4.70973e+08	1.8807e+08
pyruvic acid	C00022	1.15742e+08	8.76627e+07	9.67492e+07	1.26156e+08	1.02371e+08	1.12026e+08	1.05292e+08	1.30397e+08
quinolinic acid	C03722	0	51812	84812.7	0	0	0	509.637	0
S-adenosyl-L-homocysteine	C00021	0	140610	260669	329260	0	0	147525	0
S-adenosyl-L-methionine+	C00019	3.56331e+07	2.28107e+07	2.87937e+07	4.14302e+07	5.27438e+07	6.60296e+07	6.28528e+07	7.501e+07
S-adenosylmethioninamine+	C01137	0	18868.8	25180.5	21982.4	41275.5	8392.22	8423.95	7604.31
SAICAR	C04823	0	0	0	0	0	0	0	0
sarcosine	C00213	1.36748e+06	320640	1.36793e+06	298394	4.07224e+06	861124	378941	7.81393e+06
serine	C00716	7.59024e+06	2.37004e+07	2.20651e+07	1.28044e+07	6.33361e+06	4.80174e+06	6.80363e+06	5.36769e+06
serotonin	C00780	14325.2	132510	81328.4	31651.2	96653.3	58637.6	35064.5	157808
sorbitol / galactitol / L-iditol / manitol	C00794 / C01697 / C01507 / C00392	3.66762e+07	3.31614e+07	3.18851e+07	4.45015e+07	3.98984e+07	5.66491e+07	4.97596e+07	5.63598e+07
spermidine	C00315	7.47802e+08	9.6378e+08	7.95088e+08	6.38135e+08	5.53397e+08	4.54725e+08	3.99893e+08	3.27676e+08
spermine	C00750	2.32621e+07	2.93465e+07	2.37956e+07	2.2941e+07	1.93004e+07	1.70893e+07	1.95265e+07	1.5392e+07
succinic acid	C00042	8.78725e+07	1.2705e+08	1.45921e+08	1.87e+08	7.69877e+07	1.28729e+07	1.73129e+08	1.41004e+07
succinic semialdehyde	C00232	890516	1.98301e+07	8.43812e+06	406724	1.76547e+06	4.40866e+06	1.6546e+06	804949
succinyl-CoA	C00091	0	0	0	0	0	0	0	0
sucrose	C00089	129184	0	0	0	0	0	0	0
taurine	C00245	4.74646e+08	3.40638e+08	4.26901e+08	5.34708e+08	4.75698e+08	6.12182e+08	5.60003e+08	6.2424e+08
thiamine diphosphate+	C00068	1.10852e+06	816506	1.13256e+06	1.36863e+06	810229	1.02318e+06	1.06582e+06	1.20876e+06
thiamine phosphate+	C01081	0	0	9041.59	11653.7	0	0	0	0
thiamine+	C00378	1.89546e+08	1.36726e+08	1.13709e+08	1.14989e+08	2.33289e+08	3.80403e+08	2.53265e+08	3.64985e+08
thymidine	C00214	208104	378004	174665	156815	713226	267385	187158	370935
thymine	C00178	0	0	0	0	0	0	0	0
tryptamine	C00398	78781.9	41847.3	59305.1	42588.9	43687	87242.9	35220	14404.4
tryptophan	C00806	8.00325e+07	1.27287e+08	1.27301e+08	9.71627e+07	4.78467e+07	5.79177e+07	5.9597e+07	5.74006e+07
tyramine	C00483	0	422653	298021	624859	652535	165788	333568	71082.9
tyrosine	C01536	3.94418e+08	2.70227e+08	3.13226e+08	4.17306e+08	3.82367e+08	5.38244e+08	4.56872e+08	5.18913e+08
UDP	C00015	119775	1.7162e+06	2.15687e+06	1.6844e+06	0	0	0	0
UDP-D-galactose / UDP-D-glucose	C00052 / C00029	2.24905e+06	1.75825e+06	2.10329e+06	2.97657e+06	1.89584e+06	2.57853e+06	2.11081e+06	2.55577e+06
UDP-N-acetyl-galactosamine/UDP-N-acetyl-glucosamine	C00203 / C00043	0	273944	0	0	191136	234106	1.00827e+06	393368
UMP	C00105	0	0	0	140636	0	0	0	329793
uracil	C00106	637440	1.18475e+06	940757	1.99346e+06	880074	845372	433021	679943
uracil 5-carboxylic acid	C03030	0	0	0	0	0	0	0	0
urea	C00086	0	0	0	0	0	0	0	0
uric acid	C00366	4.05942e+06	3.07766e+06	2.45277e+06	2.65559e+06	2.33202e+06	3.90033e+06	2.67704e+06	3.69751e+06
uridine	C00299	1.41374e+06	1.81746e+06	843420	2.59741e+06	1.55391e+06	1.4812e+06	1.23696e+06	2.30851e+06
UTP	C00075	1.47634e+07	1.16033e+07	1.46851e+07	1.74523e+07	1.98787e+07	2.08559e+07	2.47967e+07	2.84074e+07
valine / norvaline	C16436 / C01799	2.8369e+08	2.43552e+08	2.82424e+08	3.5006e+08	3.2255e+08	5.71661e+08	3.71416e+08	4.29133e+08
vitamin B2	C00255	98686.3	190257	51703.1	162306	31949.1	27828.9	135468	46749.6
xanthine	C00385	334777	567152	266309	225038	335914	506950	284433	435524
xanthosine	C01762	0	0	0	0	0	0	0	0
xanthurenic acid	C02470	0	0	0	10846.1	0	0	0	0
XMP	C00655	0	0	0	0	0	0	0	0
xylitol / arabitol / ribito	C00379/ C01904 / C00532 / C00474	7.52292e+06	4.64844e+06	4.74407e+06	7.28015e+06	5.76291e+06	4.92141e+06	7.06717e+06	6.73934e+06
y-glutamylcysteine	C00669	90544.2	788317	645089	290030	259352	257780	392705	301604
