# Supplementary material for: Engineered MED12 mutations drive leiomyoma-like transcriptional and metabolic programs by altering the 3D genome compartmentalization
Source: Nat Commun. 2023 Jul 10;14:4057. doi: 10.1038/s41467-023-39684-y (PMC10333368; doi:10.1038/s41467-023-39684-y)
Supplement: Supplementary file 4 — Supplementary Data 2 [file 41467_2023_39684_MOESM4_ESM.xlsx]

## Sheet: Figure 3A
Supplementary Data 2: Differentially expressed genes in MED12 Gly44N colonies vs WT (DESEQ, padj<0.05) (This table has been made by DESEQ2 Package)
Ensembl	Gene_symbol.y	Col1_baseMean	Col1_lfcSE	Col1_stat	Col1_log2fc	Col1_weight	Col1_pvalue	Col1_padj	Col2_baseMean	Col2_lfcSE	Col2_stat	Col2_pvalue	Col2_weight	Col2_log2fc	Col2_padj
ENSG00000145416	1-Mar	144.365	0.199801	14.7234	2.94174	2.03374	4.56467e-49	6.08141e-47	144.365	0.206553	8.72455	2.67248e-18	2.62901	1.80208	1.18737e-16
ENSG00000183654	11-Mar	19.3154	1.22485	6.28126	7.69364	1.46652	3.35833e-10	6.64021e-09	19.3154	1.23245	5.32358	1.01747e-07	1.30569	6.56103	2.79385e-06
ENSG00000138758	11-Sep	1242.84	0.0875292	-2.90809	-0.254543	2.19431	0.00363642	0.0126748	1242.84	0.0875582	-3.90741	9.32924e-05	2.1711	-0.342125	0.000840485
ENSG00000144583	4-Mar	442.621	0.100813	13.5623	1.36726	2.51362	6.70395e-42	5.57988e-40	442.621	0.101829	10.3116	6.24494e-25	2.50802	1.05002	4.7304e-23
ENSG00000164402	8-Sep	444.901	0.102708	-3.81721	-0.39206	2.19431	0.000134968	0.000699421	444.901	0.101857	-3.1144	0.0018432	2.26361	-0.317225	0.0104061
ENSG00000205002	AARD	9.86925	0.732389	3.36999	2.46814	1.8273	0.00075172	0.00378476	9.86925	0.728759	3.49309	0.000477459	1.39071	2.54562	0.0050574
ENSG00000090861	AARS	1857.65	0.0697642	-13.6113	-0.949584	2.19431	3.42896e-42	3.35423e-40	1857.65	0.0680433	-3.53136	0.000413428	2.1711	-0.240286	0.0030219
ENSG00000275700	AATF	627.872	0.0977897	5.48087	0.535973	2.19431	4.2323e-08	4.26468e-07	627.872	0.0984637	2.70799	0.00676928	2.26361	0.266638	0.0307859
ENSG00000165029	ABCA1	33.4551	0.3338	-4.12482	-1.37686	1.67858	3.71028e-05	0.000278346	33.4551	0.326131	-3.71821	0.000200641	1.40991	-1.21262	0.0023615
ENSG00000107331	ABCA2	263.551	0.135607	-4.92857	-0.668348	2.51362	8.28329e-07	5.98525e-06	263.551	0.132934	-2.95982	0.00307814	2.50802	-0.393463	0.0145831
ENSG00000064687	ABCA7	34.4415	0.302757	-4.15747	-1.2587	1.8273	3.21795e-05	0.000225806	34.4415	0.289663	-3.19074	0.0014191	2.00614	-0.924239	0.00928588
ENSG00000141338	ABCA8	6.3574	1.31913	-4.87932	-6.43647	0.730652	1.0645e-06	2.34584e-05	6.3574	0.749167	-3.12635	0.00176988	0.828461	-2.34216	0.0231995
ENSG00000135776	ABCB10	195.42	0.143603	3.3114	0.475526	2.0467	0.000928309	0.00413144	195.42	0.143849	2.54033	0.0110748	2.54719	0.365423	0.0414543
ENSG00000004846	ABCB5	75.4765	1.18972	7.56915	9.00521	1.67858	3.75675e-14	9.95706e-13	75.4765	1.19632	5.42925	5.65913e-08	2.16854	6.4951	1.01488e-06
ENSG00000131269	ABCB7	164.108	0.15408	3.83309	0.590603	2.03374	0.000126545	0.000706264	164.108	0.154844	2.7167	0.00659371	2.46055	0.420664	0.0279264
ENSG00000164163	ABCE1	1443.43	0.0763193	3.02381	0.230775	2.19431	0.00249613	0.0091313	1443.43	0.0760201	4.01659	5.90451e-05	2.34438	0.305342	0.00051904
ENSG00000140526	ABHD2	279.951	0.119875	-7.8626	-0.942532	2.39842	3.76246e-15	7.79787e-14	279.951	0.115441	-4.43407	9.24711e-06	2.50802	-0.511874	9.42598e-05
ENSG00000097007	ABL1	807.218	0.0913754	-6.30837	-0.576429	2.5219	2.81996e-10	3.38177e-09	807.218	0.0905466	-4.67471	2.94363e-06	2.26361	-0.423279	3.64294e-05
ENSG00000099204	ABLIM1	276.602	0.131059	10.699	1.4022	2.0294	1.02895e-26	5.49515e-25	276.602	0.143448	-3.3143	0.000918737	2.26361	-0.47543	0.00579799
ENSG00000173210	ABLIM3	831.867	0.0853083	-7.44601	-0.635207	2.18944	9.6203e-14	1.88877e-12	831.867	0.0835398	-2.86263	0.00420138	2.34438	-0.239144	0.0200202
ENSG00000159842	ABR	526.444	0.0853853	3.31845	0.283347	2.51362	0.000905194	0.00337606	526.444	0.0885399	-4.43837	9.06429e-06	2.1711	-0.392973	0.000105189
ENSG00000267328	AC002398.2	73.6776	1.03621	-7.89844	-8.18444	1.96255	2.8241e-15	7.16376e-14	73.6776	0.239004	-11.8348	2.5806e-32	2.00614	-2.82856	3.76299e-30
ENSG00000262429	AC004771.4	138.858	0.167237	-9.13995	-1.52854	2.03374	6.24797e-20	2.20289e-18	138.858	0.148942	-2.55417	0.010644	2.5068	-0.380424	0.040622
ENSG00000283117	AC004949.1	12.1483	0.933543	4.83172	4.51062	1.45622	1.35356e-06	1.55889e-05	12.1483	0.948517	3.63589	0.000277026	1.43028	3.4487	0.00306926
ENSG00000267405	AC005180.1	11.8096	1.13751	2.93985	3.34413	1.58057	0.00328368	0.0152577	11.8096	1.10374	4.84326	1.27728e-06	1.30569	5.34568	2.84404e-05
ENSG00000267505	AC005180.2	14.5673	0.784462	3.02756	2.37501	1.45622	0.00246534	0.0128947	14.5673	0.747141	5.6906	1.26594e-08	1.21175	4.25168	4.28467e-07
ENSG00000267283	AC005306.1	100.639	0.187329	-3.53459	-0.662131	1.96255	0.000408413	0.0020833	100.639	0.184646	-3.02014	0.00252658	2.62901	-0.557656	0.0119429
ENSG00000206129	AC006305.1	13.807	0.530043	2.57254	1.36356	1.55541	0.0100954	0.0402459	13.807	0.520732	3.17727	0.0014867	1.39071	1.6545	0.0130397
ENSG00000236886	AC007563.2	28.2232	0.367494	-5.93046	-2.17941	1.8273	3.02087e-09	4.31315e-08	28.2232	0.350781	-5.4282	5.6924e-08	1.89038	-1.90411	1.15208e-06
ENSG00000233251	AC007743.1	29.5971	0.308986	2.94268	0.909246	1.96255	0.00325389	0.0126762	29.5971	0.386591	-3.90264	9.51494e-05	2.00614	-1.50873	0.00091739
ENSG00000270823	AC007938.2	19.8565	0.551361	-6.78195	-3.7393	1.46652	1.18565e-11	2.80137e-10	19.8565	0.456423	-6.15001	7.74781e-10	1.30569	-2.80701	2.9408e-08
ENSG00000279232	AC008522.1	460.58	0.116658	-4.99784	-0.583037	2.04684	5.79768e-07	5.19598e-06	460.58	0.115203	-3.16793	0.00153528	2.26361	-0.364955	0.00895731
ENSG00000254187	AC008708.2	37.3091	0.389829	3.09442	1.20629	1.55541	0.00197198	0.0100453	37.3091	0.361329	8.21153	2.18392e-16	2.00614	2.96706	1.13878e-14
ENSG00000261266	AC008870.3	154.76	0.158901	5.06013	0.80406	2.0294	4.18978e-07	3.86223e-06	154.76	0.16004	3.67478	0.000238058	2.54719	0.58811	0.00164503
ENSG00000260228	AC009119.1	266.322	0.125451	-4.57594	-0.574058	2.2848	4.74077e-06	3.24448e-05	266.322	0.122854	-2.64303	0.00821669	2.1711	-0.324707	0.0370675
ENSG00000259952	AC009133.2	352.126	0.110398	-3.60171	-0.397621	2.39842	0.000316133	0.00138982	352.126	0.109121	-2.57031	0.0101606	2.50802	-0.280476	0.0391917
ENSG00000236107	AC010127.1	35.578	0.328655	-5.28716	-1.73765	1.67858	1.24231e-07	1.48577e-06	35.578	0.306048	-3.69166	0.000222791	1.40991	-1.12983	0.00257185
ENSG00000254693	AC010768.1	10.9968	0.589634	-3.66479	-2.16088	1.60059	0.000247545	0.00160213	10.9968	0.534731	-2.74587	0.00603506	1.30569	-1.4683	0.0435173
ENSG00000254192	AC011365.2	7.54161	0.718776	-3.48782	-2.50696	1.60059	0.000486969	0.00292187	7.54161	0.721352	-3.62157	0.000292816	1.43028	-2.61243	0.00321798
ENSG00000258017	AC011603.2	10142.3	0.0584662	2.87919	0.168335	2.19431	0.00398694	0.0136657	10142.3	0.0583714	5.98215	2.20209e-09	2.34438	0.349187	4.49994e-08
ENSG00000257453	AC011611.3	216.901	0.137694	-11.1135	-1.53026	2.0294	1.07822e-28	6.60252e-27	216.901	0.125535	-4.45805	8.27081e-06	2.3472	-0.559641	9.07158e-05
ENSG00000234327	AC012146.1	169.66	0.150476	-2.69839	-0.406044	2.03374	0.00696754	0.0233937	169.66	0.137494	5.91133	3.3936e-09	2.54719	0.812773	6.26461e-08
ENSG00000262712	AC012676.1	56.0683	0.24143	-3.63226	-0.876937	1.61077	0.000280954	0.00178394	56.0683	0.242204	-4.0935	4.24911e-05	2.20689	-0.991463	0.000408508
ENSG00000259345	AC013652.1	17.9154	0.443381	3.11741	1.3822	1.55541	0.00182446	0.00938377	17.9154	0.445371	2.73633	0.00621283	1.43028	1.21868	0.0414276
ENSG00000249406	AC015909.1	2288.63	0.0898652	-23.9688	-2.15396	2.27724	5.88115e-127	3.16184e-124	2288.63	0.087708	-13.5165	1.24993e-41	2.34438	-1.18551	2.4478e-39
ENSG00000267374	AC016205.1	16.7407	0.660342	3.02729	1.99905	1.46652	0.00246755	0.0128274	16.7407	0.626975	5.85205	4.85544e-09	1.43028	3.66909	1.49822e-07
ENSG00000250981	AC016650.1	10.3209	1.26589	4.98542	6.311	1.58057	6.18259e-07	7.00449e-06	10.3209	1.26462	5.01327	5.35126e-07	1.30569	6.33986	1.29026e-05
ENSG00000267062	AC018761.2	228.107	0.130553	-3.30691	-0.431728	2.39842	0.0009433	0.00363969	228.107	0.130053	-3.48249	0.000496771	2.26361	-0.452907	0.00341237
ENSG00000174171	AC020659.1	134.803	0.174819	6.01121	1.05087	2.0294	1.84147e-09	2.45057e-08	134.803	0.17671	4.2271	2.36723e-05	2.62901	0.74697	0.00020902
ENSG00000267601	AC022966.1	492.997	0.0990324	-6.30527	-0.624426	2.19431	2.87684e-10	3.92553e-09	492.997	0.0967501	-2.9255	0.00343904	2.34438	-0.283042	0.01696
ENSG00000224714	AC024600.1	6.24497	1.32669	4.00061	5.30756	1.12689	6.318e-05	0.000643956	6.24497	1.31453	4.45863	8.24844e-06	0.783823	5.86101	0.000239079
ENSG00000224713	AC025165.1	100.321	0.193615	-5.59652	-1.08357	1.85146	2.18702e-08	2.70036e-07	100.321	0.18276	-2.55299	0.0106802	3.15469	-0.466585	0.0340363
ENSG00000257342	AC025165.2	365.086	0.106527	-4.28815	-0.456803	2.46972	1.80167e-05	0.000101749	365.086	0.105096	-3.0449	0.00232756	2.50802	-0.320008	0.0115939
ENSG00000280320	AC025262.3	44.851	0.273101	3.47505	0.949037	1.8273	0.000510764	0.0027096	44.851	0.273884	2.99894	0.00270917	1.85574	0.821362	0.0168971
ENSG00000268845	AC025278.1	5.44125	1.33356	3.3933	4.52517	0.813506	0.000690558	0.0071266	5.44125	1.33717	3.20302	0.00135993	0.828461	4.28299	0.0185637
ENSG00000250961	AC025470.2	8.92283	0.67829	-3.48555	-2.36422	1.45622	0.000491122	0.00319074	8.92283	0.654412	-3.33065	0.00086642	1.38514	-2.17962	0.00838821
ENSG00000250234	AC025754.1	23.2656	0.374045	-3.75632	-1.40503	1.60059	0.000172429	0.00115898	23.2656	0.362988	-3.34104	0.000834664	1.39071	-1.21276	0.00809436
ENSG00000247373	AC055713.1	221.736	0.130531	-3.19547	-0.417108	2.0294	0.00139601	0.00593864	221.736	0.130749	-3.9745	7.05287e-05	2.3472	-0.51966	0.000610864
ENSG00000243276	AC068633.1	29.8489	0.578736	7.45518	4.31458	1.8054	8.97466e-14	2.12577e-12	29.8489	0.585948	5.96167	2.4968e-09	1.89038	3.49322	6.22825e-08
ENSG00000257337	AC068888.1	721.262	0.0856907	-3.90605	-0.334713	2.04684	9.3816e-05	0.000535564	721.262	0.0853889	-3.95782	7.56379e-05	1.63862	-0.337954	0.000897027
ENSG00000255624	AC073585.1	15.0312	0.499387	2.71171	1.35419	1.60059	0.00669369	0.0276647	15.0312	0.496512	2.80238	0.00507275	1.21175	1.39141	0.0402818
ENSG00000263711	AC079062.1	96.5784	0.214497	12.599	2.70243	2.0467	2.13966e-36	1.80929e-34	96.5784	0.233365	3.49619	0.000471946	2.62901	0.815889	0.00287223
ENSG00000248694	AC079226.1	37.0885	0.298301	-3.21432	-0.958833	1.55541	0.00130756	0.0070736	37.0885	0.292214	-2.79045	0.00526344	2.00614	-0.81541	0.0274804
ENSG00000257225	AC079601.1	62.4975	0.267789	-10.2731	-2.75103	1.67858	9.31518e-25	5.39535e-23	62.4975	0.242006	-8.80383	1.3223e-18	1.89038	-2.13058	8.28755e-17
ENSG00000231781	AC079896.1	8.01108	1.28323	5.15794	6.61881	1.55541	2.49687e-07	3.06021e-06	8.01108	1.31869	3.57974	0.000343931	1.30569	4.72057	0.00400336
ENSG00000279713	AC080038.3	224.573	0.141024	-12.9027	-1.81959	2.0294	4.34405e-38	3.88782e-36	224.573	0.127414	-6.08708	1.14992e-09	2.50802	-0.77558	2.3317e-08
ENSG00000272758	AC083798.2	266.094	0.115731	2.91809	0.337712	2.2848	0.00352183	0.0119384	266.094	0.115317	2.75723	0.00582941	2.34438	0.317956	0.0262856
ENSG00000255201	AC087623.2	11.4843	0.506831	-2.64839	-1.34228	1.45622	0.00808768	0.0352853	11.4843	0.580686	-4.18097	2.90263e-05	1.39071	-2.42783	0.000440288
ENSG00000272159	AC087623.4	42.0665	0.315999	5.04242	1.5934	1.8273	4.59671e-07	4.64811e-06	42.0665	0.317175	4.50777	6.55119e-06	1.53765	1.42975	0.000107018
ENSG00000253837	AC090197.1	489.468	0.101492	-13.6219	-1.38251	2.51362	2.9673e-42	2.56725e-40	489.468	0.0968002	-7.84401	4.36395e-15	2.1711	-0.759301	1.91479e-13
ENSG00000261602	AC092115.2	50.072	0.266754	-5.25282	-1.40121	1.96255	1.49787e-07	1.52442e-06	50.072	0.261914	-4.96391	6.90875e-07	1.53765	-1.30012	1.39852e-05
ENSG00000279333	AC096636.1	14.3667	0.475965	-3.47692	-1.65489	1.45622	0.000507207	0.00328021	14.3667	0.452721	-2.92247	0.00347262	1.39071	-1.32306	0.0263795
ENSG00000265415	AC099850.3	141.1	0.162849	2.89528	0.471494	2.03374	0.00378816	0.0139335	141.1	0.16203	2.97778	0.00290347	2.5068	0.482491	0.0139022
ENSG00000259727	AC103740.2	55.8083	0.341267	10.0422	3.42708	1.8054	9.9385e-24	5.0407e-22	55.8083	0.347572	7.60412	2.86847e-14	2.16854	2.64298	1.14402e-12
ENSG00000267257	AC105105.1	58.4304	0.251872	-7.53401	-1.89761	1.96255	4.92036e-14	1.10648e-12	58.4304	0.234777	-5.83777	5.29041e-09	2.20689	-1.37058	1.08107e-07
ENSG00000253741	AC108002.1	25.0482	0.462746	6.59075	3.04984	1.46652	4.37623e-11	9.65189e-10	25.0482	0.479814	3.92911	8.52625e-05	1.40991	1.88524	0.0011358
ENSG00000227279	AC110015.1	212.45	0.133151	-3.63196	-0.483597	2.39842	0.000281278	0.00125135	212.45	0.131889	-3.23205	0.00122904	2.26361	-0.426273	0.00745346
ENSG00000263424	AC110597.3	128.293	0.156403	3.64696	0.570395	1.73615	0.000265361	0.00158682	128.293	0.172668	-4.65264	3.27708e-06	3.15469	-0.803361	3.00424e-05
ENSG00000238193	AC112656.1	3.77886	1.40879	3.25969	4.59223	1.12689	0.00111535	0.00811133	3.77886	1.39017	3.69477	0.000220084	0.828461	5.13638	0.00403374
ENSG00000250320	AC113383.1	148.764	0.174928	7.37035	1.28928	2.0467	1.70176e-13	3.47909e-12	148.764	0.175455	6.49467	8.32182e-11	2.62901	1.13952	1.82291e-09
ENSG00000235790	AC114488.2	21.0603	0.405045	-4.40449	-1.78402	1.60059	1.06031e-05	9.36208e-05	21.0603	0.382104	-3.6074	0.000309281	1.21175	-1.3784	0.00389703
ENSG00000249743	AC116345.1	9.88416	0.796264	4.07319	3.24334	1.60059	4.63727e-05	0.000355375	9.88416	0.804652	3.44077	0.000580058	1.43028	2.76862	0.00579595
ENSG00000278934	AC117489.1	8.33955	0.65444	-3.3975	-2.22346	1.58057	0.000680035	0.0039375	8.33955	0.623966	-3.16116	0.00157142	1.38514	-1.97246	0.013682
ENSG00000258232	AC125611.3	2046.77	0.0797744	4.17939	0.333409	2.27724	2.9229e-05	0.000169849	2046.77	0.0797175	3.78759	0.000152115	2.26361	0.301937	0.0012403
ENSG00000166104	AC126323.1	31.3287	0.430227	7.21488	3.10403	1.96255	5.39825e-13	1.11291e-11	31.3287	0.440583	5.05292	4.35101e-07	1.53765	2.22623	9.1793e-06
ENSG00000224888	AC138028.2	90.6109	0.210027	-2.54769	-0.535085	1.73615	0.0108437	0.0389994	90.6109	0.212684	-3.74254	0.00018217	2.5068	-0.795977	0.00132718
ENSG00000241525	AC141424.1	21.9782	0.376095	-3.76255	-1.41508	1.45622	0.000168188	0.00123435	21.9782	0.374787	-3.91329	9.10483e-05	1.39071	-1.46665	0.00121348
ENSG00000262413	AC145207.2	1631.73	0.0833804	3.60714	0.300765	2.5219	0.000309586	0.00130438	1631.73	0.0832167	3.94754	7.89596e-05	2.34438	0.328501	0.000675979
ENSG00000262831	AC145207.3	1834.09	0.0634455	-11.2377	-0.712985	2.5219	2.66095e-29	1.35189e-27	1834.09	0.0622599	-4.47283	7.71909e-06	2.1711	-0.278478	9.13183e-05
ENSG00000231064	AC234582.1	27.7841	0.335801	-4.00486	-1.34483	1.8054	6.20539e-05	0.000414967	27.7841	0.340112	-4.51822	6.23602e-06	1.53765	-1.5367	0.000102571
ENSG00000280029	AC244517.11	17.0837	0.511292	2.52856	1.29283	1.8273	0.0114533	0.0390998	17.0837	0.490731	4.37697	1.20341e-05	1.43028	2.14791	0.00019692
ENSG00000272154	AC244517.2	15.8403	0.522449	3.65645	1.91031	1.60059	0.000255731	0.00164891	15.8403	0.520524	3.69331	0.000221351	1.40991	1.92246	0.00256153
ENSG00000280195	AC245140.2	1493.73	0.0684153	-6.90397	-0.472337	2.19431	5.05696e-12	8.50224e-11	1493.73	0.0678786	-4.96067	7.02492e-07	2.12109	-0.336724	1.06394e-05
ENSG00000167315	ACAA2	83.0155	0.195314	6.8424	1.33642	1.8273	7.78757e-12	1.5263e-10	83.0155	0.230822	-3.82049	0.000133185	2.16854	-0.881853	0.0011496
ENSG00000122971	ACADS	10.0287	1.26245	-5.48955	-6.93027	1.45622	4.02952e-08	5.97451e-07	10.0287	0.54053	-2.87721	0.00401206	1.30569	-1.55522	0.0315005
ENSG00000072778	ACADVL	837.504	0.0917612	-4.65593	-0.427234	2.19431	3.22528e-06	2.36433e-05	837.504	0.0916664	-5.18433	2.16793e-07	2.12109	-0.475229	3.54521e-06
ENSG00000075239	ACAT1	635.315	0.0887785	11.3288	1.00576	2.2848	9.44711e-30	5.40232e-28	635.315	0.09113	3.20866	0.00133356	1.63862	0.292405	0.0104061
ENSG00000097021	ACOT7	525.96	0.100269	7.1626	0.718186	2.04684	7.91621e-13	1.54216e-11	525.96	0.100787	5.0491	4.43899e-07	2.50802	0.508885	5.94577e-06
ENSG00000107796	ACTA2	1870.99	0.0923148	-5.35879	-0.494695	2.18944	8.37809e-08	8.10846e-07	1870.99	0.0901016	10.2935	7.53939e-25	2.1711	0.92746	6.5222e-23
ENSG00000180139	ACTA2-AS1	1106.37	0.097521	-7.13321	-0.695638	2.04684	9.80544e-13	1.89875e-11	1106.37	0.0934072	9.2741	1.79124e-20	2.12109	0.866268	1.15353e-18
ENSG00000169067	ACTBL2	16.3553	0.474324	-3.9339	-1.86594	1.8273	8.35796e-05	0.000534828	16.3553	0.484955	-4.38456	1.16222e-05	1.43028	-2.12631	0.000191179
ENSG00000184009	ACTG1	28518.2	0.0513144	-5.57837	-0.28625	2.5219	2.42788e-08	2.22698e-07	28518.2	0.0513277	-8.48313	2.1921e-17	2.1711	-0.435419	1.11625e-15
ENSG00000163017	ACTG2	1317.12	0.0807982	15.4153	1.24553	2.27724	1.2911e-53	1.76806e-51	1317.12	0.0796298	22.9992	4.74378e-117	2.1711	1.83143	6.01886e-114
ENSG00000138071	ACTR2	3054.94	0.0716333	2.79409	0.20015	2.27724	0.00520456	0.0165495	3054.94	0.0714868	3.78834	0.000151659	2.26361	0.270816	0.00123727
ENSG00000115170	ACVR1	249.309	0.119888	-5.19661	-0.623011	2.47216	2.02961e-07	1.6319e-06	249.309	0.116775	-3.04707	0.00231085	2.1711	-0.355822	0.0129925
ENSG00000119640	ACYP1	61.8895	0.237865	2.71642	0.646142	1.96255	0.00659923	0.0230417	61.8895	0.234286	3.52631	0.000421392	2.16854	0.826166	0.00307673
ENSG00000148848	ADAM12	541.868	0.106386	-11.2019	-1.19172	2.18944	3.99169e-29	2.29149e-27	541.868	0.103111	-6.444	1.16367e-10	2.50802	-0.664449	2.61282e-09
ENSG00000114948	ADAM23	177.547	0.15393	9.45149	1.45487	2.03374	3.34039e-21	1.29271e-19	177.547	0.155064	7.80611	5.8978e-15	2.62901	1.21045	2.12482e-13
ENSG00000149451	ADAM33	72.0863	0.259294	-11.3677	-2.94757	1.8273	6.05779e-30	4.34864e-28	72.0863	0.21827	-8.37566	5.49166e-17	2.16854	-1.82815	2.74465e-15
ENSG00000154734	ADAMTS1	286.721	0.126355	8.72086	1.10193	2.39842	2.76106e-18	7.50574e-17	286.721	0.130317	2.53045	0.0113917	2.1711	0.329759	0.0480854
ENSG00000142303	ADAMTS10	22.2981	1.21801	-6.62274	-8.06658	1.55541	3.5261e-11	7.44906e-10	22.2981	0.364501	-4.03339	5.49775e-05	1.39071	-1.47018	0.000782029
ENSG00000151388	ADAMTS12	296.188	0.1206	-8.93386	-1.07742	2.46972	4.11383e-19	1.13529e-17	296.188	0.118715	-7.93127	2.16916e-15	2.34438	-0.941563	9.04891e-14
ENSG00000145536	ADAMTS16	12.6586	0.483354	-2.97093	-1.43601	1.58057	0.00296898	0.0140355	12.6586	0.651559	-5.20774	1.91157e-07	1.38514	-3.39315	4.72737e-06
ENSG00000087116	ADAMTS2	176.051	1.02778	-9.37127	-9.6316	2.0294	7.16618e-21	2.70828e-19	176.051	0.842608	-10.8412	2.19642e-27	2.5068	-9.13486	1.86859e-25
ENSG00000154736	ADAMTS5	3.73885	1.24332	-3.10307	-3.85811	0.889332	0.00191526	0.0157151	3.73885	1.09531	-3.06594	0.00216989	1.30569	-3.35817	0.018762
ENSG00000178031	ADAMTSL1	474.037	0.11114	8.46962	0.941317	2.18944	2.4619e-17	6.85787e-16	474.037	0.112141	5.37729	7.56165e-08	2.34438	0.603016	1.22834e-06
ENSG00000133597	ADCK2	147.838	0.16534	2.59481	0.429025	2.0294	0.00946444	0.0304247	147.838	0.164648	2.61713	0.00886737	2.5068	0.430904	0.0351563
ENSG00000174233	ADCY6	188.087	0.132704	-2.87341	-0.381313	2.02904	0.00406067	0.014793	188.087	0.132447	-3.28957	0.00100342	2.62901	-0.435693	0.00551087
ENSG00000121281	ADCY7	564.65	0.0976935	-4.27653	-0.41779	2.04684	1.89827e-05	0.000126733	564.65	0.0974561	-4.55823	5.15855e-06	1.63862	-0.444228	8.16184e-05
ENSG00000148700	ADD3	286.398	0.119704	-6.04007	-0.723019	2.2848	1.54051e-09	1.85114e-08	286.398	0.123093	-9.61747	6.74696e-22	2.50802	-1.18384	4.06053e-20
ENSG00000020181	ADGRA2	599.233	0.0981194	-19.0337	-1.86758	2.51362	8.96579e-81	1.90172e-78	599.233	0.0908468	-9.24488	2.35498e-20	2.50802	-0.839868	1.27209e-18
ENSG00000121753	ADGRB2	167.96	0.151335	-6.83208	-1.03394	2.06222	8.36903e-12	1.45974e-10	167.96	0.145216	-4.10433	4.05489e-05	2.46055	-0.596015	0.000355349
ENSG00000268758	ADGRE4P	23.0882	0.454626	4.21991	1.91848	1.45622	2.44397e-05	0.000216457	23.0882	0.44859	4.90347	9.41585e-07	1.39071	2.19965	2.02908e-05
ENSG00000153294	ADGRF4	10.3096	0.601087	-3.79432	-2.28072	1.58057	0.000148047	0.00102254	10.3096	0.56342	-3.3727	0.000744345	1.40991	-1.90025	0.00727448
ENSG00000069122	ADGRF5	9.26081	1.12418	-4.74811	-5.33773	1.58057	2.0533e-06	2.11332e-05	9.26081	1.26965	-4.97427	6.54952e-07	1.38514	-6.31555	1.46488e-05
ENSG00000205336	ADGRG1	28.8698	0.327371	-2.81959	-0.923053	1.8054	0.00480851	0.0188566	28.8698	0.351606	-4.76495	1.889e-06	1.89038	-1.67539	2.89752e-05
ENSG00000112414	ADGRG6	411.189	0.111182	5.76859	0.641364	2.47216	7.99368e-09	8.04865e-08	411.189	0.111338	4.76285	1.90874e-06	2.34438	0.530287	2.40083e-05
ENSG00000150471	ADGRL3	303.741	0.121994	-11.2786	-1.37592	2.2848	1.6743e-29	9.46226e-28	303.741	0.118879	-9.42087	4.47378e-21	2.1711	-1.11994	2.97447e-19
ENSG00000159346	ADIPOR1	373.626	0.103153	3.24191	0.334412	2.47216	0.0011873	0.00434478	373.626	0.102043	4.45975	8.20543e-06	2.1711	0.455087	9.63234e-05
ENSG00000128165	ADM2	7.06532	1.30047	-5.24208	-6.81719	1.55541	1.58776e-07	1.99902e-06	7.06532	1.16301	-4.34787	1.37466e-05	1.39071	-5.0566	0.000226749
ENSG00000163485	ADORA1	23.227	0.364612	4.38755	1.59976	1.60059	1.14632e-05	0.000100187	23.227	0.517149	-3.64812	0.00026417	1.39071	-1.88662	0.00301591
ENSG00000169252	ADRB2	23.222	0.438104	5.54556	2.42953	1.60059	2.9302e-08	4.06691e-07	23.222	0.450548	3.64741	0.000264899	1.30569	1.64333	0.00319506
ENSG00000196526	AFAP1	692.692	0.0901353	-5.7055	-0.514267	2.18944	1.16001e-08	1.26545e-07	692.692	0.0886449	-2.61729	0.00886318	2.1711	-0.232009	0.0394327
ENSG00000144218	AFF3	14.6358	1.26419	-4.44687	-5.62171	1.46652	8.71302e-06	8.48727e-05	14.6358	0.478922	4.08022	4.4993e-05	1.30569	1.95411	0.00068952
ENSG00000141385	AFG3L2	762.101	0.0813599	8.03666	0.653862	2.04684	9.23206e-16	2.3406e-14	762.101	0.0846776	-3.67302	0.000239696	2.34438	-0.311023	0.0017695
ENSG00000038002	AGA	122.736	0.170802	-5.0547	-0.863351	1.85146	4.31066e-07	4.32862e-06	122.736	0.16447	-2.91723	0.00353151	2.49431	-0.479798	0.0164911
ENSG00000187546	AGMO	23.7584	0.413235	4.23097	1.74839	1.46652	2.32688e-05	0.000205682	23.7584	0.415617	3.70635	0.000210271	1.40991	1.54042	0.00245512
ENSG00000155189	AGPAT5	286.87	0.119118	2.89515	0.344866	2.46972	0.00378976	0.0118959	286.87	0.117606	4.31936	1.5648e-05	2.34438	0.507985	0.000160231
ENSG00000188157	AGRN	3306.95	0.0555069	-21.0289	-1.16725	2.04684	3.5712e-98	1.40669e-95	3306.95	0.0546191	-13.1404	1.93084e-39	2.1711	-0.71772	3.54193e-37
ENSG00000135049	AGTPBP1	65.347	0.254237	5.45303	1.38636	1.67858	4.95195e-08	6.34468e-07	65.347	0.259591	3.26209	0.00110593	2.00614	0.846809	0.00754569
ENSG00000144891	AGTR1	280.626	0.126201	5.01482	0.632876	2.47216	5.30828e-07	4.01463e-06	280.626	0.122063	10.4235	1.9372e-25	2.3472	1.27232	1.59543e-23
ENSG00000185567	AHNAK2	191.566	0.141807	2.70945	0.38422	2.06222	0.00673956	0.0224643	191.566	0.153003	-5.68362	1.31871e-08	2.54719	-0.869614	2.21964e-07
ENSG00000106546	AHR	133.74	0.158824	-5.73671	-0.91113	1.73615	9.65342e-09	1.32516e-07	133.74	0.159427	-6.47704	9.35365e-11	3.15469	-1.03262	1.71348e-09
ENSG00000100591	AHSA1	1483.37	0.084587	2.98914	0.252842	2.5219	0.00279766	0.00894977	1483.37	0.0843269	3.87878	0.000104982	2.1711	0.327085	0.00093201
ENSG00000042286	AIFM2	134.418	0.171516	8.946	1.53438	1.73615	3.68613e-19	1.43818e-17	134.418	0.175903	5.25479	1.48191e-07	2.62901	0.924333	2.05661e-06
ENSG00000110711	AIP	568.586	0.100146	5.2911	0.529883	2.04684	1.21583e-07	1.21581e-06	568.586	0.100141	4.5454	5.48305e-06	2.26361	0.45518	6.42104e-05
ENSG00000232434	AJM1	44.6209	0.271662	-3.24006	-0.880201	1.8054	0.00119506	0.00573552	44.6209	0.26804	-3.02769	0.00246431	1.85574	-0.811543	0.0155993
ENSG00000004455	AK2	997.974	0.0796645	4.80245	0.382585	2.04684	1.56736e-06	1.30477e-05	997.974	0.0796828	3.76519	0.000166424	2.34438	0.300021	0.00130077
ENSG00000154027	AK5	33.6985	0.313099	-3.56603	-1.11652	1.8273	0.000362433	0.00200013	33.6985	0.353397	-6.38745	1.68679e-10	2.00614	-2.25731	4.62464e-09
ENSG00000131016	AKAP12	2478.97	0.0725181	15.3054	1.10992	2.5219	7.03785e-53	8.54159e-51	2478.97	0.0727595	11.1911	4.50772e-29	2.26361	0.81426	4.84025e-27
ENSG00000106948	AKNA	74.8155	0.204897	-2.4797	-0.508082	1.61077	0.0131492	0.0488145	74.8155	0.213048	-4.81991	1.4362e-06	2.16854	-1.02687	1.99206e-05
ENSG00000204673	AKT1S1	478.8	0.100012	-4.40216	-0.44027	2.04684	1.07179e-05	7.58175e-05	478.8	0.0991894	-3.68341	0.000230135	2.26361	-0.365355	0.00176231
ENSG00000271984	AL008726.1	114.783	0.168445	-3.71795	-0.626271	2.0467	0.000200847	0.00106566	114.783	0.164876	-2.73487	0.00624042	2.49431	-0.450914	0.0264138
ENSG00000233485	AL031283.2	11.4408	0.679129	2.963	2.01226	1.45622	0.00304653	0.0153339	11.4408	0.657533	4.34121	1.41702e-05	1.38514	2.85449	0.000233253
ENSG00000285407	AL033530.1	5.43872	1.33184	4.56136	6.07499	1.05338	5.08222e-06	7.04123e-05	5.43872	1.38292	2.99733	0.00272356	1.30569	4.14507	0.022779
ENSG00000232358	AL050404.1	129.065	0.199243	-13.7068	-2.73098	2.0294	9.25016e-43	1.01805e-40	129.065	0.153233	-4.43455	9.22627e-06	2.5068	-0.679521	9.42388e-05
ENSG00000234961	AL133415.1	11116.1	0.0485441	2.94167	0.142801	2.5219	0.00326452	0.0102271	11116.1	0.0484582	5.72021	1.06389e-08	2.26361	0.277191	2.03089e-07
ENSG00000258757	AL133453.1	68.3439	0.217534	2.62081	0.570114	1.67858	0.00877216	0.0334719	68.3439	0.215167	3.07311	0.00211839	2.20689	0.661233	0.0119332
ENSG00000224407	AL136988.1	560.641	0.0927549	-4.11465	-0.381654	2.04684	3.87759e-05	0.000241319	560.641	0.0919931	-3.29676	0.00097807	2.1711	-0.303279	0.00633684
ENSG00000233589	AL138789.1	58.359	0.24151	2.87936	0.695395	1.67858	0.00398485	0.0171151	58.359	0.241038	2.69374	0.00706542	1.89038	0.649296	0.0367049
ENSG00000273149	AL138963.3	4929.13	0.0760913	-8.49636	-0.646499	2.04684	1.95625e-17	5.86142e-16	4929.13	0.0759204	-6.3693	1.89891e-10	2.34438	-0.48356	4.46246e-09
ENSG00000230928	AL139241.1	5.44037	0.94351	-3.46108	-3.26556	1.12689	0.000538015	0.00432265	5.44037	0.819636	-3.12568	0.00177397	0.783823	-2.56192	0.0243453
ENSG00000281566	AL157778.1	10.757	1.27112	5.03481	6.39985	1.55541	4.78315e-07	5.60997e-06	10.757	1.27046	5.02252	5.09982e-07	1.43028	6.38089	1.13659e-05
ENSG00000258666	AL157871.4	103.289	0.183672	-6.32255	-1.16127	2.0294	2.57275e-10	3.80968e-09	103.289	0.179793	-5.63872	1.71319e-08	2.62901	-1.0138	2.76519e-07
ENSG00000204055	AL158151.1	298.358	0.128018	-14.4273	-1.84694	2.47216	3.48589e-47	3.61325e-45	298.358	0.117748	-7.76873	7.92757e-15	2.34438	-0.91475	3.14871e-13
ENSG00000228830	AL160408.2	172.498	0.14175	-3.05948	-0.433681	2.06222	0.00221725	0.00871531	172.498	0.140628	-2.89513	0.00378996	2.62901	-0.407138	0.0167146
ENSG00000275216	AL161431.1	129.559	0.270193	13.6874	3.69823	2.0294	1.20828e-42	1.32088e-40	129.559	0.26935	14.1214	2.80271e-45	3.15469	3.80361	4.8144e-43
ENSG00000259961	AL354712.1	41.8986	1.20245	7.67282	9.22617	1.8054	1.68261e-14	4.30878e-13	41.8986	1.2258	4.69654	2.64611e-06	1.40991	5.75701	5.08518e-05
ENSG00000232774	AL355916.1	46.5925	0.389408	7.52412	2.92995	1.8273	5.30756e-14	1.27003e-12	46.5925	0.385641	8.45838	2.71124e-17	1.85574	3.2619	1.59917e-15
ENSG00000226149	AL356124.1	44.5339	0.291037	-4.06317	-1.18253	1.8273	4.84113e-05	0.000328246	44.5339	0.279375	-2.8102	0.00495109	1.89038	-0.785099	0.0274498
ENSG00000237250	AL359924.1	3.70623	1.40701	3.40043	4.78445	1.05338	0.000672795	0.00556332	3.70623	1.40031	3.52185	0.000428554	0.282196	4.93169	0.0174223
ENSG00000272933	AL391121.1	59.2466	0.240146	-3.75823	-0.902523	1.8273	0.000171119	0.00102254	59.2466	0.23416	-2.95999	0.00307652	1.89038	-0.69311	0.01843
ENSG00000270504	AL391422.3	142.719	0.162059	-6.53333	-1.05879	2.06222	6.43216e-11	1.00491e-09	142.719	0.154011	-3.37439	0.000739785	2.46055	-0.519693	0.00450933
ENSG00000283480	AL512380.2	44.5563	0.257767	-4.01689	-1.03542	1.55541	5.89717e-05	0.000452774	44.5563	0.267265	-5.39989	6.66831e-08	1.89038	-1.4432	1.33467e-06
ENSG00000258424	AL512791.1	198.663	0.146266	3.76517	0.550717	2.51362	0.000166437	0.000748299	198.663	0.146569	2.94382	0.00324193	2.1711	0.431473	0.0171746
ENSG00000282906	AL513321.2	39.8638	0.60206	8.04735	4.84498	1.8273	8.46087e-16	2.39527e-14	39.8638	0.60519	7.1096	1.16381e-12	2.00614	4.30266	4.1508e-11
ENSG00000235356	AL592466.1	4.91215	1.36184	3.2812	4.46848	1.05338	0.00103365	0.0080508	4.91215	1.3704	2.94314	0.00324898	0.783823	4.0333	0.0399587
ENSG00000261534	AL596244.1	45.4106	0.27855	4.28157	1.19263	1.67858	1.8558e-05	0.000147959	45.4106	0.279288	3.81256	0.000137535	1.89038	1.0648	0.00132799
ENSG00000223764	AL645608.1	8.83393	0.685745	-3.98818	-2.73487	1.58057	6.65832e-05	0.000498219	8.83393	0.643683	-3.75697	0.000171986	1.38514	-2.4183	0.00210374
ENSG00000272540	AL662797.1	4661.65	0.0612732	4.47656	0.274293	2.5219	7.58567e-06	4.56518e-05	4661.65	0.0611559	5.78877	7.09045e-09	2.26361	0.354018	1.38613e-07
ENSG00000271581	AL671883.2	356.553	0.132724	-16.0921	-2.13579	2.46972	2.9005e-58	4.0865e-56	356.553	0.106613	4.39679	1.09865e-05	2.34438	0.468756	0.000116299
ENSG00000223511	AL683807.1	12.2237	1.27622	4.50604	5.7507	1.58057	6.60473e-06	6.19701e-05	12.2237	1.27874	4.24277	2.20773e-05	1.39071	5.42539	0.00034343
ENSG00000161618	ALDH16A1	149.9	0.157015	-4.79151	-0.752338	2.0467	1.65531e-06	1.37312e-05	149.9	0.151706	-2.50224	0.012341	2.94908	-0.379605	0.0402818
ENSG00000136010	ALDH1L2	412.459	0.119013	-15.1983	-1.80879	2.47216	3.63137e-52	4.37444e-50	412.459	0.108014	-4.10136	4.10726e-05	2.1711	-0.443003	0.000401637
ENSG00000006534	ALDH3B1	93.8625	0.20074	-7.49553	-1.50465	2.0294	6.60312e-14	1.4152e-12	93.8625	0.182264	-3.148	0.00164391	2.5068	-0.573766	0.00870232
ENSG00000125652	ALKBH7	135.617	0.156333	-4.62002	-0.722261	2.03374	3.83711e-06	2.96849e-05	135.617	0.15135	-2.7687	0.005628	2.94908	-0.419044	0.0210912
ENSG00000198796	ALPK2	135.634	0.193263	-11.7715	-2.27499	2.02904	5.47489e-32	3.86121e-30	135.634	0.170549	-6.14336	8.07918e-10	2.54719	-1.04774	1.63568e-08
ENSG00000123505	AMD1	896.776	0.0780378	4.42582	0.345381	2.5219	9.60782e-06	5.68556e-05	896.776	0.0780617	3.34804	0.000813861	2.1711	0.261353	0.00543245
ENSG00000139211	AMIGO2	2682.5	0.0636536	8.09056	0.514993	2.19431	5.93891e-16	1.45948e-14	2682.5	0.0632399	12.3711	3.74884e-35	2.1711	0.782344	5.65127e-33
ENSG00000126016	AMOT	49.6028	0.252042	6.45007	1.62569	1.8273	1.11796e-10	1.91153e-09	49.6028	0.687433	-6.58085	4.67779e-11	1.89038	-4.52389	1.43757e-09
ENSG00000133805	AMPD3	52.9643	0.241054	-2.63141	-0.634312	1.67858	0.00850307	0.0326666	52.9643	0.239247	-2.6359	0.00839156	2.00614	-0.63063	0.0402818
ENSG00000174945	AMZ1	8.38989	0.833534	-4.41377	-3.67903	1.55541	1.01586e-05	9.25784e-05	8.38989	0.761687	-4.32845	1.50165e-05	1.40991	-3.29692	0.000241638
ENSG00000154188	ANGPT1	37.2131	0.309569	-3.82906	-1.18536	1.55541	0.000128634	0.000914604	37.2131	0.301532	-3.24976	0.00115502	1.89038	-0.979906	0.00821359
ENSG00000160117	ANKLE1	25.9712	0.329704	3.20671	1.05727	1.55541	0.00134263	0.00723661	25.9712	0.549717	-5.36193	8.23372e-08	1.43028	-2.94754	2.09806e-06
ENSG00000148677	ANKRD1	806.61	0.128839	30.7616	3.96329	2.18944	8.56852e-208	1.07806e-204	806.61	0.128768	30.551	5.4847e-205	2.34438	3.93401	1.93337e-201
ENSG00000088448	ANKRD10	285.828	0.122162	6.99309	0.85429	2.47216	2.68895e-12	4.16144e-11	285.828	0.121765	6.95424	3.54457e-12	2.3472	0.846783	1.02925e-10
ENSG00000229152	ANKRD10-IT1	21.7975	0.419399	3.50397	1.46956	1.60059	0.000458383	0.00277047	21.7975	0.419565	3.29605	0.000980554	1.39071	1.38291	0.00926451
ENSG00000167522	ANKRD11	1296.47	0.0806795	-5.06554	-0.408686	2.19431	4.07239e-07	3.50962e-06	1296.47	0.0799992	-2.53567	0.0112232	2.34438	-0.202852	0.0448421
ENSG00000168096	ANKS3	161.653	0.146707	-3.13372	-0.45974	2.03374	0.00172604	0.0071266	161.653	0.14548	-2.93841	0.00329897	2.62901	-0.42748	0.014878
ENSG00000011426	ANLN	1568.95	0.0893718	8.11261	0.725039	2.5219	4.95427e-16	1.07336e-14	1568.95	0.0896808	4.93142	8.16359e-07	2.34438	0.442253	1.11215e-05
ENSG00000011201	ANOS1	62.489	0.264541	7.2562	1.91956	1.96255	3.98123e-13	8.27867e-12	62.489	0.271487	4.49906	6.82541e-06	1.89038	1.22144	9.25926e-05
ENSG00000140350	ANP32A	1255.01	0.0787463	2.69555	0.212265	2.19431	0.00702727	0.0221052	1255.01	0.0785325	2.9552	0.00312463	2.50802	0.23208	0.0147873
ENSG00000143401	ANP32E	1100.06	0.073984	5.64765	0.417836	2.27724	1.62659e-08	1.68172e-07	1100.06	0.0739999	4.53882	5.65703e-06	2.26361	0.335872	6.60889e-05
ENSG00000166825	ANPEP	2470.41	0.0826494	-37.1821	-3.07308	2.04684	1.32993e-302	3.57967e-299	2470.41	0.0768866	-15.0427	3.85627e-51	2.12109	-1.15658	1.15573e-48
ENSG00000169604	ANTXR1	465.513	0.108779	-4.17153	-0.453775	2.19431	3.02559e-05	0.000181444	465.513	0.108135	-3.74905	0.000177508	2.1711	-0.405404	0.00146406
ENSG00000182718	ANXA2	14544.8	0.0551294	-9.98483	-0.550458	2.19431	1.77597e-23	7.34996e-22	14544.8	0.0550641	-7.73839	1.0068e-14	2.1711	-0.426108	4.23266e-13
ENSG00000231991	ANXA2P2	129.157	0.157422	-2.42253	-0.38136	1.96255	0.0154128	0.0472766	129.157	0.158466	-3.42185	0.000621956	3.15469	-0.542249	0.00311227
ENSG00000138772	ANXA3	103.343	0.758989	-5.27877	-4.00653	2.0467	1.30055e-07	1.29421e-06	103.343	0.240803	15.5851	9.19116e-55	2.5068	3.75294	2.57871e-52
ENSG00000196975	ANXA4	295.675	0.113433	-3.76971	-0.427608	2.51362	0.000163435	0.000735766	295.675	0.112274	-3.16553	0.00154801	2.50802	-0.355406	0.00829389
ENSG00000138356	AOX1	547.597	0.102417	3.80221	0.389411	2.2848	0.000143413	0.000711547	547.597	0.101275	6.07734	1.22194e-09	2.50802	0.615483	2.46258e-08
ENSG00000225555	AP000320.1	5.31893	1.359	2.94213	3.99836	1.12689	0.0032596	0.0202706	5.31893	1.34157	3.48678	0.000488876	0.806948	4.67774	0.0081574
ENSG00000280385	AP000648.3	26.5455	0.418197	5.55039	2.32116	1.55541	2.85026e-08	4.06812e-07	26.5455	0.429384	3.61312	0.000302539	1.43028	1.55141	0.00330754
ENSG00000173727	AP000769.1	47.8392	0.305869	5.03529	1.54014	1.55541	4.77128e-07	5.59914e-06	47.8392	0.299197	6.66771	2.59833e-11	1.40991	1.99496	1.08397e-09
ENSG00000273415	AP000904.1	4.52832	1.3676	3.93089	5.37589	0.730652	8.46323e-05	0.00123713	4.52832	1.37857	3.53017	0.000415298	1.30569	4.86657	0.00472968
ENSG00000254607	AP001783.1	7.07435	1.00099	3.62999	3.63359	1.45622	0.000283435	0.00196697	7.07435	1.01561	2.88793	0.00387782	1.39071	2.93303	0.0289124
ENSG00000251143	AP002490.1	636.43	0.10303	3.8238	0.393966	2.51362	0.000131413	0.000603837	636.43	0.105906	-4.38049	1.18412e-05	1.63862	-0.463919	0.000172098
ENSG00000250303	AP002884.1	61.9556	0.246478	4.45928	1.09911	1.8054	8.22351e-06	6.69194e-05	61.9556	0.250185	2.9318	0.00337009	2.00614	0.73349	0.0189394
ENSG00000255327	AP003062.1	13.7088	0.571296	3.16553	1.80846	1.46652	0.001548	0.00856684	13.7088	0.572341	2.94406	0.00323934	1.21175	1.68501	0.0278851
ENSG00000263873	AP003396.5	639.974	0.087135	3.65215	0.31823	2.2848	0.000260056	0.0012184	639.974	0.0897614	-4.19841	2.68794e-05	2.50802	-0.376855	0.000242986
ENSG00000182287	AP1S2	399.011	0.105269	8.78017	0.924282	2.46972	1.63222e-18	4.36056e-17	399.011	0.106462	5.6161	1.95312e-08	2.34438	0.597899	3.48598e-07
ENSG00000161203	AP2M1	3618.56	0.064772	-4.99824	-0.323746	2.04684	5.78546e-07	5.1879e-06	3618.56	0.0645879	-3.48714	0.000488223	2.1711	-0.225227	0.00348205
ENSG00000242802	AP5Z1	137.253	0.155514	-2.71204	-0.42176	2.0294	0.00668714	0.0226312	137.253	0.154371	-2.63493	0.0084154	2.5068	-0.406757	0.0338529
ENSG00000077420	APBB1IP	310.928	0.111982	2.5907	0.290111	2.47216	0.00957803	0.0259673	310.928	0.11655	-3.88613	0.000101857	2.50802	-0.452929	0.000800051
ENSG00000198768	APCDD1L	858.392	0.0802852	6.15195	0.493911	2.04684	7.65337e-10	1.05913e-08	858.392	0.0768489	19.8736	6.88794e-88	2.50802	1.52726	5.04354e-85
ENSG00000231290	APCDD1L-AS1	310.683	0.128128	12.2338	1.5675	2.51362	2.05047e-34	1.32833e-32	310.683	0.126776	14.1024	3.67046e-45	2.18629	1.78784	8.951e-43
ENSG00000171388	APLN	7.33597	0.854736	2.94572	2.51781	1.45622	0.00322207	0.0161103	7.33597	0.851012	3.0302	0.00244392	1.30569	2.57874	0.0207696
ENSG00000130208	APOC1	4.92335	0.898753	-3.12337	-2.80714	1.05338	0.00178795	0.012919	4.92335	0.900984	-3.22353	0.00126623	0.818606	-2.90434	0.0176803
ENSG00000130203	APOE	19.8253	0.413347	-4.09043	-1.69077	1.8273	4.30581e-05	0.000294926	19.8253	0.40603	-3.9967	6.42322e-05	1.39071	-1.62278	0.000897031
ENSG00000221963	APOL6	111.623	0.187372	-7.62939	-1.42954	2.0467	2.35869e-14	5.26173e-13	111.623	0.1776	-5.1481	2.63135e-07	2.46055	-0.914301	3.70163e-06
ENSG00000142192	APP	3216.48	0.0571524	-8.35384	-0.477442	2.18944	6.60779e-17	1.76262e-15	3216.48	0.0570675	-8.64301	5.47509e-18	2.26361	-0.493235	2.76658e-16
ENSG00000169083	AR	135.255	0.243592	-15.2058	-3.70401	2.06222	3.23624e-52	4.63167e-50	135.255	0.149642	-2.56573	0.0102958	2.46055	-0.383941	0.0402818
ENSG00000101199	ARFGAP1	676.014	0.0904938	-6.30235	-0.570323	2.2848	2.93173e-10	3.85247e-09	676.014	0.0892846	-4.11973	3.79314e-05	2.1711	-0.367829	0.000373652
ENSG00000198826	ARHGAP11A	579.625	0.100758	5.62423	0.566685	2.19431	1.86338e-08	1.98099e-07	579.625	0.101161	3.74754	0.000178579	2.26361	0.379103	0.00142349
ENSG00000140750	ARHGAP17	378.197	0.11021	4.49013	0.494857	2.46972	7.11791e-06	4.39639e-05	378.197	0.110813	2.7109	0.00671014	2.18629	0.300401	0.0314785
ENSG00000275832	ARHGAP23	602.271	0.0998423	-2.89434	-0.288978	2.04684	0.00379951	0.0139015	602.271	0.100548	-5.27126	1.35493e-07	1.63862	-0.530016	2.94855e-06
ENSG00000163219	ARHGAP25	47.7531	0.270005	-6.01174	-1.6232	1.96255	1.83542e-09	2.51953e-08	47.7531	0.241233	-2.80504	0.00503099	1.40991	-0.676668	0.0353897
ENSG00000159314	ARHGAP27	17.2213	0.478566	3.28206	1.57068	1.60059	0.00103052	0.00559925	17.2213	0.474953	3.48773	0.000487142	1.30569	1.65651	0.00540919
ENSG00000137962	ARHGAP29	968.514	0.0820301	5.88742	0.482946	2.04684	3.92266e-09	4.96086e-08	968.514	0.0841735	-3.81077	0.000138537	2.50802	-0.320765	0.00104999
ENSG00000186517	ARHGAP30	142.822	0.409285	5.97912	2.44716	2.03374	2.24353e-09	2.94079e-08	142.822	0.382498	16.0788	3.59329e-58	2.54719	6.1501	1.08446e-55
ENSG00000031081	ARHGAP31	153.303	0.150986	-2.79369	-0.421807	2.02904	0.00521099	0.0182687	153.303	0.149729	-2.59282	0.00951934	2.54719	-0.388219	0.0367049
ENSG00000111348	ARHGDIB	849.801	0.0811068	12.0818	0.979913	2.19431	1.31877e-33	9.24025e-32	849.801	0.0821308	6.74316	1.54981e-11	2.12109	0.553821	4.48939e-10
ENSG00000074964	ARHGEF10L	165.207	0.145438	-2.88743	-0.419944	2.03374	0.00388398	0.0142119	165.207	0.144883	-3.08897	0.00200852	2.54719	-0.447539	0.0101383
ENSG00000130762	ARHGEF16	29.2279	0.410497	-3.86318	-1.58582	1.96255	0.000111922	0.000654334	29.2279	0.322417	2.95827	0.00309369	1.85574	0.953796	0.018808
ENSG00000110237	ARHGEF17	750.298	0.0832019	-2.99177	-0.248921	2.18944	0.00277369	0.0100424	750.298	0.0830327	-3.41177	0.000645428	2.12109	-0.283288	0.0045576
ENSG00000116584	ARHGEF2	589.033	0.0898637	-13.8735	-1.24672	2.19431	9.1735e-44	9.59676e-42	589.033	0.0851949	-6.3677	1.91878e-10	2.26361	-0.542496	4.64892e-09
ENSG00000165801	ARHGEF40	481.035	0.0913675	-10.6908	-0.976792	2.18944	1.12388e-26	5.54517e-25	481.035	0.0917926	-12.1475	5.91629e-34	2.26361	-1.11505	8.15066e-32
ENSG00000213465	ARL2	318.626	0.115299	3.10113	0.357557	2.47216	0.00192785	0.00663262	318.626	0.114518	3.61067	0.000305403	2.18629	0.413486	0.00232157
ENSG00000175906	ARL4D	80.1708	0.230935	-4.85003	-1.12004	1.67858	1.23442e-06	1.25759e-05	80.1708	0.22315	-3.28615	0.00101567	2.16854	-0.733303	0.00655474
ENSG00000177917	ARL6IP6	269.672	0.12868	5.36449	0.690304	2.51362	8.11788e-08	6.9098e-07	269.672	0.127012	7.08421	1.39838e-12	2.1711	0.899782	4.55911e-11
ENSG00000135931	ARMC9	197.499	0.134419	-5.08504	-0.683528	2.47216	3.67553e-07	2.84908e-06	197.499	0.131423	-3.59699	0.000321923	2.34438	-0.472725	0.00228903
ENSG00000184867	ARMCX2	480.508	0.0977715	-6.37481	-0.623275	2.19431	1.83194e-10	2.56478e-09	480.508	0.095219	-2.62646	0.0086278	1.63862	-0.250089	0.0482263
ENSG00000029153	ARNTL2	710.205	0.0913864	12.8832	1.17735	2.18944	5.59945e-38	4.61968e-36	710.205	0.0917068	10.8276	2.54809e-27	2.50802	0.992962	2.15283e-25
ENSG00000245311	ARNTL2-AS1	33.6222	0.350323	3.55215	1.2444	1.8054	0.0003821	0.00211223	33.6222	0.351544	3.10336	0.00191334	1.53765	1.09097	0.0147746
ENSG00000162704	ARPC5	1895.05	0.0669817	3.26427	0.218646	2.18944	0.00109746	0.00450989	1895.05	0.0665015	6.34562	2.2153e-10	2.26361	0.421993	5.32959e-09
ENSG00000128989	ARPP19	1237.53	0.0760031	5.73512	0.435888	2.04684	9.74407e-09	1.14865e-07	1237.53	0.0762196	3.49261	0.000478327	2.26361	0.266205	0.00330579
ENSG00000113369	ARRDC3	85.4707	0.199781	-3.14961	-0.629234	1.8054	0.00163488	0.00752106	85.4707	0.204641	-4.86192	1.1625e-06	2.16854	-0.994947	1.64078e-05
ENSG00000140450	ARRDC4	128.845	1.03038	-7.54909	-7.7784	1.85146	4.38321e-14	1.04763e-12	128.845	0.153879	4.68335	2.82221e-06	2.46055	0.720672	3.27415e-05
ENSG00000113273	ARSB	156.087	0.156044	4.36411	0.680995	2.06222	1.27641e-05	8.78868e-05	156.087	0.154922	4.76153	1.92129e-06	2.62901	0.737664	2.18028e-05
ENSG00000180801	ARSJ	406.105	0.101939	4.17972	0.426076	2.47216	2.9187e-05	0.000157366	406.105	0.101032	5.205	1.93994e-07	2.18629	0.525869	3.12701e-06
ENSG00000151693	ASAP2	376.62	0.108325	-5.14212	-0.557021	2.47216	2.7166e-07	2.14811e-06	376.62	0.107247	-4.38555	1.15691e-05	2.26361	-0.470336	0.000126268
ENSG00000088280	ASAP3	81.3225	0.195965	-3.13217	-0.613795	1.8273	0.00173522	0.00783971	81.3225	0.204459	-5.63854	1.71496e-08	2.16854	-1.15285	3.33018e-07
ENSG00000196372	ASB13	110.269	0.193303	-5.46032	-1.0555	1.85146	4.75273e-08	5.57526e-07	110.269	0.183917	-2.5321	0.0113381	2.5068	-0.465696	0.0427502
ENSG00000105011	ASF1B	253.008	0.125885	4.40593	0.55464	2.47216	1.05333e-05	6.29896e-05	253.008	0.124692	5.29585	1.18466e-07	2.1711	0.66035	1.99745e-06
ENSG00000169093	ASMTL	159.805	0.146689	-5.36673	-0.78724	2.06222	8.0176e-08	8.22771e-07	159.805	0.140609	-2.52951	0.0114223	2.94908	-0.355673	0.0377452
ENSG00000198363	ASPH	3626.01	0.067642	4.40299	0.297827	2.18944	1.06768e-05	7.11059e-05	3626.01	0.0673036	9.08621	1.02548e-19	2.34438	0.611535	5.71515e-18
ENSG00000174939	ASPHD1	38.9854	0.279642	-2.56214	-0.716484	1.8054	0.0104029	0.0364608	38.9854	0.280978	-3.01523	0.00256781	1.85574	-0.847215	0.0161568
ENSG00000130707	ASS1	89.223	0.85061	-9.16116	-7.79257	1.85146	5.13409e-20	2.00141e-18	89.223	0.209093	-10.7456	6.21726e-27	3.15469	-2.24683	4.12321e-25
ENSG00000156802	ATAD2	543.577	0.0932751	7.51418	0.700885	2.51362	5.72709e-14	1.01203e-12	543.577	0.0939044	5.00219	5.66836e-07	2.26361	0.469727	8.21196e-06
ENSG00000138363	ATIC	1188.73	0.0697944	3.80337	0.265454	2.27724	0.000142741	0.000710809	1188.73	0.0697137	3.14993	0.00163309	2.1711	0.219593	0.00976996
ENSG00000119787	ATL2	258.12	0.123905	2.47474	0.306632	2.2848	0.0133333	0.0368417	258.12	0.122488	3.57687	0.000347734	2.3472	0.438123	0.00244249
ENSG00000133657	ATP13A3	735.578	0.101013	6.70622	0.677413	2.51362	1.99731e-11	2.75904e-10	735.578	0.101623	3.79405	0.00014821	1.63862	0.385561	0.00160227
ENSG00000127249	ATP13A4	5.2439	1.33187	4.50071	5.99436	0.730652	6.77264e-06	0.000126719	5.2439	1.38066	3.02026	0.00252557	1.30569	4.16995	0.0213133
ENSG00000203865	ATP1A1-AS1	1623.11	0.0670841	5.88677	0.394908	2.27724	3.93828e-09	4.50137e-08	1623.11	0.0673279	2.94107	0.00327081	2.26361	0.198016	0.0167419
ENSG00000143153	ATP1B1	338.575	0.113718	8.31551	0.945627	2.51362	9.1361e-17	2.11154e-15	338.575	0.116326	3.27064	0.00107303	2.34438	0.380461	0.00642729
ENSG00000069849	ATP1B3	772.534	0.093455	3.89295	0.363816	2.19431	9.90306e-05	0.000528458	772.534	0.0933585	3.43159	0.00060005	2.34438	0.320368	0.00390436
ENSG00000070961	ATP2B1	779.571	0.0789251	-8.57479	-0.676766	2.27724	9.92688e-18	2.7447e-16	779.571	0.077367	-5.19056	2.09667e-07	2.50802	-0.401578	2.97463e-06
ENSG00000058668	ATP2B4	953.021	0.0915758	-3.27216	-0.29965	2.5219	0.0010673	0.00388119	953.021	0.091622	-4.26752	1.9766e-05	2.26361	-0.390999	0.00020356
ENSG00000159199	ATP5MC1	503.871	0.0978957	5.25155	0.514104	2.04684	1.50827e-07	1.48075e-06	503.871	0.0979103	4.43164	9.35182e-06	2.26361	0.433903	0.000104409
ENSG00000071553	ATP6AP1	585.747	0.0888965	-4.55823	-0.40521	2.2848	5.15872e-06	3.51555e-05	585.747	0.087755	-2.83737	0.00454863	2.26361	-0.248994	0.0220388
ENSG00000171130	ATP6V0E2	110.854	0.193452	11.3654	2.19865	2.0467	6.21994e-30	4.00229e-28	110.854	0.209481	2.47006	0.0135092	2.5068	0.517429	0.0491283
ENSG00000132932	ATP8A2	39.2514	1.20178	7.67082	9.21863	1.67858	1.70894e-14	4.68715e-13	39.2514	1.28281	3.14049	0.00168665	1.85574	4.02866	0.0114116
ENSG00000166377	ATP9B	38.0485	0.295343	-4.83417	-1.42774	1.55541	1.33704e-06	1.45064e-05	38.0485	0.308601	-6.11659	9.55983e-10	1.85574	-1.88759	2.58796e-08
ENSG00000087586	AURKA	487.307	0.0943782	6.68315	0.630743	2.51362	2.33866e-11	3.20701e-10	487.307	0.0948795	4.66657	3.06274e-06	2.34438	0.442761	3.65664e-05
ENSG00000178999	AURKB	424.302	0.119114	5.83235	0.694712	2.19431	5.46533e-09	6.30896e-08	424.302	0.118555	6.39471	1.6085e-10	2.26361	0.758126	3.93455e-09
ENSG00000142920	AZIN2	69.0461	0.228127	-6.55503	-1.49538	1.67858	5.56317e-11	1.06467e-09	69.0461	0.214473	-4.49221	7.04883e-06	2.00614	-0.96346	9.05276e-05
ENSG00000170340	B3GNT2	168.235	0.151276	4.81755	0.728779	2.03374	1.45331e-06	1.22393e-05	168.235	0.149877	5.52295	3.33363e-08	2.62901	0.827765	5.13042e-07
ENSG00000176597	B3GNT5	9.14704	0.572883	-2.48713	-1.42484	1.8273	0.0128777	0.0431902	9.14704	0.659771	-3.83132	0.000127459	1.39071	-2.52779	0.0016201
ENSG00000135454	B4GALNT1	94.4379	0.197785	3.44778	0.681918	1.85146	0.000565218	0.00293015	94.4379	0.19438	4.72318	2.32187e-06	2.5068	0.918093	2.70471e-05
ENSG00000182272	B4GALNT4	28.8615	0.309139	-3.5761	-1.10551	1.55541	0.000348752	0.00222509	28.8615	1.2075	-6.97131	3.14003e-12	2.00614	-8.41786	1.06242e-10
ENSG00000086062	B4GALT1	472.035	0.0955657	-6.46632	-0.617958	2.04684	1.00418e-10	1.54894e-09	472.035	0.0930185	-2.83851	0.00453243	2.1711	-0.264034	0.0227901
ENSG00000158850	B4GALT3	232.271	0.133009	3.09411	0.411544	2.2848	0.00197405	0.00724142	232.271	0.13287	2.66375	0.00772742	2.3472	0.353934	0.0334018
ENSG00000158470	B4GALT5	357.293	0.109757	3.06505	0.336412	2.46972	0.00217631	0.00736508	357.293	0.109095	3.47472	0.000511392	2.18629	0.379075	0.00360639
ENSG00000118276	B4GALT6	35.237	0.421078	8.25294	3.47513	1.8054	1.54539e-16	4.80398e-15	35.237	0.439735	4.44928	8.61569e-06	1.40991	1.9565	0.00014831
ENSG00000186318	BACE1	497.732	0.10512	2.46043	0.258641	2.19431	0.013877	0.0394135	497.732	0.107504	-3.20246	0.00136258	2.26361	-0.344279	0.00811503
ENSG00000278768	BACE1-AS	263.622	0.122139	2.46812	0.301453	2.0294	0.0135825	0.0413531	263.622	0.126577	-3.01217	0.00259384	2.1711	-0.381272	0.0142623
ENSG00000112208	BAG2	550.757	0.0946821	2.46572	0.23346	2.18944	0.0136737	0.0389994	550.757	0.0942673	2.69931	0.00694838	1.63862	0.254457	0.0406172
ENSG00000266074	BAHCC1	158.263	0.158014	-4.79543	-0.757747	2.06222	1.62328e-06	1.33986e-05	158.263	0.154403	-3.32369	0.000888348	2.5068	-0.513189	0.00520401
ENSG00000175866	BAIAP2	46.5458	0.269518	-3.5378	-0.9535	1.8054	0.000403477	0.0022198	46.5458	0.299814	-6.85556	7.1033e-12	1.53765	-2.05539	2.94229e-10
ENSG00000226137	BAIAP2-AS1	53.8042	0.251174	-4.25528	-1.06882	1.67858	2.08791e-05	0.000164929	53.8042	0.26908	-6.76289	1.35266e-11	1.89038	-1.81976	4.41291e-10
ENSG00000006453	BAIAP2L1	122.798	0.164409	2.63894	0.433864	1.96255	0.00831668	0.0279714	122.798	0.163828	2.50288	0.0123186	2.46055	0.410042	0.0463955
ENSG00000050820	BCAR1	824.78	0.0813196	-5.2565	-0.427456	2.19431	1.46826e-07	1.35281e-06	824.78	0.08026	-2.8068	0.00500363	2.34438	-0.225274	0.0231925
ENSG00000137936	BCAR3	518.513	0.0913756	2.87709	0.262896	2.2848	0.0040136	0.0132909	518.513	0.0905287	4.07703	4.56147e-05	2.1711	0.369088	0.000442924
ENSG00000060982	BCAT1	2109.19	0.0761213	-6.37918	-0.485591	2.27724	1.78041e-10	2.41309e-09	2109.19	0.0755841	-2.96534	0.00302348	2.34438	-0.224132	0.01522
ENSG00000114200	BCHE	39.6389	0.510556	-9.27812	-4.737	1.8054	1.72496e-20	7.0656e-19	39.6389	0.27689	-6.18433	6.2367e-10	1.89038	-1.71238	1.69607e-08
ENSG00000069399	BCL3	66.3682	0.220159	-2.74973	-0.605376	1.96255	0.00596452	0.0211857	66.3682	0.221213	-3.34727	0.000816104	2.00614	-0.74046	0.00580627
ENSG00000099385	BCL7C	384.918	0.117065	-3.07921	-0.360468	2.2848	0.00207547	0.00753701	384.918	0.116547	-2.96541	0.0030228	2.34438	-0.34561	0.01522
ENSG00000164039	BDH2	57.2671	0.248407	-4.70791	-1.16948	1.8273	2.50266e-06	2.21819e-05	57.2671	0.24117	-3.84941	0.000118405	2.16854	-0.92836	0.00103909
ENSG00000168398	BDKRB2	70.8002	0.29139	-8.10939	-2.363	1.8054	5.08727e-16	1.5121e-14	70.8002	0.201302	4.1045	4.05195e-05	1.89038	0.826243	0.000450726
ENSG00000176697	BDNF	434.894	0.100426	2.45937	0.246985	2.04684	0.013918	0.0419195	434.894	0.0996984	3.15174	0.00162299	2.50802	0.314224	0.00861854
ENSG00000151917	BEND6	109.008	0.193356	-3.35482	-0.648673	2.0467	0.000794173	0.00359792	109.008	0.193026	-3.63716	0.000275665	3.15469	-0.702067	0.0015538
ENSG00000167995	BEST1	4750.68	0.0669971	-22.9972	-1.54075	2.27724	4.97335e-117	2.18765e-114	4750.68	0.0659212	-9.04641	1.47751e-19	2.12109	-0.59635	8.8562e-18
ENSG00000182492	BGN	2127.1	0.0800752	-23.0561	-1.84622	2.27724	1.27776e-117	5.79616e-115	2127.1	0.0774557	-9.35214	8.58901e-21	2.26361	-0.724377	5.38315e-19
ENSG00000123095	BHLHE41	114.422	0.176574	-7.12833	-1.25868	2.0467	1.01595e-12	1.96508e-11	114.422	0.172116	-6.21014	5.29368e-10	2.46055	-1.06887	1.12885e-08
ENSG00000122870	BICC1	289.718	0.110574	-7.66498	-0.847548	2.51362	1.7886e-14	3.30822e-13	289.718	0.115472	-12.2524	1.63102e-34	2.26361	-1.41481	2.31244e-32
ENSG00000110330	BIRC2	501.019	0.0946274	4.32515	0.409278	2.2848	1.52428e-05	9.42031e-05	501.019	0.0947941	3.1172	0.00182575	2.1711	0.295493	0.0107121
ENSG00000023445	BIRC3	91.8947	0.219014	4.98122	1.09095	1.73615	6.31856e-07	6.55252e-06	91.8947	0.215464	6.44179	1.18073e-10	2.46055	1.38797	2.69768e-09
ENSG00000089685	BIRC5	835.246	0.0890995	6.57476	0.585807	2.27724	4.87327e-11	7.0669e-10	835.246	0.0891141	5.66643	1.45805e-08	2.12109	0.504959	2.90574e-07
ENSG00000136573	BLK	94.5433	0.202027	-5.3599	-1.08284	1.96255	8.32698e-08	8.91069e-07	94.5433	0.205226	-6.55934	5.40446e-11	2.49431	-1.34615	1.26767e-09
ENSG00000168487	BMP1	351.436	0.106497	-10.4734	-1.11539	2.2848	1.14431e-25	5.03211e-24	351.436	0.10524	-9.95551	2.38587e-23	2.50802	-1.04772	1.63782e-21
ENSG00000173068	BNC2	252.839	0.119649	-3.53449	-0.422899	2.51362	0.000408568	0.00167274	252.839	0.120063	-4.57464	4.77035e-06	2.26361	-0.549247	5.64985e-05
ENSG00000176720	BOK	308.07	0.113639	-4.85852	-0.552119	2.46972	1.18264e-06	8.47836e-06	308.07	0.113655	-5.56468	2.62628e-08	2.50802	-0.632451	4.2893e-07
ENSG00000136122	BORA	118.972	0.178314	3.23365	0.576604	2.0294	0.00122218	0.00529387	118.972	0.177647	3.19001	0.00142266	2.5068	0.566695	0.00773926
ENSG00000104221	BRF2	176.612	0.143145	-6.70103	-0.959221	2.06222	2.06952e-11	3.45496e-10	176.612	0.135197	-2.58379	0.00977212	2.46055	-0.34932	0.0385282
ENSG00000136492	BRIP1	252.516	0.132003	4.34569	0.573647	2.2848	1.38836e-05	8.6505e-05	252.516	0.132466	3.19211	0.00141239	2.1711	0.422846	0.00865366
ENSG00000172270	BSG	2133.33	0.0785769	-6.2587	-0.49179	2.27724	3.88193e-10	5.01776e-09	2133.33	0.078234	-4.41243	1.02218e-05	2.26361	-0.345202	0.000112828
ENSG00000064726	BTBD1	485.886	0.102102	-9.89672	-1.01047	2.18944	4.30152e-23	1.73647e-21	485.886	0.0973306	-2.84522	0.00443806	2.34438	-0.276927	0.0209779
ENSG00000151136	BTBD11	4.76776	1.36485	3.18409	4.34579	1.12689	0.00145209	0.0101878	4.76776	1.36871	3.0022	0.00268035	0.806948	4.10913	0.0335752
ENSG00000133243	BTBD2	687.067	0.0855257	-7.39254	-0.632252	2.19431	1.44048e-13	2.76432e-12	687.067	0.0835188	-3.19264	0.00140978	1.63862	-0.266645	0.0109006
ENSG00000186470	BTN3A2	242.499	0.129349	-4.94815	-0.640037	2.51362	7.49229e-07	5.44662e-06	242.499	0.119689	3.51037	0.000447486	2.3472	0.420151	0.00302399
ENSG00000111801	BTN3A3	72.257	0.221946	-4.68421	-1.03964	1.61077	2.81038e-06	2.75953e-05	72.257	0.213232	-3.08815	0.00201409	2.20689	-0.65849	0.0114456
ENSG00000169679	BUB1	576.845	0.0922497	5.81685	0.536603	2.04684	5.99682e-09	7.35364e-08	576.845	0.0918689	6.06349	1.33198e-09	2.34438	0.557046	2.82421e-08
ENSG00000156970	BUB1B	554.084	0.0935864	5.60263	0.52433	2.2848	2.11126e-08	2.14352e-07	554.084	0.0941809	3.21697	0.00129554	2.34438	0.302977	0.00756025
ENSG00000154473	BUB3	1258.48	0.0700052	3.15651	0.220972	2.04684	0.00159669	0.00663262	1258.48	0.0698075	3.20068	0.00137104	2.34438	0.223431	0.00792284
ENSG00000226445	BX322234.1	1203.08	0.0874603	-36.347	-3.17892	2.19431	2.92716e-289	6.29942e-286	1203.08	0.0805557	-27.7744	8.84517e-170	2.26361	-2.23739	2.15281e-166
ENSG00000235162	C12orf75	1439.05	0.0765137	2.34229	0.179217	2.5219	0.0191658	0.0460272	1439.05	0.0760873	4.15246	3.28913e-05	2.26361	0.31595	0.000320214
ENSG00000139971	C14orf37	33.3905	0.301743	-2.58458	-0.779878	1.8054	0.00974987	0.0344425	33.3905	0.377643	-7.07232	1.52366e-12	1.53765	-2.67081	6.86693e-11
ENSG00000175746	C15orf54	64.6677	0.395025	9.18233	3.62725	1.67858	4.21863e-20	1.82586e-18	64.6677	0.391306	10.542	5.52844e-26	2.16854	4.12517	5.04625e-24
ENSG00000166780	C16orf45	77.0884	0.198464	-2.74217	-0.544221	1.8054	0.00610352	0.0231335	77.0884	0.216203	-6.91552	4.66162e-12	2.20689	-1.49515	1.40246e-10
ENSG00000166845	C18orf54	119.749	0.172857	5.60663	0.969147	1.85146	2.06299e-08	2.55251e-07	119.749	0.177184	2.53737	0.0111689	3.15469	0.449581	0.0351763
ENSG00000203724	C1orf53	31.8369	0.338226	-2.90505	-0.982563	1.96255	0.00367196	0.0139833	31.8369	0.334701	-2.80262	0.00506891	1.53765	-0.93804	0.0334059
ENSG00000173918	C1QTNF1	35.3911	0.344018	-8.06763	-2.77541	1.55541	7.16774e-16	2.38762e-14	35.3911	0.336024	-8.08131	6.40727e-16	1.89038	-2.71552	3.46873e-14
ENSG00000159403	C1R	79.2419	0.229496	-10.6302	-2.43957	1.8273	2.1576e-26	1.247e-24	79.2419	0.213675	-9.2918	1.51696e-20	2.20689	-1.98542	9.54704e-19
ENSG00000182326	C1S	47.3852	0.366717	-10.576	-3.87841	1.67858	3.84972e-26	2.36912e-24	47.3852	0.323865	-10.2742	9.21411e-25	1.53765	-3.32744	1.11282e-22
ENSG00000157617	C2CD2	142.114	0.159379	-4.43495	-0.70684	2.06222	9.20941e-06	6.58096e-05	142.114	0.156238	-3.38747	0.000705412	2.94908	-0.529252	0.00367085
ENSG00000172375	C2CD2L	140.714	0.167778	6.46025	1.08388	2.06222	1.04532e-10	1.5958e-09	140.714	0.17126	3.46922	0.000521976	2.46055	0.594137	0.00331557
ENSG00000168014	C2CD3	256.948	0.140048	8.22556	1.15197	2.51362	1.94287e-16	4.35269e-15	256.948	0.140657	6.83552	8.17077e-12	2.26361	0.961463	2.3214e-10
ENSG00000114529	C3orf52	147.75	0.160493	3.16417	0.507825	2.0294	0.00155528	0.00653594	147.75	0.16069	2.53769	0.0111585	2.46055	0.407781	0.0428432
ENSG00000181751	C5orf30	435.156	0.107543	8.16569	0.878162	2.51362	3.19599e-16	7.00494e-15	435.156	0.10607	10.8699	1.60313e-27	2.50802	1.15298	1.37204e-25
ENSG00000178776	C5orf46	16.7644	0.529979	2.61232	1.38448	1.46652	0.008993	0.0384132	16.7644	0.523028	3.1436	0.00166882	1.43028	1.64419	0.0139946
ENSG00000197536	C5orf56	34.8747	0.325084	-4.12181	-1.33993	1.67858	3.75902e-05	0.000281681	34.8747	0.329867	-4.7551	1.98347e-06	1.89038	-1.56855	3.02387e-05
ENSG00000196821	C6orf106	707.669	0.101073	4.64225	0.469208	2.19431	3.44633e-06	2.51049e-05	707.669	0.101349	2.98007	0.0028818	2.50802	0.302026	0.0138156
ENSG00000204564	C6orf136	65.2775	0.228436	2.75465	0.629263	1.67858	0.00587542	0.0238367	65.2775	0.225871	3.26618	0.0010901	1.89038	0.737733	0.00785085
ENSG00000197261	C6orf141	35.3844	0.371858	6.03846	2.24545	1.8054	1.55596e-09	2.33707e-08	35.3844	0.373561	5.45388	4.92813e-08	2.00614	2.03736	9.59846e-07
ENSG00000204387	C6orf48	238.849	0.129014	-8.07018	-1.04117	2.47216	7.0192e-16	1.52117e-14	238.849	0.122085	-3.30273	0.000957495	2.50802	-0.403213	0.00551087
ENSG00000213563	C8orf82	160.89	0.154431	-3.33708	-0.515349	2.02904	0.00084664	0.00383459	160.89	0.15218	-2.50736	0.0121637	2.5068	-0.381571	0.0452716
ENSG00000253250	C8orf88	121.599	0.180486	2.65495	0.47918	1.73615	0.00793197	0.0298819	121.599	0.179869	2.58777	0.00965991	2.46055	0.465461	0.0381691
ENSG00000171159	C9orf16	117.385	0.192601	-5.2755	-1.01607	1.73615	1.32395e-07	1.52405e-06	117.385	0.186379	-3.34986	0.000808533	3.15469	-0.624342	0.003906
ENSG00000063180	CA11	24.0241	0.377334	-4.92392	-1.85796	1.45622	8.4829e-07	1.01241e-05	24.0241	0.366483	-4.66398	3.10158e-06	1.21175	-1.70927	6.76338e-05
ENSG00000074410	CA12	819.856	0.0760619	-4.12398	-0.313678	2.5219	3.72374e-05	0.000192922	819.856	0.0736397	3.11783	0.00182187	2.50802	0.229596	0.00949859
ENSG00000107159	CA9	133.264	0.427221	-3.09862	-1.3238	1.73615	0.00194426	0.00900907	133.264	0.261966	17.8049	6.47685e-71	2.49431	4.66427	2.86116e-68
ENSG00000151067	CACNA1C	44.9707	0.455808	-10.0927	-4.60032	1.96255	5.95323e-24	2.84058e-22	44.9707	0.2702	-7.49275	6.7443e-14	1.85574	-2.02454	2.97364e-12
ENSG00000246627	CACNA1C-AS1	5.95393	1.01849	-3.76047	-3.83	1.05338	0.000169596	0.00165951	5.95393	0.75891	-3.08104	0.00206282	0.783823	-2.33823	0.0275562
ENSG00000151062	CACNA2D4	14.4602	0.522913	2.8701	1.50081	1.45622	0.00410342	0.0198017	14.4602	0.512875	3.5825	0.000340325	1.21175	1.83737	0.00423537
ENSG00000105605	CACNG7	2.58578	1.49552	-3.61103	-5.40038	0.552547	0.000304979	0.00490466	2.58578	1.49552	-3.66461	0.000247716	0.492009	-5.4805	0.00697234
ENSG00000116161	CACYBP	897.983	0.0795699	5.26807	0.41918	2.18944	1.37867e-07	1.28409e-06	897.983	0.0796183	4.10603	4.02518e-05	2.50802	0.326915	0.000346974
ENSG00000175161	CADM2	36.5891	0.292489	-4.04147	-1.18208	1.8273	5.31182e-05	0.000356421	36.5891	0.286478	-3.723	0.000196869	1.53765	-1.06656	0.0021582
ENSG00000012822	CALCOCO1	141.686	0.160527	-6.50787	-1.04469	2.06222	7.62229e-11	1.18049e-09	141.686	0.154553	-4.37281	1.22656e-05	2.62901	-0.675832	0.000115957
ENSG00000122786	CALD1	5645.03	0.0539802	-15.3791	-0.830169	2.5219	2.25981e-53	2.76828e-51	5645.03	0.0533466	-3.76217	0.000168446	2.12109	-0.200699	0.00143059
ENSG00000198668	CALM1	1472.21	0.0670773	7.8949	0.529569	2.18944	2.90552e-15	6.61651e-14	1472.21	0.0673438	4.90411	9.38532e-07	2.26361	0.330261	1.30218e-05
ENSG00000160014	CALM3	2175.15	0.065389	5.70445	0.373009	2.5219	1.16716e-08	1.11751e-07	2175.15	0.0655917	2.54572	0.0109053	2.26361	0.166978	0.0450504
ENSG00000128595	CALU	3879.46	0.0654119	-2.88447	-0.188679	2.18944	0.00392073	0.0134932	3879.46	0.0649257	4.03555	5.4475e-05	2.1711	0.262011	0.000518055
ENSG00000162545	CAMK2N1	122.845	0.169716	-5.13425	-0.871364	1.96255	2.83275e-07	2.77563e-06	122.845	0.165259	-3.81693	0.000135122	2.62901	-0.630782	0.000983199
ENSG00000042493	CAPG	11.4878	0.55917	-3.5867	-2.00558	1.58057	0.000334889	0.00211278	11.4878	0.544357	-3.45304	0.000554309	1.30569	-1.87969	0.00601777
ENSG00000126247	CAPNS1	1379.66	0.0740253	-6.38324	-0.472521	2.5219	1.73379e-10	2.13991e-09	1379.66	0.0732728	-3.40097	0.00067148	2.12109	-0.249198	0.00471592
ENSG00000077549	CAPZB	2318.89	0.0649323	-5.38914	-0.349929	2.18944	7.07962e-08	6.91382e-07	2318.89	0.0645896	-3.39273	0.000691995	2.1711	-0.219135	0.00473738
ENSG00000198286	CARD11	27.2865	0.503389	7.87941	3.96641	1.96255	3.28936e-15	8.26923e-14	27.2865	0.540804	3.07724	0.00208924	1.40991	1.66419	0.0170764
ENSG00000079691	CARMIL1	66.2236	0.221219	2.83434	0.62701	1.8054	0.00459198	0.0181318	66.2236	0.242215	-2.87416	0.00405099	1.89038	-0.696166	0.0232482
ENSG00000272168	CASC15	24.8178	0.365592	-2.6904	-0.983586	1.60059	0.00713673	0.0292711	24.8178	0.367726	-3.05965	0.00221594	1.40991	-1.12511	0.017915
ENSG00000177469	CAVIN1	5898.64	0.056136	-5.23186	-0.293696	2.04684	1.67812e-07	1.63064e-06	5898.64	0.0560872	-5.4054	6.46645e-08	2.1711	-0.303174	1.14349e-06
ENSG00000170955	CAVIN3	742.595	0.0923285	-6.09445	-0.562691	2.19431	1.09816e-09	1.39605e-08	742.595	0.0908724	-2.8369	0.00455538	2.26361	-0.257796	0.0220495
ENSG00000173894	CBX2	81.0565	0.276514	10.9958	3.04048	1.61077	4.00524e-28	2.93554e-26	81.0565	0.278078	9.89362	4.43684e-23	2.00614	2.7512	3.71105e-21
ENSG00000185860	CCDC190	62.2093	0.349623	10.9943	3.84387	1.67858	4.06906e-28	2.87209e-26	62.2093	0.35708	7.93051	2.18254e-15	2.20689	2.83182	9.61509e-14
ENSG00000152492	CCDC50	784.97	0.0833248	5.33541	0.444572	2.04684	9.53301e-08	9.73791e-07	784.97	0.0827385	6.64541	3.02379e-11	2.50802	0.549831	7.20684e-10
ENSG00000176155	CCDC57	94.8315	0.18964	-3.17175	-0.601493	1.96255	0.00151521	0.00657594	94.8315	0.187879	-3.00492	0.00265652	3.15469	-0.564561	0.0107144
ENSG00000253276	CCDC71L	359.768	0.106997	-10.8764	-1.16374	2.39842	1.49323e-27	7.14595e-26	359.768	0.0996217	-3.18938	0.00142576	2.18629	-0.317732	0.00866443
ENSG00000163040	CCDC74A	20.1648	0.391834	-3.19611	-1.25235	1.60059	0.00139292	0.00728465	20.1648	0.39066	-3.34353	0.000827205	1.39071	-1.30618	0.00804171
ENSG00000120647	CCDC77	116.58	0.178396	2.92527	0.521858	1.73615	0.00344154	0.0146722	116.58	0.177295	3.11897	0.00181486	2.46055	0.552976	0.00961037
ENSG00000091986	CCDC80	5522.85	0.0585392	-2.54175	-0.148792	2.18944	0.0110299	0.0325188	5522.85	0.05867	-6.68345	2.33386e-11	2.34438	-0.392118	5.99411e-10
ENSG00000149201	CCDC81	12.4008	0.732769	3.12314	2.28854	1.45622	0.00178931	0.00977549	12.4008	0.712773	4.50277	6.70731e-06	1.30569	3.20945	0.000126723
ENSG00000110104	CCDC86	314.37	0.118997	6.24632	0.743296	2.46972	4.20229e-10	5.01298e-09	314.37	0.12045	3.35215	0.000801857	2.34438	0.403766	0.00504293
ENSG00000119242	CCDC92	165.532	0.143053	-3.80212	-0.543904	2.03374	0.000143465	0.000793414	165.532	0.140978	-3.1097	0.00187278	2.5068	-0.4384	0.00972263
ENSG00000108691	CCL2	3.93022	1.39056	-4.32153	-6.00933	1.05338	1.54951e-05	0.000192556	3.93022	1.39056	-4.37915	1.19142e-05	0.806948	-6.08945	0.000323646
ENSG00000145386	CCNA2	976.853	0.084633	6.09974	0.51624	2.18944	1.06238e-09	1.35931e-08	976.853	0.0844475	6.08491	1.16555e-09	2.1711	0.513856	2.68472e-08
ENSG00000134057	CCNB1	1367.39	0.0735922	10.5179	0.774038	2.18944	7.14158e-26	3.33818e-24	1367.39	0.0739736	6.91702	4.61257e-12	2.26361	0.511676	1.35804e-10
ENSG00000157456	CCNB2	544.033	0.094387	5.16668	0.487667	2.51362	2.38291e-07	1.86308e-06	544.033	0.0937973	5.91812	3.25638e-09	1.63862	0.555104	9.08589e-08
ENSG00000147082	CCNB3	75.5893	0.272242	11.0846	3.01769	1.67858	1.49018e-28	1.08688e-26	75.5893	0.278868	7.74965	9.21471e-15	2.16854	2.16113	3.90177e-13
ENSG00000110092	CCND1	1958.56	0.0625513	12.1742	0.76151	2.18944	4.26774e-34	3.09779e-32	1958.56	0.0629107	7.51645	5.62826e-14	2.50802	0.472865	1.86854e-12
ENSG00000175305	CCNE2	133.01	0.175064	3.04466	0.53301	2.0467	0.00232946	0.00913332	133.01	0.175062	2.60266	0.00925023	2.49431	0.455628	0.0365067
ENSG00000135083	CCNJL	97.3135	0.196962	8.05477	1.58649	1.85146	7.96281e-16	2.23535e-14	97.3135	0.203476	4.21534	2.49403e-05	2.49431	0.857719	0.000229053
ENSG00000154429	CCSAP	119.664	0.179628	3.31413	0.595311	2.0467	0.000919288	0.00409694	119.664	0.1774	4.23328	2.3031e-05	2.62901	0.750983	0.000204074
ENSG00000163468	CCT3	2398.52	0.0637704	4.4244	0.282146	2.27724	9.67108e-06	6.28397e-05	2398.52	0.0637889	3.05077	0.00228254	2.12109	0.194605	0.0130972
ENSG00000115484	CCT4	2424.83	0.0637089	2.80199	0.178512	2.27724	0.00507884	0.0162137	2424.83	0.0634208	4.80006	1.58622e-06	2.12109	0.304423	2.22305e-05
ENSG00000150753	CCT5	3498.85	0.0570909	3.72679	0.212766	2.5219	0.000193931	0.000857324	3498.85	0.0566848	9.0056	2.14499e-19	2.1711	0.510481	1.22776e-17
ENSG00000146731	CCT6A	2331.05	0.0672825	6.54513	0.440372	2.18944	5.9445e-11	8.83363e-10	2331.05	0.0673779	4.39875	1.08878e-05	2.34438	0.296378	0.000115514
ENSG00000135624	CCT7	3392.65	0.0597574	3.61167	0.215824	2.18944	0.000304232	0.00145587	3392.65	0.0595822	5.07562	3.8623e-07	2.1711	0.302417	5.95798e-06
ENSG00000156261	CCT8	2640.61	0.0601384	4.01676	0.241561	2.5219	5.90042e-05	0.000293177	2640.61	0.0598979	5.69116	1.26182e-08	2.12109	0.340888	2.52759e-07
ENSG00000177697	CD151	2000.82	0.0756495	-8.40141	-0.635562	2.19431	4.41151e-17	1.19742e-15	2000.82	0.0749409	-4.09729	4.18023e-05	2.34438	-0.307054	0.00038076
ENSG00000177675	CD163L1	178.644	0.147724	5.54333	0.818883	2.0294	2.96772e-08	3.29741e-07	178.644	0.145708	6.92539	4.34784e-12	2.62901	1.00908	1.11567e-10
ENSG00000272398	CD24	24.1996	0.373165	-6.05538	-2.25966	1.55541	1.40084e-09	2.43426e-08	24.1996	0.520069	-7.79464	6.4591e-15	1.21175	-4.05375	4.78809e-13
ENSG00000174807	CD248	414.58	0.489831	-17.3944	-8.52032	2.46972	9.09368e-68	1.62286e-65	414.58	0.114633	-25.4168	1.64367e-142	2.26361	-2.9136	2.66699e-139
ENSG00000120217	CD274	599.035	0.102513	7.06739	0.724503	2.51362	1.57871e-12	2.45695e-11	599.035	0.0998878	14.4906	1.3901e-47	2.1711	1.44743	3.64912e-45
ENSG00000198087	CD2AP	334.74	0.128847	7.49056	0.965136	2.39842	6.85805e-14	1.25359e-12	334.74	0.130293	4.446	8.74832e-06	2.1711	0.579281	0.000101989
ENSG00000004468	CD38	23.0357	0.421608	2.50543	1.05631	1.46652	0.0122304	0.0497435	23.0357	0.405791	4.35628	1.32293e-05	1.39071	1.76774	0.000219282
ENSG00000117335	CD46	736.889	0.0908125	3.12531	0.283817	2.04684	0.00177617	0.0072712	736.889	0.0903124	4.00068	6.31611e-05	2.50802	0.361311	0.00051904
ENSG00000143119	CD53	128.176	0.189863	10.9669	2.08221	1.96255	5.51367e-28	3.29321e-26	128.176	0.196293	5.96427	2.45738e-09	3.15469	1.17074	3.79224e-08
ENSG00000085063	CD59	1746.53	0.0650969	10.4989	0.683448	2.27724	8.73582e-26	3.87791e-24	1746.53	0.0654028	6.74125	1.57033e-11	2.12109	0.440897	4.53198e-10
ENSG00000135404	CD63	2170.4	0.0723915	-7.98907	-0.57834	2.18944	1.35965e-15	3.18263e-14	2170.4	0.0720229	-6.05401	1.4128e-09	2.12109	-0.436028	3.26672e-08
ENSG00000238184	CD81-AS1	170.776	0.147622	-4.03313	-0.595379	2.0294	5.50394e-05	0.000335396	170.776	0.144642	-2.72174	0.00649387	2.54719	-0.393679	0.0268302
ENSG00000085117	CD82	65.5504	0.266311	-7.20522	-1.91883	1.67858	5.79495e-13	1.38326e-11	65.5504	0.256035	-6.16011	7.26929e-10	2.00614	-1.5772	1.85417e-08
ENSG00000010278	CD9	336.467	0.115703	16.8292	1.94719	2.46972	1.4919e-63	2.43517e-61	336.467	0.12092	6.89455	5.4034e-12	2.1711	0.833689	1.63233e-10
ENSG00000158825	CDA	331.792	0.11545	7.69588	0.888487	2.47216	1.40527e-14	2.68432e-13	331.792	0.117053	4.34797	1.37401e-05	2.1711	0.508944	0.0001527
ENSG00000117399	CDC20	1291.54	0.0768871	7.29308	0.560744	2.27724	3.02958e-13	5.49026e-12	1291.54	0.0771982	4.40265	1.06938e-05	2.50802	0.339876	0.00010702
ENSG00000094880	CDC23	230.667	0.125934	3.49181	0.439737	2.51362	0.000479764	0.00193298	230.667	0.12595	2.85346	0.00432464	2.1711	0.359392	0.021868
ENSG00000164045	CDC25A	191.711	0.13825	4.90532	0.678159	2.0294	9.32738e-07	8.15511e-06	191.711	0.139641	3.02574	0.00248027	2.54719	0.422516	0.0120779
ENSG00000128283	CDC42EP1	823.069	0.0915971	-5.82715	-0.53375	2.19431	5.63829e-09	6.47883e-08	823.069	0.0903056	-2.60176	0.00927463	2.26361	-0.234954	0.0395445
ENSG00000167617	CDC42EP5	18.3108	0.404968	-3.00273	-1.21601	1.60059	0.00267568	0.0127501	18.3108	0.437723	-4.42567	9.61432e-06	1.30569	-1.93722	0.000175112
ENSG00000093009	CDC45	263.874	0.12079	4.82567	0.582893	2.51362	1.39533e-06	9.70371e-06	263.874	0.119802	5.4882	4.06044e-08	2.1711	0.657495	7.42161e-07
ENSG00000094804	CDC6	302.942	0.110907	6.89379	0.764569	2.46972	5.4326e-12	8.14252e-11	302.942	0.111712	4.9581	7.11846e-07	2.1711	0.553879	1.05533e-05
ENSG00000111665	CDCA3	212.118	0.134256	3.36587	0.451889	2.51362	0.000763037	0.00291786	212.118	0.133448	3.61573	0.000299505	2.26361	0.482513	0.0022213
ENSG00000170779	CDCA4	365.26	0.110194	3.92336	0.432331	2.39842	8.73219e-05	0.000436686	365.26	0.109263	4.86977	1.11729e-06	2.50802	0.532087	1.38794e-05
ENSG00000146670	CDCA5	596.608	0.0919655	11.2309	1.03286	2.2848	2.8749e-29	1.59361e-27	596.608	0.0941924	3.85732	0.000114638	2.34438	0.36333	0.000940927
ENSG00000144354	CDCA7	199.078	0.143375	3.03072	0.434529	2.0294	0.00243975	0.00959905	199.078	0.140174	5.65029	1.6018e-08	2.34438	0.792023	2.89187e-07
ENSG00000164649	CDCA7L	486.313	0.0926308	4.62175	0.428117	2.19431	3.80509e-06	2.74528e-05	486.313	0.0928289	3.32993	0.000868664	2.50802	0.309114	0.00509301
ENSG00000134690	CDCA8	452.003	0.0987366	7.50841	0.741356	2.51362	5.98479e-14	1.0522e-12	452.003	0.0999783	3.97025	7.17977e-05	1.63862	0.396939	0.000855509
ENSG00000163814	CDCP1	287.476	0.151666	7.06091	1.0709	2.2848	1.65414e-12	2.81881e-11	287.476	0.146251	14.8339	8.83999e-50	2.50802	2.16948	2.1184e-47
ENSG00000140937	CDH11	725.444	0.0813874	-3.05007	-0.248237	2.04684	0.00228789	0.00899975	725.444	0.0827781	-7.74147	9.82714e-15	2.50802	-0.640824	3.62809e-13
ENSG00000154162	CDH12	107.763	0.229171	10.8326	2.48251	1.96255	2.41291e-27	1.38236e-25	107.763	0.230292	9.73874	2.06097e-22	3.15469	2.24276	1.03328e-20
ENSG00000140945	CDH13	537.259	0.0960208	-4.61364	-0.443005	2.18944	3.95684e-06	2.85292e-05	537.259	0.0955309	-4.43007	9.42045e-06	2.26361	-0.423208	0.000105048
ENSG00000145526	CDH18	11.1828	0.726941	-4.94522	-3.59488	1.8273	7.60596e-07	7.42137e-06	11.1828	0.51807	-3.24453	0.00117644	1.39071	-1.68089	0.0107468
ENSG00000071991	CDH19	68.9173	1.19275	-7.10689	-8.47674	1.8054	1.18686e-12	2.5626e-11	68.9173	0.207972	-3.20878	0.00133301	1.89038	-0.667335	0.00926451
ENSG00000170558	CDH2	1747.41	0.0697751	-3.80643	-0.265594	2.27724	0.000140985	0.000703269	1747.41	0.0699377	-5.99162	2.07765e-09	2.50802	-0.41904	4.02109e-08
ENSG00000139880	CDH24	130.228	0.162909	-3.95232	-0.643868	1.85146	7.73985e-05	0.000494859	130.228	0.159059	-2.65248	0.00799024	3.15469	-0.421901	0.0266809
ENSG00000179242	CDH4	95.9105	0.182482	6.46992	1.18065	1.85146	9.80523e-11	1.66568e-09	95.9105	0.205945	-2.77779	0.00547293	2.62901	-0.572073	0.022741
ENSG00000150394	CDH8	44.236	0.593671	9.40911	5.58592	1.8273	5.0034e-21	2.11971e-19	44.236	0.625926	4.11524	3.86785e-05	1.40991	2.57583	0.000561159
ENSG00000170312	CDK1	687.757	0.0993947	4.5709	0.454323	2.51362	4.85626e-06	3.03534e-05	687.757	0.0994059	3.77372	0.000160829	2.50802	0.375131	0.00119557
ENSG00000123374	CDK2	636.875	0.0987656	5.40418	0.533746	2.18944	6.51073e-08	6.39132e-07	636.875	0.0988511	4.37408	1.21945e-05	2.1711	0.432383	0.000137125
ENSG00000111328	CDK2AP1	950.531	0.0861959	-6.55655	-0.565148	2.04684	5.5068e-11	8.76195e-10	950.531	0.0848641	-2.63118	0.00850894	2.12109	-0.223293	0.038837
ENSG00000167797	CDK2AP2	334.047	0.124554	7.00412	0.872393	2.46972	2.48535e-12	3.86356e-11	334.047	0.12646	3.24733	0.00116493	2.18629	0.410659	0.00733282
ENSG00000111276	CDKN1B	228.061	0.12061	-4.12349	-0.497336	2.0294	3.73167e-05	0.000234999	228.061	0.120725	-4.87427	1.09212e-06	2.50802	-0.588446	1.36052e-05
ENSG00000147889	CDKN2A	172.413	0.164905	5.50275	0.907431	2.06222	3.73923e-08	4.03891e-07	172.413	0.162071	7.67377	1.67008e-14	2.62901	1.2437	5.66007e-13
ENSG00000147883	CDKN2B	368.361	0.10155	-3.1148	-0.316309	2.2848	0.0018407	0.00682317	368.361	0.103173	-6.07677	1.22631e-09	2.50802	-0.62696	2.46762e-08
ENSG00000240498	CDKN2B-AS1	85.6924	0.214929	3.99849	0.85939	1.67858	6.37484e-05	0.000453371	85.6924	0.209599	6.10177	1.04901e-09	2.16854	1.27892	2.44878e-08
ENSG00000167513	CDT1	300.057	0.120014	4.06935	0.488377	2.46972	4.71447e-05	0.000242976	300.057	0.11921	4.60443	4.13596e-06	2.1711	0.548894	5.14897e-05
ENSG00000172216	CEBPB	594.842	0.103743	-16.7985	-1.74272	2.19431	2.50381e-63	4.49028e-61	594.842	0.0971027	-7.24596	4.2938e-13	1.63862	-0.703602	1.94649e-11
ENSG00000277449	CEBPB-AS1	121.317	0.19645	-10.5616	-2.07484	2.0467	4.48759e-26	2.27205e-24	121.317	0.170094	-3.85948	0.000113627	3.15469	-0.656476	0.000718111
ENSG00000138778	CENPE	580.826	0.0947236	6.0844	0.576336	2.04684	1.16929e-09	1.58156e-08	580.826	0.0957426	2.48094	0.0131038	2.50802	0.237531	0.0479749
ENSG00000102384	CENPI	125.029	0.193542	4.24485	0.821558	2.0294	2.18736e-05	0.00014454	125.029	0.19552	2.6094	0.00907001	2.62901	0.510192	0.0345164
ENSG00000151849	CENPJ	189.551	0.144383	4.71129	0.680231	2.06222	2.46157e-06	1.95721e-05	189.551	0.14292	5.59689	2.18227e-08	2.62901	0.799905	3.47768e-07
ENSG00000123219	CENPK	280.262	0.149073	2.49705	0.372243	2.51362	0.0125232	0.0322226	280.262	0.147916	3.53674	0.000405094	2.1711	0.52314	0.00297671
ENSG00000151725	CENPU	160.084	0.152793	3.30871	0.505547	2.0294	0.000937255	0.00419872	160.084	0.152848	2.75455	0.00587738	2.5068	0.421028	0.0250573
ENSG00000203760	CENPW	198.721	0.138338	3.51305	0.48599	2.2848	0.000442987	0.00195995	198.721	0.136862	4.39434	1.11112e-05	2.1711	0.601418	0.000126342
ENSG00000169689	CENPX	323.077	0.12768	3.3025	0.421661	2.39842	0.000958281	0.00368867	323.077	0.127571	2.86999	0.00410485	2.34438	0.366127	0.0196387
ENSG00000103995	CEP152	123.88	0.174141	2.77109	0.482561	1.96255	0.00558691	0.019992	123.88	0.17272	3.18704	0.00143735	2.46055	0.550466	0.00791714
ENSG00000143702	CEP170	612.792	0.110029	-2.89287	-0.3183	2.18944	0.00381736	0.0132128	612.792	0.107388	3.18618	0.00144167	2.50802	0.342158	0.00782918
ENSG00000166004	CEP295	212.633	0.135716	6.78097	0.920289	2.47216	1.19373e-11	1.71631e-10	212.633	0.138592	3.14369	0.00166834	2.3472	0.435689	0.00931991
ENSG00000138180	CEP55	564.541	0.0911001	10.0343	0.914129	2.19431	1.07673e-23	4.53081e-22	564.541	0.091655	7.57307	3.64494e-14	2.1711	0.69411	1.43031e-12
ENSG00000183137	CEP57L1	179.191	0.141589	2.86787	0.406059	2.06222	0.00413249	0.0148091	179.191	0.139332	4.29074	1.78077e-05	2.54719	0.597837	0.00016722
ENSG00000112877	CEP72	51.2504	0.253608	3.01111	0.763641	1.8054	0.00260296	0.0112536	51.2504	0.253054	2.84683	0.00441566	1.40991	0.720402	0.0319824
ENSG00000148019	CEP78	365.222	0.111417	5.12558	0.571078	2.39842	2.96616e-07	2.40476e-06	365.222	0.111454	4.36739	1.25742e-05	2.1711	0.486764	0.000141186
ENSG00000167123	CERCAM	466.572	0.106869	-10.1752	-1.08742	2.19431	2.558e-24	1.10732e-22	466.572	0.104326	-7.20974	5.60583e-13	1.63862	-0.752162	2.50192e-11
ENSG00000188452	CERKL	195.097	0.139474	5.02988	0.701539	2.03374	4.90784e-07	4.47147e-06	195.097	0.137195	6.78616	1.15156e-11	2.94908	0.931026	2.50637e-10
ENSG00000198848	CES1	295.723	0.597733	13.2026	7.8916	2.46972	8.48094e-40	6.7972e-38	295.723	0.597952	12.6553	1.04546e-36	2.18629	7.56727	1.62959e-34
ENSG00000228695	CES1P1	5.51459	1.33324	4.15807	5.5437	1.05338	3.20943e-05	0.000370956	5.51459	1.33685	3.96103	7.4626e-05	0.828461	5.29531	0.00159658
ENSG00000070761	CFAP20	270.676	0.128955	2.40747	0.310455	2.39842	0.0160636	0.041367	270.676	0.126149	5.46516	4.62484e-08	2.50802	0.689424	7.33525e-07
ENSG00000153774	CFDP1	298.232	0.120353	-2.64719	-0.318598	2.51362	0.00811627	0.0222411	298.232	0.115635	2.57449	0.0100388	2.50802	0.297701	0.0387672
ENSG00000000971	CFH	58.6741	0.309758	-10.4006	-3.22168	1.61077	2.46286e-25	1.52696e-23	58.6741	0.230373	-5.33966	9.31228e-08	2.16854	-1.23011	1.60035e-06
ENSG00000164430	CGAS	33.7816	0.406183	-5.21411	-2.11789	1.8273	1.84699e-07	1.98056e-06	33.7816	0.298951	2.56395	0.0103489	1.89038	0.766495	0.0497428
ENSG00000143375	CGN	8.69063	0.827373	3.7687	3.11812	1.45622	0.000164103	0.00120789	8.69063	0.843496	2.80587	0.00501809	1.40991	2.36674	0.0353201
ENSG00000128965	CHAC1	100.342	0.290269	-13.5584	-3.93557	2.0294	7.0694e-42	7.24217e-40	100.342	0.169142	-3.27076	0.0010726	3.15469	-0.553221	0.00501747
ENSG00000143942	CHAC2	83.6514	0.213825	5.79594	1.23931	1.61077	6.79408e-09	1.02595e-07	83.6514	0.216751	4.10315	4.07554e-05	2.16854	0.889364	0.000399519
ENSG00000167670	CHAF1A	475.976	0.102249	4.03743	0.412825	2.2848	5.40392e-05	0.000295692	475.976	0.102093	3.63895	0.000273757	2.1711	0.371512	0.00212983
ENSG00000159259	CHAF1B	176.912	0.142019	3.09578	0.439659	2.03374	0.00196294	0.00793861	176.912	0.141615	2.88762	0.00388171	2.5068	0.408929	0.0176931
ENSG00000163528	CHCHD4	93.278	0.19261	3.28551	0.632822	2.0294	0.00101799	0.004512	93.278	0.191868	3.22646	0.0012533	3.15469	0.619056	0.00569494
ENSG00000170004	CHD3	1540.64	0.0753516	-3.41939	-0.257657	2.04684	0.000627608	0.00293875	1540.64	0.0752233	-3.6289	0.00028463	2.1711	-0.272978	0.00220316
ENSG00000149554	CHEK1	408.025	0.110326	11.8495	1.30731	2.51362	2.16591e-32	1.26032e-30	408.025	0.11412	3.49372	0.000476335	2.1711	0.398702	0.00341237
ENSG00000110721	CHKA	98.2566	0.201547	7.42911	1.49731	1.85146	1.09333e-13	2.50261e-12	98.2566	0.209836	2.82222	0.00476919	2.49431	0.592204	0.0211243
ENSG00000205559	CHKB-AS1	9.70985	0.743702	2.5436	1.89168	1.45622	0.0109715	0.0457061	9.70985	0.734755	2.96636	0.0030135	1.38514	2.17955	0.023556
ENSG00000278530	CHMP1B2P	5.01731	1.34095	-4.67599	-6.27027	1.12689	2.92544e-06	3.99694e-05	5.01731	1.05114	-3.72276	0.000197053	0.818606	-3.91315	0.00369071
ENSG00000115561	CHMP3	316.056	0.109177	-2.86903	-0.313231	2.47216	0.00411737	0.0127147	316.056	0.108851	-3.18948	0.00142531	2.34438	-0.347179	0.00817964
ENSG00000128656	CHN1	289.343	0.11531	-8.36394	-0.964445	2.51362	6.06581e-17	1.42957e-15	289.343	0.111567	-5.57501	2.47516e-08	2.26361	-0.621985	4.45689e-07
ENSG00000110172	CHORDC1	512.399	0.102131	13.1445	1.34247	2.51362	1.82947e-39	1.41523e-37	512.399	0.105025	4.90402	9.38968e-07	2.26361	0.515043	1.30218e-05
ENSG00000123989	CHPF	913.282	0.0850181	-11.3632	-0.966079	2.5219	6.375e-30	3.34243e-28	913.282	0.0833948	-7.36597	1.75865e-13	2.26361	-0.614283	6.04281e-12
ENSG00000033100	CHPF2	456.314	0.0955462	-2.66643	-0.254767	2.04684	0.00766614	0.0252068	456.314	0.096097	-4.44928	8.61602e-06	2.50802	-0.427562	8.86495e-05
ENSG00000111666	CHPT1	257.347	0.128889	4.73411	0.610176	2.51362	2.20016e-06	1.47622e-05	257.347	0.127598	5.81178	6.18125e-09	2.3472	0.741572	1.18437e-07
ENSG00000133019	CHRM3	65.8489	0.32096	7.212	2.31476	1.96255	5.51355e-13	1.13529e-11	65.8489	0.310633	10.9922	4.16869e-28	2.16854	3.41453	4.26477e-26
ENSG00000174343	CHRNA9	11.092	0.567339	-3.47166	-1.96961	1.8273	0.000517247	0.00274078	11.092	0.616469	-4.28411	1.83474e-05	1.39071	-2.64102	0.000292882
ENSG00000122863	CHST3	156.746	0.151857	-4.73057	-0.718373	2.0467	2.23886e-06	1.8116e-05	156.746	0.14933	-3.90094	9.58186e-05	2.54719	-0.582528	0.000747732
ENSG00000131873	CHSY1	454.903	0.112122	-8.79613	-0.986244	2.18944	1.41617e-18	4.27626e-17	454.903	0.102927	5.17238	2.31128e-07	2.34438	0.532376	3.43405e-06
ENSG00000127586	CHTF18	327.248	0.12388	4.31223	0.534199	2.46972	1.61616e-05	9.272e-05	327.248	0.12348	4.33518	1.45639e-05	2.34438	0.535306	0.000150441
ENSG00000163507	CIP2A	382.144	0.110245	4.34862	0.479415	2.46972	1.36998e-05	7.99323e-05	382.144	0.109941	4.21162	2.53542e-05	2.34438	0.463032	0.000244693
ENSG00000122966	CIT	288.747	0.128701	5.83807	0.751368	2.46972	5.28095e-09	5.47972e-08	288.747	0.12975	3.73823	0.000185323	2.1711	0.485035	0.00152268
ENSG00000164442	CITED2	818.88	0.0804974	-16.0023	-1.28815	2.27724	1.23051e-57	1.86061e-55	818.88	0.0783531	-11.9554	6.08603e-33	2.50802	-0.936741	7.42727e-31
ENSG00000136108	CKAP2	810.476	0.0919459	7.42043	0.682277	2.19431	1.16745e-13	2.26635e-12	810.476	0.0924952	4.4385	9.05876e-06	2.12109	0.41054	0.000107113
ENSG00000169607	CKAP2L	397.698	0.111397	4.722	0.526014	2.46972	2.33542e-06	1.58111e-05	397.698	0.111415	3.9983	6.37998e-05	2.26361	0.44547	0.00057547
ENSG00000136026	CKAP4	2836.92	0.0627917	-9.57752	-0.601389	2.04684	9.94008e-22	3.97353e-20	2836.92	0.0622789	-5.32239	1.02415e-07	2.34438	-0.331473	1.62436e-06
ENSG00000173207	CKS1B	510.93	0.0999995	2.74546	0.274544	2.18944	0.00604267	0.019469	510.93	0.098265	6.1904	6.00123e-10	2.26361	0.608299	1.37363e-08
ENSG00000103249	CLCN7	314.049	0.109657	-4.59918	-0.504332	2.51362	4.24165e-06	2.67991e-05	314.049	0.108074	-3.4715	0.00051755	2.50802	-0.375179	0.00323594
ENSG00000105472	CLEC11A	526.094	0.121013	-5.03553	-0.609363	2.04684	4.7654e-07	4.32862e-06	526.094	0.11976	-3.22639	0.00125363	2.50802	-0.386393	0.00693658
ENSG00000256660	CLEC12B	23.4652	0.50397	4.33039	2.18239	1.55541	1.48847e-05	0.000130286	23.4652	0.487193	6.53898	6.19408e-11	1.21175	3.18574	2.8688e-09
ENSG00000153132	CLGN	145.038	0.161964	2.64149	0.427827	2.0294	0.00825426	0.027036	145.038	0.161527	2.46361	0.0137547	2.62901	0.39794	0.0479871
ENSG00000106665	CLIP2	257.917	0.128917	-8.96182	-1.15533	2.39842	3.19349e-19	9.15053e-18	257.917	0.123995	-5.72255	1.04939e-08	2.3472	-0.709564	1.93692e-07
ENSG00000105270	CLIP3	97.7328	0.190643	-9.43729	-1.79915	1.73615	3.8253e-21	1.71372e-19	97.7328	0.181562	-8.06579	7.27648e-16	2.5068	-1.46444	2.98914e-14
ENSG00000226191	CLK3P2	6.68242	0.850608	-4.0479	-3.44317	1.05338	5.16798e-05	0.000570236	6.68242	1.30173	-4.40947	1.03623e-05	0.783823	-5.73993	0.000293292
ENSG00000249035	CLMAT3	322.289	0.121987	-10.9111	-1.33101	2.2848	1.0204e-27	5.16185e-26	322.289	0.115373	-5.26697	1.38691e-07	2.34438	-0.607667	2.15132e-06
ENSG00000166250	CLMP	842.867	0.0830745	-4.02304	-0.334213	2.19431	5.74506e-05	0.000325116	842.867	0.0853516	-11.499	1.33406e-30	2.34438	-0.981461	1.51697e-28
ENSG00000092853	CLSPN	458.496	0.134867	5.53981	0.747137	2.51362	3.02797e-08	2.75001e-07	458.496	0.135365	3.85698	0.000114796	2.34438	0.522102	0.000941613
ENSG00000174600	CMKLR1	229.403	0.286487	11.474	3.28716	2.0294	1.78205e-30	1.17518e-28	229.403	0.277163	20.5327	1.09924e-93	2.50802	5.69089	9.65874e-91
ENSG00000184220	CMSS1	290.62	0.127761	4.07915	0.521154	2.2848	4.52012e-05	0.000251107	290.62	0.127719	3.53635	0.000405694	2.1711	0.451658	0.00297824
ENSG00000091317	CMTM6	651.793	0.0983471	4.56622	0.449074	2.19431	4.96607e-06	3.52217e-05	651.793	0.0985921	3.04516	0.00232557	2.26361	0.300229	0.0126249
ENSG00000153551	CMTM7	217.939	0.128953	4.36334	0.562668	2.2848	1.2809e-05	8.06429e-05	217.939	0.12932	3.36638	0.000761618	2.34438	0.43534	0.00481348
ENSG00000149970	CNKSR2	54.9676	0.269459	5.47096	1.4742	1.8273	4.47608e-08	5.33415e-07	54.9676	0.26983	5.06364	4.11333e-07	1.40991	1.36632	9.42704e-06
ENSG00000113300	CNOT6	210.641	0.136219	3.18701	0.434132	2.39842	0.00143752	0.00527488	210.641	0.136212	2.62298	0.00871651	2.50802	0.35728	0.0346455
ENSG00000018236	CNTN1	170.383	0.321133	16.9445	5.44142	2.0467	2.11455e-64	4.26899e-62	170.383	0.326231	11.8944	1.26552e-32	2.62901	3.88032	1.43353e-30
ENSG00000113805	CNTN3	9.03789	1.2708	-4.87953	-6.2009	1.60059	1.06342e-06	1.14326e-05	9.03789	1.12864	-4.78372	1.72081e-06	1.39071	-5.39907	3.48995e-05
ENSG00000108797	CNTNAP1	372.623	0.116555	-4.71962	-0.550096	2.51362	2.36288e-06	1.57395e-05	372.623	0.115808	-4.37012	1.24179e-05	2.26361	-0.506096	0.000134228
ENSG00000119397	CNTRL	160.73	0.150269	3.63324	0.545963	2.0467	0.000279882	0.00143548	160.73	0.150661	2.80558	0.00502267	2.5068	0.42269	0.0219823
ENSG00000111799	COL12A1	1610.95	0.105027	-9.69683	-1.01843	2.19431	3.10998e-22	1.19211e-20	1610.95	0.105882	-14.2893	2.55222e-46	2.12109	-1.51298	6.7415e-44
ENSG00000084636	COL16A1	505.805	0.0962701	-17.77	-1.71072	2.04684	1.20785e-70	2.8686e-68	505.805	0.0944547	-16.6152	5.40741e-62	1.63862	-1.56939	2.87062e-59
ENSG00000182871	COL18A1	972.688	0.0779659	16.2288	1.2653	2.04684	3.15367e-59	5.53599e-57	972.688	0.0773527	18.5927	3.67852e-77	2.50802	1.4382	2.02014e-74
ENSG00000108821	COL1A1	56275	0.0744869	-27.6612	-2.0604	2.18944	2.04506e-168	1.81624e-165	56275	0.0743824	-14.0629	6.42174e-45	2.50802	-1.04603	1.34348e-42
ENSG00000164692	COL1A2	21247.8	0.0573112	-32.3978	-1.85676	2.04684	2.95077e-230	5.29492e-227	21247.8	0.0570583	-19.799	3.03406e-87	2.50802	-1.1297	2.1047e-84
ENSG00000168542	COL3A1	7962.51	0.0550538	-44.0029	-2.42252	2.5219	0	0	7962.51	0.0537769	-24.1851	3.19553e-129	2.50802	-1.3006	4.21174e-126
ENSG00000187498	COL4A1	9750.3	0.0675045	-20.7654	-1.40175	2.18944	8.90694e-96	2.98837e-93	9750.3	0.0666079	5.5746	2.48105e-08	2.34438	0.371312	4.32424e-07
ENSG00000188153	COL4A5	87.3794	0.206015	-8.72859	-1.79822	1.96255	2.57872e-18	8.51653e-17	87.3794	0.190158	-6.05783	1.37967e-09	2.00614	-1.15195	3.36791e-08
ENSG00000197565	COL4A6	12.0407	0.605439	-4.52353	-2.73873	1.8273	6.08154e-06	5.01437e-05	12.0407	0.559938	-4.09639	4.19636e-05	1.30569	-2.29372	0.000650974
ENSG00000130635	COL5A1	5201.18	0.0764471	-25.9852	-1.9865	2.18944	7.27269e-149	5.49013e-146	5201.18	0.075629	-16.677	1.92673e-62	2.50802	-1.26127	6.86337e-60
ENSG00000204262	COL5A2	2684.47	0.0727279	-29.061	-2.11355	2.19431	1.116e-185	1.20085e-182	2684.47	0.070701	-17.7886	8.65597e-71	2.12109	-1.25768	4.35156e-68
ENSG00000080573	COL5A3	46.1609	0.273041	-5.03543	-1.37488	1.8054	4.76788e-07	4.86338e-06	46.1609	0.259855	-3.72149	0.000198052	2.00614	-0.967048	0.00171848
ENSG00000142156	COL6A1	3784.04	0.0617768	-33.6283	-2.07745	2.04684	6.46854e-248	1.30582e-244	3784.04	0.0586923	-5.82246	5.79873e-09	2.12109	-0.341734	1.22452e-07
ENSG00000142173	COL6A2	6945.62	0.0720353	-27.4922	-1.98041	2.5219	2.1785e-166	1.58638e-163	6945.62	0.0707496	-5.07995	3.7753e-07	2.26361	-0.359405	5.63143e-06
ENSG00000163359	COL6A3	10928.4	0.0846001	-20.9056	-1.76861	2.19431	4.76348e-97	1.70855e-94	10928.4	0.0843071	-13.288	2.71588e-40	2.50802	-1.12028	4.58918e-38
ENSG00000144810	COL8A1	4094.25	0.0634098	9.40881	0.596611	2.18944	5.01778e-21	1.77836e-19	4094.25	0.062975	17.1301	8.85408e-66	2.12109	1.07877	3.94245e-63
ENSG00000049089	COL9A2	13.4179	0.564576	2.5787	1.45587	1.55541	0.00991735	0.0397052	13.4179	0.544319	4.03102	5.55363e-05	1.38514	2.19416	0.000791734
ENSG00000170619	COMMD5	213.846	0.134504	-2.79837	-0.376392	2.39842	0.00513614	0.0156439	213.846	0.133681	-2.70878	0.00675315	2.3472	-0.362112	0.0297484
ENSG00000106789	CORO2A	35.144	0.330943	2.69096	0.890555	1.96255	0.00712462	0.0245655	35.144	0.32755	3.09387	0.00197566	1.53765	1.0134	0.0151741
ENSG00000103647	CORO2B	13.6438	0.6989	-5.82217	-4.06912	1.60059	5.8088e-09	8.95417e-08	13.6438	0.507641	-5.06828	4.01422e-07	1.39071	-2.57287	9.33607e-06
ENSG00000138495	COX17	174.001	0.168108	4.29297	0.721683	2.03374	1.76301e-05	0.000118903	174.001	0.165664	6.04724	1.47351e-09	2.46055	1.00181	2.96342e-08
ENSG00000161281	COX7A1	7.04612	0.710676	-3.36043	-2.38818	1.45622	0.000778207	0.00476794	7.04612	1.15956	-4.14309	3.42664e-05	1.39071	-4.80415	0.00050969
ENSG00000128510	CPA4	600.884	0.0921043	15.0964	1.39044	2.04684	1.71048e-51	2.44459e-49	600.884	0.109343	-13.6571	1.83217e-42	2.26361	-1.4933	3.76841e-40
ENSG00000235903	CPB2-AS1	195.709	0.208205	13.0135	2.70947	2.02904	1.02566e-38	9.28307e-37	195.709	0.205259	16.2464	2.37014e-59	2.54719	3.3347	7.3234e-57
ENSG00000109472	CPE	219.8	0.128459	-7.15432	-0.919038	2.47216	8.40915e-13	1.36458e-11	219.8	0.133383	-10.6771	1.30224e-26	2.1711	-1.42415	1.2315e-24
ENSG00000106034	CPED1	1078.63	0.106524	3.97601	0.423541	2.04684	7.00805e-05	0.000413513	1078.63	0.106185	5.02119	5.13512e-07	2.34438	0.533176	7.26235e-06
ENSG00000124772	CPNE5	9.87487	0.681664	2.74608	1.87191	1.60059	0.00603114	0.0253423	9.87487	0.667676	3.48367	0.000494582	1.43028	2.32596	0.00508855
ENSG00000178773	CPNE7	35.678	0.335414	-5.99556	-2.01099	1.96255	2.02781e-09	2.77234e-08	35.678	0.328819	-5.84224	5.15048e-09	1.40991	-1.92104	1.59992e-07
ENSG00000103381	CPPED1	84.5214	0.194516	5.76415	1.12122	1.8054	8.20689e-09	1.10003e-07	84.5214	0.261254	-7.56373	3.91674e-14	2.16854	-1.97605	1.53089e-12
ENSG00000104324	CPQ	97.3675	0.179375	-2.67344	-0.479549	2.0294	0.00750788	0.0249679	97.3675	0.182176	-4.0588	4.93252e-05	2.49431	-0.739415	0.000418493
ENSG00000110090	CPT1A	99.898	0.188633	6.3285	1.19377	1.96255	2.47555e-10	3.79405e-09	99.898	0.193901	3.16433	0.00155439	2.5068	0.613567	0.00832535
ENSG00000143320	CRABP2	38.101	0.287043	-3.09238	-0.887645	1.96255	0.00198558	0.00825772	38.101	0.285952	-3.24619	0.0011696	2.00614	-0.928256	0.00790807
ENSG00000169372	CRADD	83.0238	0.210479	5.23428	1.10171	1.96255	1.6563e-07	1.67152e-06	83.0238	0.209739	5.20027	1.98995e-07	2.16854	1.0907	3.21672e-06
ENSG00000095321	CRAT	148.445	0.159277	-5.75877	-0.917237	2.0467	8.47297e-09	1.01068e-07	148.445	0.153132	-3.23161	0.00123096	2.54719	-0.494862	0.00672632
ENSG00000157613	CREB3L1	1344.48	0.0744035	-8.50963	-0.633146	2.19431	1.7449e-17	4.91325e-16	1344.48	0.0735719	-5.42878	5.67401e-08	2.12109	-0.399406	1.03787e-06
ENSG00000143162	CREG1	132.29	0.160302	4.17454	0.669186	1.96255	2.9859e-05	0.000198236	132.29	0.161497	2.89852	0.00374928	2.46055	0.468101	0.0174651
ENSG00000184164	CRELD2	372.108	0.113168	-2.38052	-0.269399	2.47216	0.0172883	0.04292	372.108	0.10944	2.78693	0.00532107	2.50802	0.305	0.0230734
ENSG00000150938	CRIM1	4482.43	0.0799497	4.23073	0.338246	2.27724	2.32935e-05	0.000138084	4482.43	0.0795695	11.4385	2.68384e-30	2.34438	0.910159	2.95644e-28
ENSG00000182809	CRIP2	81.6357	0.234093	-12.2286	-2.86264	1.8054	2.1856e-34	1.95207e-32	81.6357	0.238781	-12.8355	1.03734e-37	1.89038	-3.06487	2.01548e-35
ENSG00000103196	CRISPLD2	83.4649	0.209324	-5.96348	-1.2483	1.67858	2.4692e-09	3.87146e-08	83.4649	0.197132	-3.3604	0.000778307	1.89038	-0.662442	0.00586124
ENSG00000245694	CRNDE	7.60672	1.32521	3.6101	4.78413	1.8273	0.000306078	0.00171902	7.60672	1.28964	5.04872	4.44775e-07	1.40991	6.51103	1.01736e-05
ENSG00000058453	CROCC	217.101	0.131567	-4.63538	-0.609865	2.51362	3.56275e-06	2.28439e-05	217.101	0.129163	-3.35394	0.000796692	2.50802	-0.433206	0.00472569
ENSG00000140577	CRTC3	172.947	0.145748	-7.43869	-1.08417	2.0467	1.01688e-13	2.12577e-12	172.947	0.13707	-3.21367	0.00131048	2.94908	-0.440498	0.00625599
ENSG00000008405	CRY1	152.2	0.151487	3.87242	0.586621	2.03374	0.000107761	0.000610858	152.2	0.149845	4.61582	3.91542e-06	2.5068	0.691658	4.30974e-05
ENSG00000116791	CRYZ	380.938	0.104124	3.96638	0.412994	2.39842	7.29725e-05	0.000370574	380.938	0.104195	3.09301	0.00198135	2.1711	0.322277	0.0114456
ENSG00000198930	CSAG1	47.0041	0.310445	9.84598	3.05664	1.96255	7.13397e-23	3.15381e-21	47.0041	1.21592	-4.5121	6.41903e-06	1.53765	-5.48635	0.000105189
ENSG00000113712	CSNK1A1	631.304	0.0987493	-4.3813	-0.43265	2.04684	1.17975e-05	8.26583e-05	631.304	0.0980903	-3.56505	0.000363788	2.34438	-0.349697	0.002536
ENSG00000159176	CSRP1	2644.38	0.0634427	4.7792	0.303206	2.5219	1.75992e-06	1.19773e-05	2644.38	0.0629901	9.25345	2.17363e-20	2.26361	0.582875	1.2956e-18
ENSG00000101439	CST3	547.517	0.0967326	-7.79044	-0.75359	2.18944	6.67754e-15	1.47178e-13	547.517	0.0940678	-3.36931	0.000753567	2.34438	-0.316944	0.00476901
ENSG00000126890	CTAG2	564.602	0.100594	9.57457	0.963146	2.51362	1.02281e-21	3.34595e-20	564.602	0.0993282	12.6689	8.79092e-37	2.1711	1.25838	1.39423e-34
ENSG00000280927	CTBP1-AS	407.07	0.102106	-4.66597	-0.476425	2.46972	3.0717e-06	2.03329e-05	407.07	0.100922	-3.6224	0.000291883	2.18629	-0.365578	0.00223792
ENSG00000144677	CTDSPL	176.452	0.136929	-3.29998	-0.451864	2.0467	0.000966902	0.00428314	176.452	0.137616	-4.31374	1.60512e-05	2.5068	-0.593641	0.000154383
ENSG00000118523	CTGF	6391.48	0.0614851	-6.22078	-0.382486	2.04684	4.94679e-10	6.9651e-09	6391.48	0.0609353	7.11321	1.13372e-12	2.26361	0.433446	3.59133e-11
ENSG00000134030	CTIF	367.281	0.106563	-5.04142	-0.537232	2.51362	4.62079e-07	3.48035e-06	367.281	0.106658	-5.89771	3.68588e-09	2.26361	-0.629041	7.55981e-08
ENSG00000183230	CTNNA3	63.0332	0.327208	-12.6677	-4.14497	1.67858	8.9273e-37	9.30177e-35	63.0332	0.518653	-11.5093	1.18373e-30	1.89038	-5.96936	1.65593e-28
ENSG00000168036	CTNNB1	2246.85	0.0654868	-4.78741	-0.313512	2.19431	1.68951e-06	1.31126e-05	2246.85	0.0651458	-2.86476	0.00417331	2.26361	-0.186627	0.0205222
ENSG00000132792	CTNNBL1	347.998	0.117771	3.04357	0.358444	2.51362	0.00233792	0.00769161	347.998	0.11764	2.60387	0.00921773	2.1711	0.30632	0.040622
ENSG00000171793	CTPS1	929.995	0.0828884	9.13267	0.756992	2.27724	6.68315e-20	2.11354e-18	929.995	0.0808058	18.3183	5.9105e-75	2.26361	1.48023	3.08259e-72
ENSG00000047230	CTPS2	213.917	0.146497	2.69455	0.394745	2.51362	0.00704834	0.0197215	213.917	0.142138	6.77796	1.21884e-11	2.1711	0.963406	3.54819e-10
ENSG00000064601	CTSA	508.351	0.0986302	-4.89066	-0.482367	2.04684	1.00498e-06	8.66536e-06	508.351	0.0983333	-5.11883	3.07434e-07	2.1711	-0.503352	4.84056e-06
ENSG00000164733	CTSB	2230.36	0.0655039	-14.2542	-0.933703	2.04684	4.22401e-46	5.09081e-44	2230.36	0.064857	-10.6013	2.93943e-26	2.12109	-0.687567	2.77632e-24
ENSG00000109861	CTSC	1967.06	0.0632619	9.63585	0.609582	2.18944	5.6424e-22	2.14042e-20	1967.06	0.0645717	-2.8023	0.00507403	2.50802	-0.180949	0.0221591
ENSG00000085733	CTTN	1414.6	0.0721409	6.96928	0.50277	2.04684	3.18569e-12	5.85972e-11	1414.6	0.0735445	-2.69078	0.00712847	2.12109	-0.197892	0.0338802
ENSG00000178531	CTXN1	87.9158	0.202864	-7.31931	-1.48482	1.85146	2.49251e-13	5.54576e-12	87.9158	0.192727	-5.46277	4.68769e-08	3.15469	-1.05282	5.96833e-07
ENSG00000044090	CUL7	410.653	0.0980567	-9.11791	-0.894072	2.46972	7.65847e-20	2.21872e-18	410.653	0.0935066	-3.53628	0.0004058	2.34438	-0.330666	0.00278028
ENSG00000107562	CXCL12	332.683	0.105282	-2.46774	-0.259808	2.39842	0.0135969	0.0359208	332.683	0.115134	-12.8074	1.49069e-37	2.26361	-1.47457	2.36619e-35
ENSG00000169429	CXCL8	27.1988	0.372796	-4.38018	-1.63291	1.96255	1.18584e-05	8.60927e-05	27.1988	0.356688	-3.58654	0.000335095	2.00614	-1.27928	0.00269605
ENSG00000171604	CXXC5	490.172	0.100537	-19.365	-1.9469	2.51362	1.52419e-83	3.57934e-81	490.172	0.0944672	-13.8119	2.16183e-43	2.26361	-1.30477	4.6426e-41
ENSG00000008283	CYB561	58.3926	0.227449	-2.62822	-0.597786	1.96255	0.00858329	0.0287819	58.3926	0.226162	-2.72062	0.00651591	2.00614	-0.615302	0.0330152
ENSG00000071967	CYBRD1	281.133	0.11929	-2.6322	-0.313995	2.2848	0.00848344	0.0250432	281.133	0.11919	-3.17837	0.00148107	2.50802	-0.378828	0.00799047
ENSG00000172115	CYCS	1255.88	0.0826596	6.75833	0.558641	2.04684	1.39593e-11	2.38221e-10	1255.88	0.0826492	5.91517	3.31529e-09	2.12109	0.488884	7.28729e-08
ENSG00000214429	CYCSP6	10.5048	0.65969	2.96926	1.95879	1.60059	0.00298515	0.013948	10.5048	0.65352	3.25144	0.00114823	1.40991	2.12488	0.0104061
ENSG00000138061	CYP1B1	8.05426	0.874943	-4.67096	-4.08682	1.60059	2.99796e-06	2.94974e-05	8.05426	1.27774	-4.74466	2.08856e-06	1.30569	-6.06245	4.40267e-05
ENSG00000130649	CYP2E1	22.9628	0.590693	-7.75455	-4.58055	1.60059	8.86586e-15	2.61947e-13	22.9628	0.566536	-7.94611	1.92454e-15	1.43028	-4.50176	1.2949e-13
ENSG00000142871	CYR61	7767.71	0.0556427	2.61646	0.145587	2.18944	0.00888466	0.02699	7767.71	0.0553484	11.8062	3.62616e-32	2.12109	0.653454	4.95715e-30
ENSG00000100592	DAAM1	144.944	0.155768	-3.95401	-0.615907	2.0294	7.68529e-05	0.000452576	144.944	0.160557	-6.63837	3.17165e-11	2.46055	-1.06584	7.66351e-10
ENSG00000153071	DAB2	516.102	0.0978455	-11.2853	-1.10421	2.18944	1.55187e-29	9.18826e-28	516.102	0.0953853	-8.1909	2.59273e-16	1.63862	-0.781292	1.6396e-14
ENSG00000197380	DACT3	36.0838	0.31261	-6.93176	-2.16694	1.8054	4.15647e-12	8.50224e-11	36.0838	0.325786	-7.74997	9.19139e-15	1.89038	-2.52483	4.41551e-13
ENSG00000117593	DARS2	361.553	0.106349	3.20961	0.341337	2.51362	0.00132915	0.00472864	361.553	0.10506	4.70415	2.54924e-06	2.50802	0.49422	2.94214e-05
ENSG00000006634	DBF4	297.389	0.120851	2.90049	0.350525	2.46972	0.00372584	0.0117117	297.389	0.120247	3.10602	0.00189626	2.1711	0.37349	0.0110322
ENSG00000132017	DCAF15	257.366	0.123728	3.18792	0.394434	2.2848	0.00143298	0.00547453	257.366	0.123591	2.72517	0.00642686	2.50802	0.336806	0.0269311
ENSG00000139990	DCAF5	246.289	0.118323	-3.22284	-0.381335	2.2848	0.00126926	0.00493097	246.289	0.118206	-3.78318	0.000154839	2.34438	-0.447195	0.00122106
ENSG00000156136	DCK	292.673	0.121451	3.5648	0.43295	2.47216	0.000364135	0.0015329	292.673	0.120596	4.13654	3.52586e-05	2.1711	0.498851	0.000350639
ENSG00000011465	DCN	30.2827	0.334667	-4.03916	-1.35177	1.8273	5.36436e-05	0.000359413	30.2827	0.34306	-4.84477	1.26759e-06	1.40991	-1.66205	2.62769e-05
ENSG00000080166	DCT	77.7709	0.372205	4.02341	1.49753	1.8273	5.73605e-05	0.00038107	77.7709	0.337156	13.421	4.5532e-41	2.00614	4.52498	1.01385e-38
ENSG00000204843	DCTN1	1097.75	0.0768494	-2.5129	-0.193115	2.27724	0.0119743	0.0336462	1097.75	0.0768707	-3.59565	0.000323587	2.12109	-0.2764	0.00250393
ENSG00000153904	DDAH1	1508.15	0.0715512	8.575	0.613552	2.18944	9.90844e-18	2.84405e-16	1508.15	0.0715273	7.70123	1.34768e-14	2.26361	0.550848	5.31905e-13
ENSG00000213722	DDAH2	150.99	0.172673	-3.45258	-0.596166	2.02904	0.000555256	0.00265901	150.99	0.170767	-2.86838	0.0041258	2.94908	-0.489825	0.0163067
ENSG00000165490	DDIAS	221.052	0.133001	9.09497	1.20964	2.2848	9.46162e-20	2.93123e-18	221.052	0.137847	3.11694	0.00182741	2.34438	0.42966	0.0100416
ENSG00000168209	DDIT4	342.436	0.207285	-22.9891	-4.76528	2.47216	5.99581e-117	2.358e-114	342.436	0.111835	-4.32608	1.51788e-05	2.26361	-0.483807	0.00016074
ENSG00000244038	DDOST	1964.02	0.0645403	-5.17131	-0.333758	2.18944	2.32454e-07	2.07667e-06	1964.02	0.0641963	-3.66269	0.00024958	2.1711	-0.235131	0.0019628
ENSG00000162733	DDR2	1251.01	0.0849496	-7.29668	-0.61985	2.18944	2.94957e-13	5.54576e-12	1251.01	0.0838992	-3.25961	0.00111567	2.26361	-0.273478	0.00684845
ENSG00000178105	DDX10	385.636	0.106641	8.3441	0.889827	2.47216	7.17586e-17	1.70125e-15	385.636	0.108066	4.84696	1.25366e-06	2.34438	0.523794	1.63825e-05
ENSG00000105671	DDX49	378.335	0.108489	-2.47927	-0.268973	2.47216	0.0131651	0.0340098	378.335	0.108872	-3.75561	0.000172923	2.1711	-0.408882	0.00143323
ENSG00000137628	DDX60	59.4408	0.250511	-3.84569	-0.963388	1.67858	0.000120212	0.000804112	59.4408	0.244629	-3.06756	0.00215813	1.40991	-0.750415	0.0175323
ENSG00000181381	DDX60L	117.228	0.167605	2.63725	0.442016	1.73615	0.00835806	0.0313013	117.228	0.179905	-3.48771	0.000487178	2.49431	-0.627455	0.00308769
ENSG00000168350	DEGS2	38.2394	0.29725	-4.43304	-1.31772	1.8054	9.29149e-06	7.47464e-05	38.2394	0.287723	-3.75141	0.000175845	2.00614	-1.07936	0.00155778
ENSG00000146966	DENND2A	232.701	0.143849	-17.3387	-2.49416	2.47216	2.40088e-67	4.16921e-65	232.701	0.12466	-10.4813	1.05231e-25	2.1711	-1.3066	9.42464e-24
ENSG00000024526	DEPDC1	590.423	0.0949625	9.21747	0.875314	2.2848	3.04196e-20	9.7584e-19	590.423	0.0953254	7.3153	2.56811e-13	2.1711	0.697334	9.00937e-12
ENSG00000035499	DEPDC1B	203.185	0.151911	6.95971	1.05726	2.51362	3.40977e-12	5.12469e-11	203.185	0.153814	4.44663	8.7228e-06	2.1711	0.683954	0.000101769
ENSG00000128185	DGCR6L	160.303	0.145014	-2.47883	-0.359467	2.0467	0.0131813	0.0400244	160.303	0.144245	-2.55429	0.0106404	2.5068	-0.368444	0.040622
ENSG00000077044	DGKD	274.196	0.116614	4.0755	0.47526	2.0294	4.59146e-05	0.000284259	274.196	0.115145	5.39314	6.92365e-08	2.26361	0.620992	1.16753e-06
ENSG00000228716	DHFR	382.828	0.108127	6.88432	0.744381	2.39842	5.80658e-12	8.91188e-11	382.828	0.109217	4.10625	4.02133e-05	2.34438	0.448472	0.00036795
ENSG00000162496	DHRS3	9.07748	1.28023	-4.8407	-6.19723	1.55541	1.29382e-06	1.41008e-05	9.07748	0.972218	-4.93894	7.85486e-07	1.38514	-4.80173	1.72451e-05
ENSG00000131504	DIAPH1	825.711	0.0905935	6.92323	0.6272	2.5219	4.41457e-12	6.57549e-11	825.711	0.0914238	2.8414	0.00449154	2.12109	0.259772	0.0230424
ENSG00000139734	DIAPH3	564.653	0.0937795	5.77285	0.541375	2.18944	7.79423e-09	8.80156e-08	564.653	0.0935464	5.59852	2.16195e-08	1.63862	0.523721	5.31218e-07
ENSG00000211448	DIO2	17.9248	0.428003	4.49968	1.92588	1.60059	6.80546e-06	6.28854e-05	17.9248	0.924105	-3.83021	0.000128036	1.30569	-3.53951	0.00170874
ENSG00000107984	DKK1	720.987	0.100235	14.0802	1.41133	2.19431	5.02424e-45	5.40623e-43	720.987	0.101901	7.09185	1.32326e-12	2.1711	0.722668	4.34209e-11
ENSG00000155011	DKK2	45.6639	0.33494	-8.34614	-2.79545	1.8273	7.05298e-17	2.23057e-15	45.6639	0.254324	-2.83005	0.00465402	1.40991	-0.719751	0.0334294
ENSG00000164741	DLC1	1020.44	0.0800764	-2.61904	-0.209723	2.5219	0.00881774	0.0238209	1020.44	0.0800598	-3.50022	0.00046487	2.50802	-0.280227	0.0029585
ENSG00000126787	DLGAP5	641.855	0.0916149	5.5313	0.50675	2.2848	3.1786e-08	3.14335e-07	641.855	0.0919074	3.80347	0.000142683	2.34438	0.349567	0.0011418
ENSG00000138346	DNA2	106.036	0.185591	4.16034	0.772123	2.0294	3.17776e-05	0.000203384	106.036	0.185049	4.03651	5.42517e-05	2.46055	0.746954	0.000461582
ENSG00000105877	DNAH11	259.889	0.126261	5.22599	0.659836	2.47216	1.73227e-07	1.41408e-06	259.889	0.122441	9.7956	1.17598e-22	2.1711	1.19938	8.69164e-21
ENSG00000007174	DNAH9	9.8814	1.26847	4.166	5.28446	1.45622	3.09987e-05	0.000268781	9.8814	1.26723	4.18678	2.82946e-05	1.30569	5.30563	0.000455104
ENSG00000086061	DNAJA1	1434.02	0.0717116	4.16572	0.298731	2.5219	3.10371e-05	0.000163316	1434.02	0.0717192	3.06489	0.00217749	2.26361	0.219812	0.0119453
ENSG00000187726	DNAJB13	6.91297	0.927726	2.98446	2.76876	1.12689	0.00284079	0.0179903	6.91297	0.925204	3.01361	0.00258157	0.783823	2.78821	0.0334018
ENSG00000162616	DNAJB4	244.621	0.13851	-5.28659	-0.732245	2.47216	1.24615e-07	1.04534e-06	244.621	0.135381	-3.14244	0.00167544	2.50802	-0.425428	0.0088436
ENSG00000136770	DNAJC1	178.918	0.150458	-3.30193	-0.496801	2.02904	0.00096021	0.00428934	178.918	0.148334	-2.40385	0.0162236	2.94908	-0.356572	0.0499585
ENSG00000110011	DNAJC4	41.5239	0.273381	-3.22549	-0.881787	1.96255	0.00125758	0.0055771	41.5239	0.270034	-3.08838	0.00201249	1.85574	-0.83397	0.0131601
ENSG00000105612	DNASE2	188.143	0.150239	-6.31116	-0.948181	2.0467	2.76945e-10	4.04422e-09	188.143	0.144004	-2.91188	0.0035926	2.94908	-0.419323	0.0144959
ENSG00000106976	DNM1	201.091	0.150696	-7.82922	-1.17983	2.0294	4.9092e-15	1.18115e-13	201.091	0.144899	-4.81343	1.48363e-06	2.50802	-0.697462	1.79728e-05
ENSG00000123992	DNPEP	371.468	0.107848	-4.27518	-0.461071	2.51362	1.90981e-05	0.000105527	371.468	0.106457	-3.03791	0.00238228	2.26361	-0.323405	0.0128848
ENSG00000135905	DOCK10	418.407	0.121377	4.21049	0.511059	2.51362	2.54815e-05	0.000137	418.407	0.120961	4.43158	9.35462e-06	2.18629	0.53605	0.000107232
ENSG00000147251	DOCK11	137.63	0.187459	-2.91767	-0.546942	2.03374	0.00352661	0.013159	137.63	0.187526	-3.36342	0.00076984	2.46055	-0.630727	0.00466501
ENSG00000130158	DOCK6	176.361	0.148699	-4.79258	-0.712651	2.02904	1.64649e-06	1.37699e-05	176.361	0.148791	-5.37496	7.65997e-08	2.54719	-0.799745	1.15187e-06
ENSG00000206052	DOK6	11.4052	1.25228	-5.77312	-7.22957	1.58057	7.7819e-09	1.18192e-07	11.4052	0.525909	-3.82896	0.000128686	1.39071	-2.01369	0.00163134
ENSG00000142197	DOPEY2	201.694	0.142321	3.31605	0.471943	2.2848	0.000913004	0.00368867	201.694	0.141044	4.03309	5.50491e-05	2.34438	0.568842	0.000487255
ENSG00000205683	DPF3	51.2974	0.256807	-4.69871	-1.20666	1.61077	2.61807e-06	2.59178e-05	51.2974	0.243714	-3.06595	0.00216977	1.89038	-0.747214	0.013812
ENSG00000108963	DPH1	134.578	0.154533	-2.57099	-0.397302	1.73615	0.0101407	0.036868	134.578	0.154375	-3.0063	0.00264452	2.5068	-0.464097	0.0129108
ENSG00000254986	DPP3	354.524	0.101643	4.67868	0.475556	2.2848	2.8873e-06	2.0598e-05	354.524	0.107141	-4.11821	3.81833e-05	2.50802	-0.441229	0.000330875
ENSG00000136048	DRAM1	166.565	0.144164	-6.78042	-0.97749	2.0294	1.19828e-11	2.07862e-10	166.565	0.137706	-3.86965	0.000108993	2.5068	-0.532874	0.000849431
ENSG00000134765	DSC1	26.972	0.526934	8.25111	4.34779	1.45622	1.56925e-16	6.00704e-15	26.972	1.28696	-2.70864	0.00675596	1.30569	-3.4859	0.0476303
ENSG00000134762	DSC3	157.818	0.286201	15.6585	4.48149	2.0294	2.90459e-55	4.73116e-53	157.818	0.286645	14.9252	2.25793e-50	2.62901	4.27824	5.25745e-48
ENSG00000136982	DSCC1	156.528	0.15483	2.4204	0.37475	2.0294	0.0155036	0.0462131	156.528	0.152638	3.57504	0.000350171	2.54719	0.545688	0.00229048
ENSG00000111817	DSE	877.461	0.075739	-4.58246	-0.347071	2.27724	4.59528e-06	3.15835e-05	877.461	0.0755932	-5.10854	3.2465e-07	2.50802	-0.386171	4.45257e-06
ENSG00000171451	DSEL	375.513	0.0993281	2.61235	0.25948	2.46972	0.00899217	0.0246227	375.513	0.105987	-7.48706	7.0433e-14	2.26361	-0.79353	2.57138e-12
ENSG00000046604	DSG2	262.638	0.135018	15.4274	2.08297	2.39842	1.07164e-53	1.40665e-51	262.638	0.142351	5.09161	3.55041e-07	2.1711	0.724793	5.53293e-06
ENSG00000134757	DSG3	23.2829	0.630296	7.63475	4.81215	1.45622	2.26251e-14	6.9971e-13	23.2829	1.33215	-2.8499	0.00437334	1.43028	-3.7965	0.0313896
ENSG00000149636	DSN1	184.047	0.148977	3.9635	0.590468	2.02904	7.38594e-05	0.000436686	184.047	0.148168	4.18477	2.85454e-05	2.54719	0.62005	0.000252519
ENSG00000096696	DSP	1092.24	0.0987131	-5.7251	-0.565142	2.27724	1.03374e-08	1.09931e-07	1092.24	0.0991049	-7.98367	1.42045e-15	2.26361	-0.791221	6.24794e-14
ENSG00000125868	DSTN	2767.24	0.0651807	2.48828	0.162188	2.5219	0.0128362	0.0327848	2767.24	0.0647535	6.75559	1.4226e-11	2.34438	0.437448	3.78812e-10
ENSG00000143476	DTL	243.528	0.125999	4.62847	0.58318	2.2848	3.68383e-06	2.57233e-05	243.528	0.126835	3.0216	0.00251445	2.34438	0.383244	0.0130778
ENSG00000138166	DUSP5	355.66	0.109678	-6.08456	-0.667341	2.39842	1.16813e-09	1.36207e-08	355.66	0.101998	3.7008	0.000214921	2.26361	0.377473	0.00166149
ENSG00000128951	DUT	1110.91	0.0753811	4.47516	0.337342	2.04684	7.63552e-06	5.57974e-05	1110.91	0.0749174	5.89782	3.68326e-09	2.50802	0.44185	6.86644e-08
ENSG00000258873	DUXA	27.1253	0.402557	6.33326	2.5495	1.55541	2.40032e-10	4.57099e-09	27.1253	0.821666	-3.94701	7.91334e-05	1.43028	-3.24312	0.00105109
ENSG00000141627	DYM	250.296	0.124144	-2.68779	-0.333674	2.0294	0.0071926	0.0240569	250.296	0.125503	-4.57626	4.73361e-06	2.34438	-0.574334	5.42637e-05
ENSG00000101412	E2F1	249.668	0.121189	4.01961	0.487131	2.47216	5.82939e-05	0.000294926	249.668	0.120467	4.25602	2.08103e-05	2.34438	0.51271	0.000206493
ENSG00000129173	E2F8	46.3079	0.328704	8.11489	2.6674	1.55541	4.86234e-16	1.66402e-14	46.3079	0.334833	6.12154	9.26776e-10	1.53765	2.04969	2.97812e-08
ENSG00000127884	ECHS1	573.844	0.108611	3.07842	0.334349	2.18944	0.00208104	0.00784307	573.844	0.108339	3.10803	0.00188336	1.63862	0.336722	0.0138156
ENSG00000143369	ECM1	115.223	0.179939	-10.7474	-1.93389	1.85146	6.0933e-27	3.60232e-25	115.223	0.179291	-11.075	1.65942e-28	3.15469	-1.98564	1.2075e-26
ENSG00000106823	ECM2	21.5021	0.442389	-5.51348	-2.43911	1.55541	3.51807e-08	4.95145e-07	21.5021	0.382483	-3.60801	0.000308549	1.30569	-1.38001	0.00363496
ENSG00000114346	ECT2	696.539	0.0981377	4.39219	0.431039	2.18944	1.12214e-05	7.44702e-05	696.539	0.0982889	3.12724	0.00176457	2.50802	0.307373	0.00925476
ENSG00000164176	EDIL3	1621.41	0.090402	16.5008	1.4917	2.5219	3.62251e-61	5.33509e-59	1621.41	0.0902839	16.7511	5.55847e-63	2.50802	1.51236	2.03504e-60
ENSG00000078401	EDN1	263.582	0.15313	16.5863	2.53985	2.51362	8.75802e-62	1.3088e-59	263.582	0.151567	18.7054	4.47467e-78	2.34438	2.83513	2.74318e-75
ENSG00000074266	EED	272.558	0.128887	5.53136	0.712919	2.0294	3.17766e-08	3.52106e-07	272.558	0.130166	3.2221	0.00127257	2.26361	0.419408	0.00767602
ENSG00000156508	EEF1A1	46126.6	0.0536775	-10.5974	-0.568844	2.04684	3.06301e-26	1.57038e-24	46126.6	0.0536336	-4.16618	3.09739e-05	2.26361	-0.223448	0.000302961
ENSG00000250182	EEF1A1P13	81.398	0.271023	2.64883	0.717895	1.96255	0.00807712	0.0272965	81.398	0.269656	2.93586	0.00332621	2.20689	0.791674	0.0173173
ENSG00000249264	EEF1A1P9	29.465	0.397891	3.8657	1.53813	1.55541	0.000110771	0.000800451	29.465	0.399641	3.37553	0.000736733	2.00614	1.349	0.00535015
ENSG00000150456	EEF1AKMT1	36.7285	0.311454	-4.26054	-1.32696	1.96255	2.03929e-05	0.00013997	36.7285	0.302105	-3.61441	0.000301028	1.85574	-1.09193	0.00263238
ENSG00000167658	EEF2	18801.2	0.0595969	-11.0861	-0.660698	2.04684	1.46522e-28	8.79667e-27	18801.2	0.0595256	-7.35685	1.88295e-13	2.1711	-0.437921	6.65171e-12
ENSG00000172638	EFEMP2	456.411	0.101245	-5.0996	-0.516309	2.04684	3.40364e-07	3.16272e-06	456.411	0.101177	-5.75434	8.69808e-09	1.63862	-0.582209	2.26994e-07
ENSG00000090776	EFNB1	101.671	0.206156	-12.2357	-2.52246	1.85146	2.00442e-34	1.75426e-32	101.671	0.181565	-8.97981	2.71239e-19	2.46055	-1.63042	1.36477e-17
ENSG00000084710	EFR3B	5.33911	0.786304	2.60784	2.05055	1.12689	0.00911157	0.0484547	5.33911	1.39728	-2.98443	0.00284105	0.818606	-4.17007	0.0346284
ENSG00000120738	EGR1	312.396	0.153898	-24.746	-3.80835	2.2848	3.42178e-135	2.06273e-132	312.396	0.120975	-18.461	4.25736e-76	2.18629	-2.23332	2.38407e-73
ENSG00000122877	EGR2	4.64699	0.910711	-2.92839	-2.66692	1.05338	0.00340722	0.022266	4.64699	0.874265	-2.86449	0.0041768	1.30569	-2.50432	0.0325667
ENSG00000179388	EGR3	11.5523	0.8309	-5.44281	-4.52243	1.55541	5.24477e-08	7.2051e-07	11.5523	0.633417	-5.42476	5.80311e-08	1.38514	-3.43614	1.56663e-06
ENSG00000024422	EHD2	1295.46	0.0760159	-6.8337	-0.51947	2.27724	8.27516e-12	1.31423e-10	1295.46	0.0757879	-6.74178	1.56458e-11	2.26361	-0.510945	4.27064e-10
ENSG00000103966	EHD4	676.541	0.0903331	7.70021	0.695584	2.18944	1.35839e-14	2.91733e-13	676.541	0.0903135	6.92284	4.4268e-12	2.50802	0.625226	1.18589e-10
ENSG00000134001	EIF2S1	926.37	0.0784036	3.56474	0.279489	2.5219	0.000364211	0.00150695	926.37	0.0783341	2.8871	0.00388813	2.12109	0.226158	0.020438
ENSG00000130741	EIF2S3	2061.85	0.0655143	-3.5987	-0.235766	2.5219	0.000319816	0.00134273	2061.85	0.0653007	-2.96423	0.0030344	2.12109	-0.193566	0.0166103
ENSG00000104408	EIF3E	2425.68	0.0869325	-4.86954	-0.423322	2.19431	1.11856e-06	8.96301e-06	2425.68	0.0866149	-2.69746	0.0069871	2.12109	-0.23364	0.0334018
ENSG00000100129	EIF3L	1059.33	0.0730387	-3.52703	-0.25761	2.19431	0.000420252	0.001939	1059.33	0.0727653	-3.4198	0.000626676	2.12109	-0.248843	0.00443927
ENSG00000156976	EIF4A2	1534	0.0777014	-3.32496	-0.258354	2.27724	0.000884308	0.00359968	1534	0.0765223	3.32835	0.000873609	2.1711	0.254693	0.00575556
ENSG00000063046	EIF4B	3851.37	0.0629199	-5.57602	-0.350842	2.27724	2.4609e-08	2.4807e-07	3851.37	0.0627663	-4.42193	9.78246e-06	2.1711	-0.277548	0.000112664
ENSG00000158417	EIF5B	1939.48	0.0701454	3.7316	0.261754	2.27724	0.00019027	0.000922178	1939.48	0.0698714	5.11688	3.10629e-07	2.34438	0.357523	4.55291e-06
ENSG00000107105	ELAVL2	52.9031	0.264824	-5.26708	-1.39485	1.67858	1.38613e-07	1.63846e-06	52.9031	0.253181	-3.9446	7.99327e-05	2.16854	-0.998699	0.000734005
ENSG00000236081	ELFN1-AS1	9.96125	1.27118	5.06069	6.43302	1.60059	4.17752e-07	4.80912e-06	9.96125	1.27412	4.80026	1.58461e-06	1.40991	6.1161	3.21384e-05
ENSG00000166897	ELFN2	81.6512	0.192592	5.09309	0.980886	1.8273	3.52283e-07	3.63331e-06	81.6512	0.224221	-4.32628	1.51647e-05	1.40991	-0.970042	0.000243523
ENSG00000155849	ELMO1	38.7505	1.04653	6.95199	7.27546	1.8054	3.60174e-12	7.42637e-11	38.7505	1.0814	3.27452	0.0010584	1.89038	3.54106	0.0076478
ENSG00000049540	ELN	446.794	0.110326	-7.01166	-0.773567	2.51362	2.35514e-12	3.60557e-11	446.794	0.123542	-19.6832	3.00517e-86	2.1711	-2.4317	2.28776e-83
ENSG00000170522	ELOVL6	538.723	0.0987641	4.82283	0.476322	2.19431	1.41538e-06	1.11283e-05	538.723	0.098988	3.4763	0.00050839	2.34438	0.344112	0.0033797
ENSG00000138080	EMILIN1	3079.13	0.072791	-14.263	-1.03822	2.04684	3.71845e-46	4.51521e-44	3079.13	0.0719941	-7.02578	2.1287e-12	2.34438	-0.505815	6.30563e-11
ENSG00000132205	EMILIN2	10.8687	0.695581	-5.27451	-3.66885	1.58057	1.33111e-07	1.669e-06	10.8687	0.940687	-5.30027	1.15633e-07	1.40991	-4.98589	2.93088e-06
ENSG00000213853	EMP2	286.021	0.120762	4.35251	0.525616	2.0294	1.3459e-05	9.36872e-05	286.021	0.120022	4.7529	2.0052e-06	2.34438	0.570453	2.50652e-05
ENSG00000154380	ENAH	1180.29	0.0752834	-4.30601	-0.324171	2.18944	1.66229e-05	0.000105494	1180.29	0.075261	-5.21328	1.85535e-07	2.50802	-0.392356	2.6609e-06
ENSG00000132464	ENAM	18.5456	0.582905	5.03519	2.93504	1.46652	4.77378e-07	5.92202e-06	18.5456	0.581805	5.03478	4.78388e-07	1.39071	2.92926	1.10076e-05
ENSG00000171617	ENC1	344.685	0.124779	-8.03982	-1.0032	2.2848	8.99715e-16	2.06617e-14	344.685	0.12625	-10.1046	5.27369e-24	2.18629	-1.2757	4.31009e-22
ENSG00000149218	ENDOD1	165.759	0.146897	4.35503	0.639739	2.0294	1.33051e-05	9.28542e-05	165.759	0.167059	-7.16673	7.68106e-13	2.62901	-1.19727	2.15096e-11
ENSG00000106991	ENG	587.343	0.111458	-2.48232	-0.276674	2.51362	0.0130531	0.0333445	587.343	0.11185	-4.05169	5.08479e-05	2.1711	-0.453184	0.000486445
ENSG00000111674	ENO2	288.83	0.113811	3.86586	0.439978	2.46972	0.0001107	0.000525414	288.83	0.113498	3.61382	0.000301714	2.34438	0.410163	0.00216694
ENSG00000145293	ENOPH1	310.573	0.11314	3.10077	0.350821	2.39842	0.00193018	0.00681765	310.573	0.112083	3.97651	6.99333e-05	2.1711	0.445701	0.000652031
ENSG00000132199	ENOSF1	811.115	0.0848556	16.6427	1.41222	2.18944	3.42049e-62	5.9359e-60	811.115	0.0880387	3.34439	0.00082464	2.26361	0.294436	0.00532144
ENSG00000120658	ENOX1	7.90552	0.65486	-2.94534	-1.92878	1.45622	0.00322605	0.0161266	7.90552	0.629208	-2.7114	0.00669997	1.39071	-1.70603	0.0450504
ENSG00000136960	ENPP2	21.6241	0.393908	-4.65599	-1.83403	1.60059	3.2243e-06	3.1544e-05	21.6241	0.386888	-4.59024	4.42732e-06	1.43028	-1.77591	8.04418e-05
ENSG00000138185	ENTPD1	196.619	0.140843	5.23634	0.7375	2.51362	1.63789e-07	1.32144e-06	196.619	0.139784	5.76147	8.33836e-09	2.26361	0.805364	1.61068e-07
ENSG00000226688	ENTPD1-AS1	136.861	0.161277	2.79312	0.450467	2.0294	0.00522017	0.0182898	136.861	0.160993	2.49394	0.0126333	2.46055	0.401508	0.0473154
ENSG00000116016	EPAS1	66.1523	0.248999	-8.31729	-2.071	1.96255	8.99936e-17	2.63159e-15	66.1523	0.228552	-6.05017	1.44695e-09	2.00614	-1.38277	3.52173e-08
ENSG00000079819	EPB41L2	841.414	0.0855925	2.94322	0.251918	2.18944	0.00324813	0.0115416	841.414	0.0874591	-4.41596	1.00564e-05	2.50802	-0.386216	0.000101644
ENSG00000082397	EPB41L3	32.9164	0.378912	6.54186	2.47879	1.96255	6.07584e-11	9.98414e-10	32.9164	0.391321	3.96021	7.48851e-05	1.85574	1.54971	0.000795894
ENSG00000224032	EPB41L4A-AS1	104.597	0.187722	-3.98894	-0.748812	1.85146	6.63687e-05	0.000430665	104.597	0.182737	-2.60846	0.00909514	2.5068	-0.47666	0.0358545
ENSG00000044524	EPHA3	13.0728	0.517446	-3.43515	-1.77751	1.60059	0.000592217	0.00344915	13.0728	0.936012	-5.30409	1.13238e-07	1.43028	-4.96469	2.83544e-06
ENSG00000143819	EPHX1	121.041	0.17574	-4.74671	-0.834187	2.0294	2.06748e-06	1.69228e-05	121.041	0.169941	-2.82409	0.00474152	2.49431	-0.479929	0.021042
ENSG00000151491	EPS8	355.711	0.109226	-7.88753	-0.861525	2.47216	3.0823e-15	6.24461e-14	355.711	0.105809	-4.48531	7.28079e-06	2.50802	-0.474588	7.56795e-05
ENSG00000177106	EPS8L2	146.619	0.154337	-5.41314	-0.835449	2.0294	6.19279e-08	6.55437e-07	146.619	0.154713	-6.0982	1.07271e-09	2.54719	-0.943472	2.145e-08
ENSG00000164308	ERAP2	246.408	0.129708	-3.05595	-0.396383	2.47216	0.00224346	0.00753151	246.408	0.129568	-3.52753	0.000419462	2.50802	-0.457053	0.00269817
ENSG00000124882	EREG	70.124	0.243301	-9.57714	-2.33013	1.8273	9.97733e-22	4.44557e-20	70.124	0.223263	-7.73602	1.02577e-14	2.20689	-1.72717	4.23266e-13
ENSG00000125991	ERGIC3	785.89	0.0862155	-5.77819	-0.498169	2.04684	7.55085e-09	9.07327e-08	785.89	0.0853207	-4.01039	6.06188e-05	2.34438	-0.342169	0.000531879
ENSG00000107566	ERLIN1	727.526	0.08619	3.64052	0.313776	2.04684	0.000272089	0.00139987	727.526	0.0860452	3.24187	0.00118749	2.34438	0.278947	0.00700576
ENSG00000147475	ERLIN2	314.093	0.117557	2.85443	0.33556	2.46972	0.00431136	0.0132231	314.093	0.116381	3.95344	7.7034e-05	2.26361	0.460105	0.000682614
ENSG00000164010	ERMAP	72.9122	0.221668	-3.80694	-0.843876	1.8054	0.000140695	0.00086765	72.9122	0.217162	-3.08735	0.00201947	2.20689	-0.670455	0.0114666
ENSG00000134398	ERN2	29.1871	0.343256	3.3207	1.13985	1.96255	0.000897931	0.004163	29.1871	0.345591	2.71751	0.00657752	1.89038	0.939146	0.0346751
ENSG00000197930	ERO1A	815.478	0.0868765	6.00727	0.521891	2.19431	1.88671e-09	2.33351e-08	815.478	0.0865283	6.5194	7.05879e-11	2.1711	0.564113	1.86586e-09
ENSG00000089248	ERP29	541.557	0.10687	-6.28069	-0.671217	2.04684	3.37064e-10	4.86463e-09	541.557	0.104671	-2.61037	0.00904451	2.34438	-0.27323	0.037619
ENSG00000116285	ERRFI1	275.547	0.130825	5.60872	0.733758	2.39842	2.03828e-08	1.98113e-07	275.547	0.126498	11.2899	1.47129e-29	2.34438	1.42815	1.57161e-27
ENSG00000141446	ESCO1	130.422	0.163072	-2.4181	-0.394323	1.96255	0.0156019	0.0477798	130.422	0.164202	-3.43929	0.00058324	2.46055	-0.564737	0.00364441
ENSG00000139684	ESD	881.577	0.075321	4.95173	0.372969	2.18944	7.35565e-07	6.09189e-06	881.577	0.0754147	3.54887	0.000386888	2.50802	0.267637	0.00252312
ENSG00000164283	ESM1	298.547	0.13263	15.9875	2.12042	2.2848	1.56215e-57	2.30621e-55	298.547	0.133376	14.0533	7.35328e-45	2.1711	1.87438	1.74933e-42
ENSG00000140374	ETFA	766.979	0.0821038	2.6537	0.217879	2.18944	0.00796137	0.0245959	766.979	0.0816413	3.34229	0.000830888	2.50802	0.272869	0.00489767
ENSG00000105755	ETHE1	84.3925	0.193797	-3.21281	-0.622634	1.96255	0.00131442	0.0057956	84.3925	0.19324	-3.46387	0.00053246	1.89038	-0.669357	0.0042457
ENSG00000134954	ETS1	800.934	0.0923085	5.57482	0.514603	2.27724	2.4779e-08	2.49437e-07	800.934	0.0928466	2.73435	0.00625031	2.50802	0.253875	0.0263363
ENSG00000157557	ETS2	279.262	0.118522	4.32397	0.512486	2.2848	1.53243e-05	9.45855e-05	279.262	0.118128	4.20543	2.60583e-05	2.3472	0.496777	0.000250408
ENSG00000142694	EVA1B	162.658	0.162516	-9.57796	-1.55657	2.0294	9.89768e-22	3.98072e-20	162.658	0.1597	-9.00749	2.10822e-19	2.54719	-1.4385	1.04425e-17
ENSG00000072840	EVC	186.601	0.149055	-3.77899	-0.563279	2.02904	0.000157465	0.000864329	186.601	0.149196	-4.39515	1.10697e-05	2.5068	-0.655738	0.000110584
ENSG00000196405	EVL	276.213	0.117644	-9.76631	-1.14895	2.0294	1.57076e-22	6.59417e-21	276.213	0.116821	-9.81584	9.62329e-23	2.3472	-1.14669	6.67617e-21
ENSG00000174371	EXO1	216.517	0.130066	3.50487	0.455866	2.39842	0.00045683	0.00192958	216.517	0.130085	2.88425	0.00392349	2.3472	0.375198	0.0188519
ENSG00000164002	EXO5	50.4562	0.263491	-3.64243	-0.959749	1.96255	0.000270076	0.00144275	50.4562	0.26345	-3.93843	8.20163e-05	1.40991	-1.03758	0.0010988
ENSG00000180104	EXOC3	458.728	0.091453	-3.11921	-0.285261	2.2848	0.00181335	0.00673905	458.728	0.0909094	-2.9949	0.00274539	2.50802	-0.272264	0.0132641
ENSG00000130713	EXOSC2	281.201	0.11559	3.32117	0.383896	2.2848	0.000896394	0.0036317	281.201	0.115479	2.793	0.00522212	2.3472	0.322535	0.0239947
ENSG00000123737	EXOSC9	570.717	0.106701	3.31253	0.353451	2.51362	0.000924553	0.00343366	570.717	0.105851	4.90931	9.13974e-07	2.26361	0.519654	1.27479e-05
ENSG00000112319	EYA4	15.1602	0.534108	-4.83331	-2.58151	1.46652	1.34283e-06	1.53723e-05	15.1602	0.454423	-3.19398	0.00140327	1.30569	-1.45142	0.0130853
ENSG00000164251	F2RL1	258.215	0.129744	13.2711	1.72184	2.2848	3.40764e-40	2.98793e-38	258.215	0.166331	-9.85406	6.58276e-23	2.50802	-1.63904	4.35988e-21
ENSG00000127533	F2RL3	6.83753	1.33379	2.86732	3.8244	0.730652	0.00413965	0.0359059	6.83753	1.30101	4.08799	4.35127e-05	1.30569	5.31854	0.000669671
ENSG00000117525	F3	562.478	0.101863	-3.76422	-0.383434	2.51362	0.000167071	0.000750892	562.478	0.0937283	13.873	9.22838e-44	2.50802	1.3003	1.81539e-41
ENSG00000121769	FABP3	32.5804	0.305563	3.33663	1.01955	1.67858	0.000848005	0.00453793	32.5804	0.432828	-5.29155	1.21283e-07	1.40991	-2.29033	3.051e-06
ENSG00000170231	FABP6	11.9985	1.25681	5.45369	6.85428	1.60059	4.9334e-08	6.61465e-07	11.9985	1.26353	4.86597	1.13898e-06	1.38514	6.14828	2.42043e-05
ENSG00000169122	FAM110B	49.573	0.255638	-2.97105	-0.759513	1.8054	0.00296787	0.01259	49.573	0.257709	-3.60356	0.00031389	1.85574	-0.928669	0.00272479
ENSG00000166801	FAM111A	377.621	0.105282	6.74825	0.710467	2.51362	1.4964e-11	2.09349e-10	377.621	0.105899	4.84961	1.23704e-06	2.50802	0.513571	1.51983e-05
ENSG00000189057	FAM111B	188.511	0.139889	9.32381	1.3043	2.0467	1.12233e-20	4.10106e-19	188.511	0.143944	4.72465	2.30507e-06	2.94908	0.680087	2.3131e-05
ENSG00000156504	FAM122B	277.857	0.128679	4.65912	0.599528	2.0294	3.17571e-06	2.50376e-05	277.857	0.129743	2.63652	0.00837624	2.26361	0.342071	0.0364447
ENSG00000136830	FAM129B	3906.17	0.0636338	-3.64406	-0.231885	2.18944	0.000268375	0.00130287	3906.17	0.0631528	3.11869	0.0018166	2.34438	0.196954	0.00999384
ENSG00000179083	FAM133A	52.2158	0.560738	9.94121	5.57441	1.96255	2.75461e-23	1.25737e-21	52.2158	0.582925	5.04114	4.62756e-07	1.40991	2.93861	1.0554e-05
ENSG00000031003	FAM13B	141.873	0.155437	4.13091	0.642098	2.06222	3.61332e-05	0.000224842	141.873	0.166372	-2.76385	0.00571241	2.46055	-0.459827	0.02486
ENSG00000148541	FAM13C	25.035	0.423727	-4.92795	-2.08811	1.60059	8.30951e-07	9.12339e-06	25.035	0.392187	-3.6008	0.000317234	1.30569	-1.41219	0.00371997
ENSG00000204442	FAM155A	35.5175	0.301616	-6.62949	-1.99956	1.8273	3.36848e-11	6.11807e-10	35.5175	0.360841	-8.76364	1.89051e-18	1.53765	-3.16228	1.42603e-16
ENSG00000154319	FAM167A	40.3466	0.326399	-8.62954	-2.81667	1.96255	6.16008e-18	1.98767e-16	40.3466	0.290506	-7.40674	1.29438e-13	1.85574	-2.1517	5.47662e-12
ENSG00000189320	FAM180A	72.0474	0.237823	2.70933	0.644339	1.8054	0.006742	0.0251667	72.0474	0.228513	5.88919	3.88086e-09	2.00614	1.34575	8.86916e-08
ENSG00000204767	FAM196B	196.639	0.143704	-6.12497	-0.880184	2.39842	9.07001e-10	1.07026e-08	196.639	0.14081	-4.81893	1.44333e-06	2.3472	-0.678555	1.86141e-05
ENSG00000164125	FAM198B	21.8091	0.526517	-7.23925	-3.81159	1.8273	4.51169e-13	1.00143e-11	21.8091	0.470126	-7.08249	1.41592e-12	1.40991	-3.32966	6.93044e-11
ENSG00000167930	FAM234A	603.722	0.0949214	-10.7235	-1.01789	2.04684	7.89657e-27	4.20885e-25	603.722	0.0907444	-3.03271	0.00242368	1.63862	-0.275201	0.0170656
ENSG00000185112	FAM43A	20.1525	0.429739	3.25505	1.39882	1.55541	0.00113371	0.00625165	20.1525	0.427227	3.36701	0.000759879	1.40991	1.43848	0.00740468
ENSG00000153310	FAM49B	419.525	0.105742	6.17401	0.65285	2.47216	6.65799e-10	7.72126e-09	419.525	0.105903	5.11152	3.19582e-07	2.26361	0.541324	4.8312e-06
ENSG00000071859	FAM50A	459.847	0.112049	-3.0544	-0.342242	2.04684	0.00225511	0.0088938	459.847	0.108697	2.6619	0.00777001	1.63862	0.289341	0.0444888
ENSG00000188610	FAM72B	58.2089	0.264872	5.63723	1.49314	1.8273	1.72812e-08	2.19073e-07	58.2089	0.270012	3.68425	0.000229375	1.40991	0.994792	0.00263876
ENSG00000215784	FAM72D	18.1414	0.444642	2.57331	1.1442	1.55541	0.010073	0.0401867	18.1414	0.441346	2.73219	0.00629156	1.40991	1.20584	0.0423144
ENSG00000157470	FAM81A	27.8733	0.382751	4.9436	1.89217	1.96255	7.66947e-07	7.00161e-06	27.8733	0.389263	3.66835	0.000244117	1.85574	1.42796	0.00220956
ENSG00000171262	FAM98B	481.372	0.0972229	3.83841	0.373181	2.04684	0.000123834	0.00068962	481.372	0.0974124	2.62085	0.00877103	1.63862	0.255303	0.0488779
ENSG00000187268	FAM9C	2.39978	1.53066	-3.45425	-5.28729	0.552547	0.000551823	0.00816944	2.39978	1.53066	-3.5066	0.000453874	0.492507	-5.36741	0.0115303
ENSG00000144554	FANCD2	249.649	0.123466	5.65295	0.697949	2.47216	1.57715e-08	1.50956e-07	249.649	0.124706	3.49123	0.000480809	2.1711	0.435376	0.00343608
ENSG00000163705	FANCD2OS	44.5045	0.279833	3.35504	0.938851	1.8273	0.000793535	0.00397067	44.5045	0.281404	2.7064	0.00680167	1.85574	0.761593	0.0361232
ENSG00000140525	FANCI	501.887	0.0949395	-5.54809	-0.526733	2.18944	2.88804e-08	2.99681e-07	501.887	0.0893686	4.81032	1.50689e-06	2.50802	0.429891	1.8221e-05
ENSG00000078098	FAP	321.527	0.108551	-9.81373	-1.06529	2.46972	9.82627e-23	3.43394e-21	321.527	0.105658	-7.73904	1.00172e-14	2.18629	-0.817693	4.1955e-13
ENSG00000197601	FAR1	611.671	0.109143	4.1364	0.451459	2.19431	3.52795e-05	0.000208172	611.671	0.109429	2.62558	0.00865025	2.26361	0.287314	0.0373173
ENSG00000064763	FAR2	336.244	0.113125	5.85378	0.662209	2.47216	4.80537e-09	5.01985e-08	336.244	0.111643	7.72728	1.09871e-14	2.1711	0.862695	4.57058e-13
ENSG00000116120	FARSB	678.545	0.0839795	4.95413	0.416045	2.18944	7.26554e-07	6.02387e-06	678.545	0.0841286	3.56345	0.000366007	2.26361	0.299788	0.00262519
ENSG00000165323	FAT3	34.2715	0.293729	4.39649	1.29138	1.96255	1.10018e-05	8.06429e-05	34.2715	0.534148	-6.02292	1.71293e-09	2.00614	-3.21714	4.13853e-08
ENSG00000196159	FAT4	97.3145	0.192572	-7.88091	-1.51764	1.96255	3.25015e-15	8.19513e-14	97.3145	0.186521	-6.90859	4.89506e-12	2.46055	-1.28859	1.32853e-10
ENSG00000163520	FBLN2	257.83	0.349389	-19.3399	-6.75714	2.0294	2.47953e-83	6.84542e-81	257.83	0.141736	-21.0144	4.84591e-98	2.34438	-2.97848	5.25598e-95
ENSG00000166147	FBN1	5977.11	0.0868582	-8.0811	-0.70191	2.18944	6.41826e-16	1.568e-14	5977.11	0.0866456	-4.23186	2.31764e-05	2.26361	-0.366672	0.000233253
ENSG00000156804	FBXO32	79.2884	0.212511	-4.52848	-0.962354	1.67858	5.94087e-06	5.31301e-05	79.2884	0.205736	-3.1911	0.00141734	2.20689	-0.656522	0.00857702
ENSG00000163013	FBXO41	56.0478	0.231297	-2.54608	-0.588901	1.96255	0.010894	0.0352734	56.0478	0.236754	-3.8812	0.000103943	2.16854	-0.918891	0.000925472
ENSG00000156509	FBXO43	29.9597	0.342273	2.42894	0.83136	1.8054	0.015143	0.0499841	29.9597	0.33943	2.65077	0.00803082	1.89038	0.899752	0.040622
ENSG00000130475	FCHO1	36.009	0.447891	7.5398	3.37701	1.67858	4.70689e-14	1.23097e-12	36.009	0.448592	7.19947	6.04468e-13	1.40991	3.22962	3.10109e-11
ENSG00000160752	FDPS	1583.05	0.0722288	-4.18661	-0.302394	2.19431	2.83147e-05	0.000170686	1583.05	0.0708415	3.95674	7.59805e-05	2.34438	0.280301	0.000655249
ENSG00000168496	FEN1	1061	0.0758247	5.73089	0.434543	2.04684	9.9904e-09	1.17426e-07	1061	0.0752972	7.43034	1.08318e-13	2.12109	0.559484	4.08736e-12
ENSG00000101311	FERMT1	156.131	0.153185	3.0163	0.462052	2.02904	0.00255882	0.0100065	156.131	0.165656	-4.78825	1.68241e-06	2.54719	-0.793204	1.98847e-05
ENSG00000113578	FGF1	284.877	0.129269	13.3234	1.7223	2.0294	1.69305e-40	1.69186e-38	284.877	0.128704	13.6871	1.21202e-42	2.34438	1.76158	2.44137e-40
ENSG00000102466	FGF14	63.2624	0.230776	5.24639	1.21074	1.67858	1.55107e-07	1.81815e-06	63.2624	0.359015	-7.73155	1.06244e-14	1.40991	-2.77575	6.64251e-13
ENSG00000138675	FGF5	542.221	0.098969	3.7323	0.369382	2.18944	0.00018974	0.000952988	542.221	0.0973096	7.32229	2.43776e-13	2.34438	0.712529	7.93826e-12
ENSG00000077782	FGFR1	228.99	0.124217	-11.0803	-1.37637	2.51362	1.56268e-28	7.69678e-27	228.99	0.125772	-12.5361	4.73953e-36	2.50802	-1.57668	6.37424e-34
ENSG00000142621	FHAD1	53.1417	0.318817	5.8188	1.85513	1.8273	5.92723e-09	8.068e-08	53.1417	0.308333	8.88844	6.1972e-19	1.40991	2.7406	5.24534e-17
ENSG00000022267	FHL1	368.921	0.10882	3.03748	0.330538	2.51362	0.00238563	0.00783733	368.921	0.105829	7.69431	1.42263e-14	2.18629	0.81428	5.78022e-13
ENSG00000130720	FIBCD1	17.0307	0.682128	-6.39611	-4.36297	1.60059	1.59388e-10	3.03386e-09	17.0307	0.443237	-5.1722	2.31357e-07	1.43028	-2.29251	5.4785e-06
ENSG00000176971	FIBIN	114.23	0.168858	-8.62454	-1.45633	2.0294	6.43505e-18	2.00416e-16	114.23	0.175624	-10.6391	1.96028e-26	2.46055	-1.86848	1.61565e-24
ENSG00000132436	FIGNL1	167.846	0.150895	3.11784	0.470466	2.0294	0.00182181	0.00747286	167.846	0.151004	2.51319	0.0119646	2.46055	0.379502	0.0453502
ENSG00000168386	FILIP1L	497.531	0.104052	-8.08889	-0.841665	2.19431	6.021e-16	1.47724e-14	497.531	0.103104	-7.27686	3.41681e-13	2.26361	-0.750275	1.13659e-11
ENSG00000141756	FKBP10	2361.41	0.064686	-14.4204	-0.932798	2.04684	3.85148e-47	4.78467e-45	2361.41	0.0635535	-6.33444	2.382e-10	2.34438	-0.402576	5.52408e-09
ENSG00000004478	FKBP4	1090.04	0.0776337	2.93086	0.227534	2.18944	0.0033802	0.0119546	1090.04	0.0768803	5.76986	7.93366e-09	2.1711	0.443589	1.59992e-07
ENSG00000105701	FKBP8	1236.25	0.104384	-9.57984	-0.999986	2.5219	9.7198e-22	3.17713e-20	1236.25	0.102937	-4.1848	2.85418e-05	2.1711	-0.430769	0.000292438
ENSG00000151702	FLI1	142.543	0.172206	6.67666	1.14976	2.02904	2.44443e-11	4.10975e-10	142.543	0.176802	2.88777	0.00387981	2.62901	0.510565	0.0170391
ENSG00000185070	FLRT2	144.977	0.173399	-11.4798	-1.99059	2.06222	1.66607e-30	1.08561e-28	144.977	0.158578	-7.43042	1.0825e-13	2.62901	-1.1783	3.32785e-12
ENSG00000102755	FLT1	19.063	0.454818	2.50581	1.13969	1.55541	0.0122172	0.0472766	19.063	0.450642	2.77815	0.00546701	1.30569	1.25195	0.0402818
ENSG00000059122	FLYWCH1	227.764	0.122528	-4.09631	-0.501912	2.0294	4.19793e-05	0.000261785	227.764	0.120471	-3.005	0.00265585	2.50802	-0.362015	0.0129502
ENSG00000248905	FMN1	199.679	0.159627	4.29934	0.686291	2.47216	1.71308e-05	9.73485e-05	199.679	0.160214	3.23922	0.00119857	2.3472	0.518969	0.00705079
ENSG00000155816	FMN2	189.169	0.139711	4.38987	0.613312	2.03374	1.1342e-05	8.03271e-05	189.169	0.139976	3.58189	0.000341116	2.5068	0.50138	0.0022732
ENSG00000184922	FMNL1	81.484	0.353912	-8.94812	-3.16684	1.61077	3.61595e-19	1.5175e-17	81.484	0.196721	6.57684	4.80538e-11	2.16854	1.29381	1.29418e-09
ENSG00000007933	FMO3	75.6545	1.19022	7.06907	8.41372	1.8054	1.55974e-12	3.33234e-11	75.6545	1.19072	6.75717	1.40714e-11	1.89038	8.0459	4.54636e-10
ENSG00000176988	FMR1NB	13.1783	1.24489	-6.23304	-7.75945	1.8273	4.57472e-10	7.20251e-09	13.1783	1.24489	-6.2974	3.02675e-10	1.30569	-7.83958	1.20864e-08
ENSG00000115414	FN1	32456.1	0.0869098	-17.6442	-1.53345	2.19431	1.12855e-69	2.4287e-67	32456.1	0.086785	-6.29415	3.09082e-10	2.12109	-0.546238	7.80692e-09
ENSG00000228594	FNDC10	10.8408	1.25844	-5.85533	-7.36856	1.60059	4.76069e-09	7.45409e-08	10.8408	0.678825	-5.33232	9.69647e-08	1.43028	-3.61971	2.45186e-06
ENSG00000115226	FNDC4	10.4774	0.597815	-3.43905	-2.05591	1.58057	0.000583766	0.00344592	10.4774	0.573588	-3.14924	0.00163698	1.30569	-1.80636	0.0148703
ENSG00000175592	FOSL1	700.104	0.0855037	11.8413	1.01248	2.19431	2.38658e-32	1.5838e-30	700.104	0.086223	8.33145	7.98563e-17	1.63862	0.718363	5.17988e-15
ENSG00000075426	FOSL2	1455.25	0.0738869	-5.66392	-0.418489	2.04684	1.47953e-08	1.69944e-07	1455.25	0.0734238	-4.07756	4.55116e-05	2.12109	-0.29939	0.000450904
ENSG00000183770	FOXL2	162.532	0.15199	-4.72859	-0.718699	2.03374	2.26079e-06	1.83916e-05	162.532	0.147345	-2.5694	0.0101875	2.94908	-0.378588	0.0345265
ENSG00000111206	FOXM1	725.16	0.0856755	9.33501	0.799781	2.19431	1.00981e-20	3.48905e-19	725.16	0.0858787	7.6949	1.41606e-14	2.1711	0.660828	5.78022e-13
ENSG00000150907	FOXO1	43.7222	0.276954	3.57641	0.9905	1.96255	0.000348343	0.00181256	43.7222	0.278749	2.87378	0.00405587	1.53765	0.801065	0.0275885
ENSG00000118689	FOXO3	471.098	0.103262	-3.06381	-0.316374	2.51362	0.00218538	0.00728133	471.098	0.102705	-2.78245	0.00539501	2.1711	-0.285772	0.0262826
ENSG00000171877	FRMD5	102.227	0.201612	2.90605	0.585893	2.0294	0.00366029	0.013578	102.227	0.198541	4.11014	3.95413e-05	3.15469	0.816032	0.000279952
ENSG00000139926	FRMD6	1679.65	0.0738124	-10.912	-0.805444	2.5219	1.00962e-27	4.6434e-26	1679.65	0.072505	-4.03723	5.40868e-05	2.12109	-0.292719	0.000524852
ENSG00000073910	FRY	37.2642	0.291249	-4.22392	-1.23022	1.55541	2.40087e-05	0.00020085	37.2642	0.278562	-3.18936	0.0014259	1.85574	-0.888432	0.00993328
ENSG00000075618	FSCN1	2252.02	0.0647202	-8.84335	-0.572343	2.19431	9.28929e-19	2.81565e-17	2252.02	0.0640754	-4.51983	6.18897e-06	2.34438	-0.28961	6.95338e-05
ENSG00000150667	FSIP1	1309.4	0.0981227	10.7806	1.05782	2.27724	4.25112e-27	2.07773e-25	1309.4	0.0986637	6.44858	1.12906e-10	2.50802	0.63624	2.54814e-09
ENSG00000070404	FSTL3	499.556	0.102592	-8.04769	-0.825629	2.18944	8.43747e-16	2.03171e-14	499.556	0.100928	-5.98465	2.16857e-09	1.63862	-0.604017	6.23172e-08
ENSG00000167996	FTH1	5484.7	0.0696889	-22.1658	-1.54471	2.27724	7.34301e-109	2.805e-106	5484.7	0.0688162	-9.1329	6.66883e-20	2.50802	-0.628492	3.50183e-18
ENSG00000087086	FTL	5083.34	0.0719775	-12.7069	-0.914614	2.27724	5.41057e-37	4.24535e-35	5083.34	0.0716262	-7.54884	4.39155e-14	2.26361	-0.540694	1.64018e-12
ENSG00000140564	FURIN	683.922	0.103438	-4.84454	-0.501109	2.2848	1.26905e-06	9.70416e-06	683.922	0.100001	3.87501	0.00010662	1.63862	0.387507	0.00120767
ENSG00000033170	FUT8	390.317	0.109703	-4.4325	-0.486258	2.46972	9.31479e-06	5.63371e-05	390.317	0.109378	-4.6744	2.94812e-06	2.18629	-0.511277	3.7584e-05
ENSG00000129245	FXR2	516.347	0.0985166	2.45198	0.241561	2.51362	0.0142071	0.0358332	516.347	0.0979613	2.99175	0.00277386	2.26361	0.293075	0.0145658
ENSG00000082074	FYB1	290.075	0.135125	-19.0092	-2.56861	2.2848	1.43034e-80	3.28473e-78	290.075	0.111372	-7.40516	1.30988e-13	2.26361	-0.824731	4.6093e-12
ENSG00000010810	FYN	345.026	0.113992	-5.19015	-0.591637	2.51362	2.10125e-07	1.65765e-06	345.026	0.112893	-4.5146	6.34358e-06	2.1711	-0.509669	7.60503e-05
ENSG00000180340	FZD2	1094.36	0.0751545	-8.29753	-0.623597	2.27724	1.06298e-16	2.67418e-15	1094.36	0.073697	-3.35991	0.00077969	2.34438	-0.247615	0.00491448
ENSG00000163251	FZD5	20.6708	0.448463	4.64107	2.08135	1.8273	3.46614e-06	2.983e-05	20.6708	0.45415	3.75297	0.000174755	1.39071	1.70441	0.00212361
ENSG00000155760	FZD7	184.114	0.139379	-9.15656	-1.27623	2.03374	5.35787e-20	1.90977e-18	184.114	0.131756	-5.72938	1.00797e-08	2.94908	-0.754881	1.50644e-07
ENSG00000177283	FZD8	109.771	0.180734	-6.29887	-1.13842	1.96255	2.99824e-10	4.52918e-09	109.771	0.184382	-7.75773	8.64642e-15	3.15469	-1.43039	2.58121e-13
ENSG00000160211	G6PD	932.49	0.0905709	-11.4753	-1.03933	2.27724	1.75616e-30	1.0405e-28	932.49	0.0888003	-6.92671	4.30745e-12	2.34438	-0.615093	1.23196e-10
ENSG00000171298	GAA	96.8825	0.215025	-7.19014	-1.54606	1.85146	6.47246e-13	1.39903e-11	96.8825	0.176424	3.07665	0.0020934	2.62901	0.542797	0.0102299
ENSG00000033327	GAB2	159.673	0.156788	9.02447	1.41493	2.0294	1.80566e-19	6.19194e-18	159.673	0.162706	3.62629	0.000287518	2.94908	0.590021	0.00170156
ENSG00000160219	GAB3	52.4562	0.274094	4.50562	1.23496	1.61077	6.61803e-06	6.10401e-05	52.4562	0.271598	4.96518	6.86388e-07	1.40991	1.34853	1.50258e-05
ENSG00000139112	GABARAPL1	192.865	0.140683	-4.48256	-0.630621	2.06222	7.37522e-06	5.36145e-05	192.865	0.137995	-3.1898	0.00142373	2.94908	-0.440176	0.006725
ENSG00000244879	GABPB1-AS1	232.104	0.135115	-3.03411	-0.409954	2.39842	0.00241245	0.0082138	232.104	0.128587	2.60232	0.0092596	2.50802	0.334625	0.0363763
ENSG00000102287	GABRE	19.7627	0.405673	-3.0224	-1.22611	1.55541	0.00250779	0.0124031	19.7627	0.400122	-2.93273	0.00335997	1.30569	-1.17345	0.0270303
ENSG00000116717	GADD45A	434.234	0.115835	-2.8651	-0.33188	2.51362	0.00416879	0.0126762	434.234	0.111715	3.96209	7.42969e-05	2.26361	0.442624	0.000662783
ENSG00000099860	GADD45B	388.01	0.11991	-5.46348	-0.655127	2.47216	4.66896e-08	4.17873e-07	388.01	0.112777	4.60152	4.19421e-06	2.18629	0.518947	5.18097e-05
ENSG00000054983	GALC	144.511	0.172078	-4.55945	-0.784579	2.06222	5.12887e-06	3.84529e-05	144.511	0.157073	3.04377	0.0023363	2.5068	0.478094	0.0116387
ENSG00000141012	GALNS	58.6559	0.236349	-4.22737	-0.999134	1.8273	2.36437e-05	0.000171018	58.6559	0.240685	-5.2609	1.43349e-07	1.40991	-1.26622	3.53404e-06
ENSG00000143641	GALNT2	1636.3	0.069965	-3.44749	-0.241204	2.5219	0.000565816	0.00222583	1636.3	0.0699643	-4.52062	6.16589e-06	2.34438	-0.316282	6.93697e-05
ENSG00000136542	GALNT5	108.035	0.180023	-5.34041	-0.961395	2.0467	9.27371e-08	9.49167e-07	108.035	0.183234	-6.74954	1.48319e-11	2.46055	-1.23674	3.77382e-10
ENSG00000139629	GALNT6	413.998	0.0998755	-2.83891	-0.283537	2.46972	0.00452681	0.013764	413.998	0.0939041	6.93878	3.9549e-12	2.50802	0.65158	1.06816e-10
ENSG00000174473	GALNTL6	10.5297	0.843941	-4.80093	-4.0517	1.60059	1.57932e-06	1.64564e-05	10.5297	0.520876	-2.74086	0.00612785	1.39071	-1.42765	0.0418907
ENSG00000089597	GANAB	3429.23	0.0569046	-8.30603	-0.472651	2.27724	9.89596e-17	2.49823e-15	3429.23	0.0565332	-4.69918	2.6121e-06	2.26361	-0.26566	3.29122e-05
ENSG00000228232	GAPDHP1	52.1041	0.316725	2.47845	0.784985	1.96255	0.0131956	0.0415125	52.1041	0.31253	3.38342	0.000715893	1.40991	1.05742	0.00701983
ENSG00000165219	GAPVD1	305.481	0.113474	3.30335	0.374846	2.47216	0.000955371	0.00358434	305.481	0.11291	3.43701	0.000588183	2.26361	0.388071	0.00395277
ENSG00000106105	GARS	1963.16	0.0715568	-15.6847	-1.12234	2.18944	1.92553e-55	2.93651e-53	1963.16	0.0694031	-2.52822	0.0114641	2.34438	-0.175467	0.0455049
ENSG00000180447	GAS1	15.4604	0.453975	-3.98118	-1.80735	1.8273	6.85754e-05	0.00044898	15.4604	0.519543	-5.35949	8.34553e-08	1.21175	-2.78449	2.48812e-06
ENSG00000107485	GATA3	57.704	0.235857	-4.47901	-1.05641	1.67858	7.49902e-06	6.58096e-05	57.704	0.229057	-3.65863	0.000253567	2.20689	-0.838034	0.0019628
ENSG00000114480	GBE1	849.611	0.0811784	3.37078	0.273635	2.04684	0.000749547	0.00342144	849.611	0.0796926	8.44294	3.09466e-17	2.12109	0.67284	1.59917e-15
ENSG00000154451	GBP5	10.7592	0.736949	2.76222	2.03562	1.60059	0.00574098	0.024321	10.7592	0.711852	4.25359	2.10372e-05	1.38514	3.02793	0.00033073
ENSG00000115271	GCA	40.9796	0.300503	4.80793	1.4448	1.8273	1.52499e-06	1.41331e-05	40.9796	0.363493	-3.27098	0.00107177	1.85574	-1.18898	0.0078509
ENSG00000187210	GCNT1	154.575	0.142372	-3.52762	-0.502236	2.03374	0.000419313	0.00206821	154.575	0.145396	-5.66194	1.49675e-08	2.62901	-0.82322	2.42832e-07
ENSG00000156466	GDF6	27.094	0.350417	6.14707	2.15404	1.55541	7.89262e-10	1.41213e-08	27.094	0.640757	-4.27166	1.94026e-05	1.30569	-2.73709	0.000324751
ENSG00000158555	GDPD5	91.8024	0.222185	10.2767	2.28334	1.73615	8.97237e-25	5.0393e-23	91.8024	0.232779	4.66464	3.09163e-06	2.49431	1.08583	3.49293e-05
ENSG00000145990	GFOD1	62.1994	0.239272	4.0296	0.964172	1.96255	5.58716e-05	0.00035049	62.1994	0.238205	4.05989	4.90959e-05	2.20689	0.967085	0.000464846
ENSG00000131459	GFPT2	17.9441	1.22784	-5.52007	-6.77776	1.60059	3.38871e-08	4.65325e-07	17.9441	0.405959	-3.50584	0.000455174	1.39071	-1.42323	0.00484077
ENSG00000151892	GFRA1	171.654	0.137635	-3.26756	-0.44973	2.02904	0.00108481	0.00476878	171.654	0.160212	-12.7819	2.07068e-37	2.62901	-2.04781	2.76977e-35
ENSG00000115486	GGCX	413.013	0.100277	-2.49468	-0.250159	2.39842	0.0126071	0.0336412	413.013	0.0999202	-2.68689	0.00721197	2.18629	-0.268475	0.0334179
ENSG00000167925	GHDC	18.0525	0.457777	-4.70495	-2.15381	1.60059	2.53932e-06	2.53348e-05	18.0525	0.466188	-5.08233	3.72831e-07	1.30569	-2.36932	9.25387e-06
ENSG00000101003	GINS1	285.477	0.113856	3.78846	0.431339	2.47216	0.000151584	0.000697481	285.477	0.113527	3.5522	0.000382024	2.50802	0.403271	0.00250137
ENSG00000131153	GINS2	268.541	0.1235	6.15739	0.760438	2.51362	7.3954e-10	8.3913e-09	268.541	0.12456	4.10383	4.06374e-05	2.34438	0.511173	0.000371108
ENSG00000181938	GINS3	130.779	0.160921	3.61755	0.58214	1.96255	0.000297401	0.00157424	130.779	0.161224	2.93323	0.00335458	2.46055	0.472906	0.0159472
ENSG00000182963	GJC1	516.356	0.0903484	3.90139	0.352484	2.18944	9.56432e-05	0.000513519	516.356	0.0885394	7.57604	3.56251e-14	2.26361	0.670778	1.34429e-12
ENSG00000090863	GLG1	1292.66	0.0747127	-4.09589	-0.306015	2.04684	4.20545e-05	0.00026012	1292.66	0.0745408	-4.23664	2.26885e-05	2.26361	-0.315803	0.00022945
ENSG00000111087	GLI1	83.1619	0.231337	-10.1796	-2.35492	1.61077	2.44515e-24	1.43779e-22	83.1619	0.184453	-2.93611	0.00332353	2.20689	-0.541575	0.0173154
ENSG00000074047	GLI2	234.847	0.122072	-4.85681	-0.592878	2.39842	1.19292e-06	8.76868e-06	234.847	0.119918	-3.68909	0.000225055	2.34438	-0.442389	0.00167722
ENSG00000122694	GLIPR2	374.14	0.10068	-8.05884	-0.811364	2.46972	7.70236e-16	1.66278e-14	374.14	0.0981333	-5.63063	1.79554e-08	2.26361	-0.552552	3.33274e-07
ENSG00000174332	GLIS1	17.3916	0.471339	-4.2804	-2.01752	1.55541	1.8656e-05	0.00015955	17.3916	0.436556	-3.3094	0.000934966	1.21175	-1.44474	0.00996383
ENSG00000126603	GLIS2	147.682	0.166326	-5.01876	-0.83475	2.06222	5.20072e-07	4.65721e-06	147.682	0.164644	-4.68746	2.7662e-06	2.94908	-0.771763	2.73182e-05
ENSG00000124767	GLO1	1025.66	0.0726855	6.20929	0.451326	2.5219	5.32232e-10	6.16278e-09	1025.66	0.0718109	9.55121	1.28196e-21	2.50802	0.685881	7.54305e-20
ENSG00000173221	GLRX	253.168	0.134155	-7.61806	-1.022	2.0294	2.57513e-14	5.77757e-13	253.168	0.1275	-2.60138	0.00928484	2.34438	-0.331677	0.0384598
ENSG00000120820	GLT8D2	92.4548	0.195184	-5.49155	-1.07186	1.85146	3.98427e-08	4.7266e-07	92.4548	0.186508	-3.42265	0.000620143	3.15469	-0.638352	0.00310468
ENSG00000112312	GMNN	342.418	0.107415	2.50197	0.268749	2.2848	0.0123504	0.0344616	342.418	0.105733	4.49873	6.83606e-06	2.18629	0.475664	8.11296e-05
ENSG00000114353	GNAI2	2693.42	0.0649333	-4.1782	-0.271305	2.19431	2.93822e-05	0.000176415	2693.42	0.0647777	-3.64764	0.000264665	2.50802	-0.236285	0.00182062
ENSG00000087460	GNAS	3922.47	0.0605035	-6.7792	-0.410165	2.5219	1.20843e-11	1.70501e-10	3922.47	0.0602339	-3.85323	0.000116569	2.12109	-0.232095	0.00104526
ENSG00000127920	GNG11	176.061	0.143278	-3.43632	-0.49235	2.06222	0.000589668	0.00276698	176.061	0.142732	-3.63856	0.000274165	2.5068	-0.519341	0.00187709
ENSG00000186469	GNG2	35.7108	0.287509	-2.58977	-0.744583	1.55541	0.00960388	0.0386487	35.7108	0.4521	-8.38235	5.1883e-17	1.40991	-3.78966	3.94941e-15
ENSG00000167083	GNGT2	21.1598	0.447589	3.49722	1.56532	1.60059	0.000470133	0.0028332	21.1598	0.437437	4.60735	4.07841e-06	1.30569	2.01543	8.111e-05
ENSG00000204590	GNL1	554.811	0.0934258	-6.93627	-0.648027	2.04684	4.02579e-12	7.32985e-11	554.811	0.0909103	-2.6065	0.00914732	2.50802	-0.236958	0.0359889
ENSG00000134697	GNL2	776.136	0.0806004	6.49216	0.523271	2.5219	8.46158e-11	1.07576e-09	776.136	0.0808091	4.76444	1.89375e-06	2.34438	0.38501	2.38412e-05
ENSG00000116906	GNPAT	422.841	0.103803	3.41915	0.354917	2.2848	0.000628169	0.00267065	422.841	0.103579	3.11883	0.00181573	2.34438	0.323045	0.00999295
ENSG00000066455	GOLGA5	268.447	0.119903	-4.59657	-0.551143	2.47216	4.29504e-06	2.74918e-05	268.447	0.117922	-3.3017	0.000961021	2.50802	-0.389341	0.00552875
ENSG00000173230	GOLGB1	454.513	0.0999142	-2.73437	-0.273202	2.19431	0.00625003	0.0199985	454.513	0.10002	-3.69688	0.000218268	1.63862	-0.369762	0.00223396
ENSG00000125166	GOT2	1125.79	0.0742334	7.51859	0.558131	2.19431	5.5369e-14	1.11213e-12	1125.79	0.074766	3.66093	0.000251299	2.34438	0.273713	0.00184261
ENSG00000119927	GPAM	220.395	0.140354	-8.10965	-1.13822	2.47216	5.07677e-16	1.1165e-14	220.395	0.136636	-6.23647	4.47566e-10	2.26361	-0.852127	1.0391e-08
ENSG00000138678	GPAT3	35.0091	0.373829	8.17031	3.0543	1.8054	3.07607e-16	9.35571e-15	35.0091	0.400299	3.23046	0.00123591	1.85574	1.29315	0.00882011
ENSG00000063660	GPC1	605.065	0.105135	-5.60274	-0.589044	2.18944	2.10995e-08	2.22769e-07	605.065	0.103622	-2.90377	0.00368701	2.26361	-0.300893	0.0184329
ENSG00000183098	GPC6	11.3308	0.594706	-4.85319	-2.88622	1.8273	1.21494e-06	1.14351e-05	11.3308	1.10038	-5.03719	4.72409e-07	1.38514	-5.54282	1.09244e-05
ENSG00000105220	GPI	1479.26	0.0710718	3.07657	0.218657	2.19431	0.00209396	0.0078664	1479.26	0.0706628	4.7921	1.65048e-06	2.26361	0.338623	2.17727e-05
ENSG00000148358	GPR107	509.995	0.0936039	-3.76011	-0.351961	2.04684	0.000169838	0.000917343	509.995	0.0928791	-3.15154	0.00162411	2.1711	-0.292712	0.00972773
ENSG00000125734	GPR108	172.96	0.147863	-4.50928	-0.666753	2.06222	6.50487e-06	4.77202e-05	172.96	0.144284	-2.83214	0.00462378	2.5068	-0.408631	0.0205222
ENSG00000183840	GPR39	126.787	0.163568	3.8834	0.6352	1.73615	0.000103008	0.000678162	126.787	0.188483	-6.71572	1.87135e-11	2.49431	-1.2658	4.56727e-10
ENSG00000119714	GPR68	29.2205	0.347953	-6.03553	-2.10008	1.55541	1.58443e-09	2.73538e-08	29.2205	0.326115	-5.21774	1.81116e-07	1.85574	-1.70158	3.40675e-06
ENSG00000160360	GPSM1	295.815	0.112871	-8.68378	-0.980146	2.46972	3.82839e-18	1.0008e-16	295.815	0.10761	-4.2909	1.77948e-05	2.50802	-0.461746	0.000169372
ENSG00000121957	GPSM2	368.593	0.113355	6.14817	0.696928	2.47216	7.83797e-10	9.01153e-09	368.593	0.114125	4.07202	4.66068e-05	2.50802	0.464721	0.000395546
ENSG00000213654	GPSM3	127.086	0.190148	5.7582	1.09491	2.0467	8.50142e-09	1.01183e-07	127.086	0.181853	11.1648	6.06579e-29	2.62901	2.03035	5.5267e-27
ENSG00000233276	GPX1	1726.9	0.100094	-3.18428	-0.318727	2.04684	0.00145115	0.00610308	1726.9	0.0999544	-2.96877	0.00298994	2.50802	-0.296742	0.0142472
ENSG00000211445	GPX3	100.254	0.19578	7.71866	1.51116	1.96255	1.17559e-14	2.82063e-13	100.254	0.197807	6.15648	7.43819e-10	3.15469	1.21779	1.22547e-08
ENSG00000167468	GPX4	721.641	0.102122	-10.319	-1.0538	2.04684	5.78054e-25	2.7867e-23	721.641	0.100261	-6.73864	1.59876e-11	2.1711	-0.675625	4.51612e-10
ENSG00000023171	GRAMD1B	120.153	0.185831	6.69811	1.24472	2.0294	2.11127e-11	3.57096e-10	120.153	0.189991	3.64943	0.000262818	2.46055	0.693361	0.001838
ENSG00000166923	GREM1	5034.12	0.0630545	5.12306	0.323032	2.04684	3.0061e-07	2.81928e-06	5034.12	0.0628476	8.85059	8.70609e-19	2.1711	0.556239	4.80269e-17
ENSG00000180875	GREM2	18.5646	0.476837	-5.15928	-2.46014	1.60059	2.47906e-07	2.96115e-06	18.5646	0.403043	-3.08315	0.00204821	1.30569	-1.24264	0.0178932
ENSG00000125675	GRIA3	12.3906	0.611959	-4.68305	-2.86584	1.8273	2.82637e-06	2.47719e-05	12.3906	0.530216	-3.70379	0.000212406	1.43028	-1.9638	0.00244595
ENSG00000164418	GRIK2	50.4122	0.280502	-7.55722	-2.11981	1.8054	4.11785e-14	1.01203e-12	50.4122	0.244663	-4.25972	2.04679e-05	1.89038	-1.0422	0.000244808
ENSG00000105464	GRIN2D	27.5937	0.345459	-2.45359	-0.847614	1.96255	0.0141439	0.0440343	27.5937	0.351743	-3.19344	0.00140589	1.85574	-1.12327	0.00983232
ENSG00000178719	GRINA	559.386	0.0945931	-6.33641	-0.599381	2.2848	2.35177e-10	3.13017e-09	559.386	0.0931628	-4.22241	2.41709e-05	1.63862	-0.393371	0.000323556
ENSG00000198055	GRK6	375.936	0.102522	3.56335	0.365321	2.2848	0.000366147	0.00165335	375.936	0.102184	3.40282	0.000666943	2.50802	0.347714	0.00403599
ENSG00000030582	GRN	765.553	0.0818171	-6.19841	-0.507136	2.04684	5.70371e-10	7.97522e-09	765.553	0.0815663	-6.4403	1.19236e-10	2.12109	-0.525312	3.13889e-09
ENSG00000109519	GRPEL1	305.32	0.111741	5.04547	0.563788	2.2848	4.52402e-07	3.72312e-06	305.32	0.11181	4.24572	2.17891e-05	2.1711	0.474713	0.000229584
ENSG00000148180	GSN	964.703	0.0793167	-19.9955	-1.58598	2.04684	6.02299e-89	2.02646e-86	964.703	0.0746113	-8.4431	3.0904e-17	2.34438	-0.62995	1.4525e-15
ENSG00000235865	GSN-AS1	59.7317	0.242206	-6.22636	-1.50806	1.67858	4.77409e-10	8.12578e-09	59.7317	0.221435	-3.28746	0.00101096	2.00614	-0.727959	0.00697572
ENSG00000104687	GSR	376.36	0.101994	6.07301	0.619407	2.51362	1.25536e-09	1.39434e-08	376.36	0.103164	3.18245	0.00146035	2.26361	0.328314	0.00860259
ENSG00000197448	GSTK1	332.66	0.105406	-2.42905	-0.256035	2.39842	0.0151387	0.0393526	332.66	0.105373	-3.13109	0.00174161	2.18629	-0.329932	0.0102302
ENSG00000168765	GSTM4	95.5209	0.20085	-3.07202	-0.617016	1.73615	0.00212619	0.00974771	95.5209	0.198289	-2.59824	0.00937019	2.46055	-0.515204	0.0372435
ENSG00000172432	GTPBP2	424.35	0.105784	-10.0889	-1.06724	2.19431	6.18781e-24	2.64817e-22	424.35	0.100293	-3.14642	0.00165285	2.26361	-0.315563	0.00953512
ENSG00000075218	GTSE1	419.948	0.0986763	6.95544	0.686337	2.2848	3.51461e-12	5.79801e-11	419.948	0.100104	3.2624	0.00110473	2.18629	0.326578	0.00699172
ENSG00000152402	GUCY1A2	10.2547	0.869663	-4.84446	-4.21304	1.58057	1.26959e-06	1.36445e-05	10.2547	0.612411	-3.89977	9.62828e-05	1.39071	-2.38826	0.00127426
ENSG00000136732	GYPC	107.707	0.239282	-12.6639	-3.03024	1.85146	9.37083e-37	8.89933e-35	107.707	0.174404	-2.7585	0.00580679	2.62901	-0.481093	0.0238601
ENSG00000189060	H1F0	786.334	0.0818531	-14.8597	-1.21631	2.04684	6.02362e-50	8.2441e-48	786.334	0.0784952	-7.70932	1.26491e-14	2.50802	-0.605144	4.56758e-13
ENSG00000188486	H2AFX	1248.24	0.0796163	9.14294	0.727927	2.04684	6.07748e-20	2.1337e-18	1248.24	0.0816077	-2.59774	0.00938391	2.12109	-0.211996	0.0420479
ENSG00000049239	H6PD	674.827	0.105787	-19.6679	-2.0806	2.51362	4.06533e-86	1.02812e-83	674.827	0.0973349	-7.01005	2.3823e-12	2.26361	-0.682323	7.24778e-11
ENSG00000074696	HACD3	776.992	0.0832334	5.59092	0.465352	2.19431	2.25864e-08	2.37273e-07	776.992	0.0837546	2.78041	0.00542909	2.26361	0.232872	0.0255585
ENSG00000063854	HAGH	111.411	0.174743	4.81551	0.841479	1.73615	1.46822e-06	1.4299e-05	111.411	0.176896	3.14139	0.0016815	2.49431	0.555697	0.00891628
ENSG00000237125	HAND2-AS1	61.5936	0.245588	-7.22281	-1.77384	1.96255	5.09245e-13	1.05115e-11	61.5936	0.2135	-2.69473	0.00704463	1.40991	-0.575324	0.0463424
ENSG00000170961	HAS2	398.789	0.110948	-14.0941	-1.56371	2.2848	4.1282e-45	4.32796e-43	398.789	0.100418	-2.95651	0.00311141	2.1711	-0.296887	0.0166336
ENSG00000214367	HAUS3	121.797	0.181192	2.91086	0.527424	1.73615	0.00360438	0.0152504	121.797	0.180476	2.90946	0.00362051	2.49431	0.525089	0.016806
ENSG00000147874	HAUS6	412.056	0.111556	5.32278	0.593785	2.39842	1.02196e-07	8.94288e-07	412.056	0.11174	4.26487	2.00015e-05	2.18629	0.476558	0.000211628
ENSG00000113249	HAVCR1	30.0325	0.462639	7.28563	3.37062	1.8054	3.20161e-13	7.26395e-12	30.0325	0.471356	5.4826	4.19128e-08	1.40991	2.58425	1.14263e-06
ENSG00000113070	HBEGF	259.658	0.125204	4.59738	0.575612	2.39842	4.27838e-06	2.81732e-05	259.658	0.120921	9.7062	2.83717e-22	2.34438	1.17369	1.89594e-20
ENSG00000103145	HCFC1R1	332.449	0.132135	2.36473	0.312464	2.51362	0.018043	0.0438837	332.449	0.130257	4.77117	1.83156e-06	2.34438	0.621478	2.3131e-05
ENSG00000228022	HCG20	304.384	0.114153	2.3605	0.269459	2.47216	0.0182502	0.0449244	304.384	0.111516	5.51282	3.53133e-08	2.50802	0.614767	5.66221e-07
ENSG00000180353	HCLS1	617.872	0.0919433	12.1718	1.11912	2.19431	4.39287e-34	3.16631e-32	617.872	0.0922007	10.4863	9.98813e-26	2.50802	0.966842	7.83599e-24
ENSG00000099822	HCN2	14.8229	0.599119	-5.90943	-3.54045	1.45622	3.43289e-09	5.99895e-08	14.8229	0.617948	-6.1093	1.00066e-09	1.30569	-3.77523	3.73655e-08
ENSG00000068024	HDAC4	22.6363	0.528786	-6.76795	-3.5788	1.60059	1.30619e-11	2.82471e-10	22.6363	0.349533	-3.10096	0.00192893	1.43028	-1.08389	0.0157975
ENSG00000115677	HDLBP	4560.46	0.0708379	-4.79485	-0.339657	2.5219	1.62793e-06	1.1131e-05	4560.46	0.0707418	-4.10386	4.06318e-05	2.50802	-0.290314	0.000350021
ENSG00000002746	HECW1	15.0656	0.919912	5.32774	4.90105	1.60059	9.94446e-08	1.26854e-06	15.0656	0.933744	3.9857	6.72824e-05	1.43028	3.72162	0.000910954
ENSG00000119969	HELLS	256.469	0.123388	6.64507	0.81992	2.39842	3.03072e-11	4.29298e-10	256.469	0.124743	4.25817	2.06107e-05	2.3472	0.531179	0.000204411
ENSG00000130589	HELZ2	104.355	0.205961	-8.0142	-1.65061	2.0294	1.10859e-15	2.81266e-14	104.355	0.185824	-2.84221	0.00448022	2.5068	-0.52815	0.0199725
ENSG00000114315	HES1	52.2309	0.292558	9.18644	2.68757	1.8273	4.06041e-20	1.61791e-18	52.2309	0.312541	3.51958	0.000432225	2.20689	1.10002	0.0030947
ENSG00000165102	HGSNAT	218.93	0.133619	-5.2404	-0.70022	2.0294	1.60225e-07	1.57599e-06	218.93	0.132352	-4.88432	1.03787e-06	2.1711	-0.646452	1.47959e-05
ENSG00000164161	HHIP	1438.79	0.0877176	17.0025	1.49142	2.04684	7.87303e-65	1.60947e-62	1438.79	0.0871475	20.7942	4.88062e-96	2.34438	1.81216	4.91551e-93
ENSG00000248890	HHIP-AS1	329.786	0.119866	9.59294	1.14987	2.39842	8.56071e-22	2.94968e-20	329.786	0.117655	13.0381	7.42384e-39	2.1711	1.534	1.32978e-36
ENSG00000106049	HIBADH	371.86	0.103231	-5.95557	-0.614802	2.39842	2.59166e-09	2.88524e-08	371.86	0.100355	-2.7777	0.0054745	2.18629	-0.278757	0.0264281
ENSG00000177374	HIC1	674.667	0.083622	-7.40718	-0.619403	2.51362	1.29013e-13	2.19202e-12	674.667	0.0831374	-7.18326	6.80679e-13	2.1711	-0.597198	2.30303e-11
ENSG00000100644	HIF1A	2981.7	0.0804937	3.64318	0.293253	2.5219	0.000269292	0.00114976	2981.7	0.0801166	8.01848	1.07066e-15	2.50802	0.642413	4.32864e-14
ENSG00000149929	HIRIP3	237.17	0.142611	3.66958	0.523322	2.39842	0.000242946	0.00109747	237.17	0.141312	4.65571	3.22862e-06	2.26361	0.657906	3.95208e-05
ENSG00000181218	HIST3H2A	36.029	0.299911	-2.92367	-0.876839	1.96255	0.00345933	0.0133181	36.029	0.310505	-4.24175	2.21782e-05	2.00614	-1.31709	0.000249618
ENSG00000156515	HK1	1191.92	0.0865251	3.4138	0.295379	2.19431	0.000640637	0.00281693	1191.92	0.0864147	3.15241	0.00161926	2.26361	0.272415	0.00937238
ENSG00000181666	HKR1	67.0292	0.219071	-4.4436	-0.973465	1.96255	8.84654e-06	6.62541e-05	67.0292	0.21423	-3.82027	0.000133305	1.40991	-0.818418	0.00165803
ENSG00000234745	HLA-B	1298.88	0.0932592	-22.322	-2.08173	2.5219	2.25775e-110	7.99827e-108	1298.88	0.0832343	7.36249	1.80516e-13	2.34438	0.612811	6.01465e-12
ENSG00000204525	HLA-C	599.178	0.103576	-11.288	-1.16916	2.19431	1.50456e-29	8.92335e-28	599.178	0.0941085	6.62393	3.49771e-11	1.63862	0.623368	1.25328e-09
ENSG00000071794	HLTF	272.226	0.125004	-4.51615	-0.564538	2.0294	6.29746e-06	4.69888e-05	272.226	0.11476	5.91079	3.40477e-09	2.34438	0.678321	6.79993e-08
ENSG00000136630	HLX	73.4207	0.227164	-8.01994	-1.82184	1.8273	1.05799e-15	2.9719e-14	73.4207	0.20251	-4.17519	2.97739e-05	2.00614	-0.845517	0.000324751
ENSG00000257551	HLX-AS1	15.9897	0.477337	-3.4595	-1.65135	1.60059	0.000541182	0.00319699	15.9897	0.459107	-2.98447	0.00284069	1.21175	-1.37019	0.0250573
ENSG00000143341	HMCN1	224.177	0.257991	-3.48147	-0.898189	2.47216	0.00049866	0.00202914	224.177	0.265344	-7.79045	6.67684e-15	2.1711	-2.06715	2.87983e-13
ENSG00000064961	HMG20B	457.453	0.108735	-2.57245	-0.279715	2.2848	0.010098	0.0290507	457.453	0.105108	3.74624	0.000179503	2.26361	0.393761	0.00143007
ENSG00000164104	HMGB2	1871.72	0.0737481	5.36447	0.39562	2.27724	8.11853e-08	7.58347e-07	1871.72	0.0733934	7.51841	5.54446e-14	2.26361	0.551802	2.02925e-12
ENSG00000029993	HMGB3	357.108	0.120341	4.39713	0.529155	2.46972	1.09691e-05	6.55137e-05	357.108	0.12088	2.84191	0.00448448	2.26361	0.343531	0.0217785
ENSG00000112972	HMGCS1	843.308	0.0788591	-3.05434	-0.240863	2.27724	0.00225553	0.00811422	843.308	0.0785957	-3.14165	0.00168001	2.50802	-0.24692	0.0088642
ENSG00000072571	HMMR	673.144	0.097264	7.63073	0.742195	2.04684	2.33427e-14	5.21411e-13	673.144	0.0975416	5.92046	3.21044e-09	2.34438	0.577491	6.43004e-08
ENSG00000150540	HNMT	122.04	0.169769	-5.7999	-0.984644	1.96255	6.63535e-09	8.37793e-08	122.04	0.165293	-4.57855	4.68201e-06	2.46055	-0.756803	5.1473e-05
ENSG00000177733	HNRNPA0	1659.9	0.0663103	-4.76712	-0.31611	2.5219	1.86874e-06	1.26587e-05	1659.9	0.0658128	-2.60418	0.00920957	2.26361	-0.171388	0.039336
ENSG00000122566	HNRNPA2B1	6669.05	0.0592623	4.51494	0.267565	2.19431	6.33353e-06	4.40087e-05	6669.05	0.0591899	5.48471	4.14157e-08	2.26361	0.324639	7.2868e-07
ENSG00000197451	HNRNPAB	1649.51	0.0687582	3.119	0.214457	2.27724	0.00181466	0.0067594	1649.51	0.0686622	2.73887	0.00616501	2.1711	0.188057	0.0293971
ENSG00000051128	HOMER3	188.297	0.142971	-6.23741	-0.89177	2.0294	4.44861e-10	6.36745e-09	188.297	0.139155	-4.43208	9.33278e-06	2.54719	-0.616745	9.38879e-05
ENSG00000228630	HOTAIR	17.8639	0.486845	2.90907	1.41627	1.45622	0.00362504	0.017792	17.8639	0.47259	4.23222	2.31394e-05	1.40991	2.00011	0.00035412
ENSG00000198353	HOXC4	54.1375	0.369643	7.61733	2.81569	1.96255	2.58981e-14	5.9919e-13	54.1375	0.362798	9.74296	1.977e-22	1.40991	3.53473	2.16596e-20
ENSG00000037965	HOXC8	59.3815	0.249155	3.81886	0.951488	1.61077	0.000134069	0.000919261	59.3815	0.247287	4.105	4.0432e-05	1.89038	1.01511	0.000450325
ENSG00000115756	HPCAL1	529.626	0.0923634	-8.41327	-0.777078	2.19431	3.98744e-17	1.0882e-15	529.626	0.0888295	-2.55403	0.0106483	2.34438	-0.226874	0.0428854
ENSG00000100099	HPS4	248.775	0.121589	3.40024	0.413433	2.51362	0.000673272	0.00260797	248.775	0.120402	4.18851	2.80786e-05	2.1711	0.504304	0.000287885
ENSG00000110756	HPS5	219.202	0.134551	2.99016	0.402329	2.47216	0.00278834	0.00906739	219.202	0.133868	3.12765	0.0017621	2.1711	0.418691	0.0103826
ENSG00000113749	HRH2	19.7457	0.637959	3.81049	2.43094	1.8273	0.000138694	0.000847344	19.7457	0.613542	6.37626	1.8147e-10	1.21175	3.9121	7.98457e-09
ENSG00000153976	HS3ST3A1	284.827	0.12303	4.75202	0.584642	2.2848	2.01395e-06	1.48282e-05	284.827	0.122498	4.87792	1.0721e-06	2.50802	0.597534	1.33811e-05
ENSG00000117594	HSD11B1	11.7173	1.11118	4.19329	4.65952	1.60059	2.74935e-05	0.000221022	11.7173	1.11126	4.11724	3.83433e-05	1.30569	4.57534	0.000597743
ENSG00000167733	HSD11B1L	16.094	0.431815	-2.99881	-1.29493	1.45622	0.00271038	0.0139292	16.094	0.421756	-2.7778	0.00547277	1.21175	-1.17156	0.0427045
ENSG00000025423	HSD17B6	108.205	0.195941	5.37774	1.05372	1.85146	7.54285e-08	8.57773e-07	108.205	0.187634	9.97425	1.97583e-23	2.5068	1.87151	1.3641e-21
ENSG00000099377	HSD3B7	25.2793	0.359394	-2.67031	-0.959693	1.60059	0.00757811	0.0308325	25.2793	0.367552	-3.45915	0.00054189	1.39071	-1.27141	0.005605
ENSG00000103160	HSDL1	165.896	0.146481	2.74667	0.402337	2.0294	0.0060203	0.0207275	165.896	0.145962	2.62235	0.00873256	2.62901	0.382764	0.0335752
ENSG00000164070	HSPA4L	119.066	0.188288	9.87398	1.85915	2.0294	5.39811e-23	2.3323e-21	119.066	0.198254	3.35676	0.000788607	2.46055	0.665493	0.00475827
ENSG00000044574	HSPA5	6745.52	0.0552423	-8.38553	-0.463236	2.18944	5.0497e-17	1.37122e-15	6745.52	0.0550001	-3.31434	0.000918612	2.50802	-0.182289	0.00534543
ENSG00000109971	HSPA8	11145.3	0.0564483	11.7959	0.665858	2.18944	4.09834e-32	2.69028e-30	11145.3	0.056583	3.52286	0.000426914	2.26361	0.199334	0.00299872
ENSG00000004776	HSPB6	100.826	1.03243	-8.35568	-8.62666	1.96255	6.50545e-17	1.92911e-15	100.826	0.203982	-13.3598	1.03793e-40	2.46055	-2.72517	1.8592e-38
ENSG00000144381	HSPD1	4219.32	0.0657525	7.3065	0.480421	2.5219	2.7418e-13	4.53195e-12	4219.32	0.065843	4.4044	1.06075e-05	2.34438	0.289999	0.000112966
ENSG00000142798	HSPG2	1236.71	0.162796	-11.9358	-1.9431	2.27724	7.70123e-33	5.08136e-31	1236.71	0.160795	-6.09724	1.07912e-09	2.1711	-0.980404	2.5046e-08
ENSG00000120694	HSPH1	1610	0.0689941	9.0409	0.623769	2.04684	1.55387e-19	5.30544e-18	1610	0.0695479	3.7353	0.000187493	2.34438	0.259782	0.00143678
ENSG00000109854	HTATIP2	145.025	0.158432	2.88308	0.456774	2.03374	0.00393804	0.0143902	145.025	0.157183	3.27095	0.00107185	2.5068	0.514138	0.00605311
ENSG00000166033	HTRA1	187.072	0.143837	-14.2706	-2.05265	2.02904	3.33713e-46	4.11869e-44	187.072	0.150123	-16.3988	1.94966e-60	2.5068	-2.46184	6.27055e-58
ENSG00000149428	HYOU1	2696.41	0.0582183	4.69668	0.273433	2.19431	2.64421e-06	1.97293e-05	2696.41	0.0582642	2.8507	0.00436235	2.26361	0.166093	0.0212561
ENSG00000134330	IAH1	359.795	0.112517	-5.43144	-0.611131	2.46972	5.59015e-08	4.95179e-07	359.795	0.105899	3.15649	0.00159679	2.18629	0.334269	0.00953512
ENSG00000090339	ICAM1	69.8369	0.286348	-10.6824	-3.05889	1.8273	1.23002e-26	7.20102e-25	69.8369	0.205179	-3.08107	0.0020626	2.00614	-0.63217	0.0126296
ENSG00000105376	ICAM5	71.1311	0.275426	-10.8891	-2.99914	1.96255	1.29946e-27	7.57346e-26	71.1311	0.201397	-3.85592	0.000115294	1.89038	-0.776572	0.0011429
ENSG00000116237	ICMT	993.651	0.0736474	7.12717	0.524897	2.5219	1.02455e-12	1.61799e-11	993.651	0.0742988	3.05202	0.00227304	2.50802	0.226762	0.0113912
ENSG00000117318	ID3	204.878	0.150799	8.31417	1.25377	2.51362	9.23974e-17	2.12801e-15	204.878	0.152428	6.0002	1.9708e-09	2.1711	0.914598	4.37411e-08
ENSG00000188483	IER5L	535.537	0.116444	-16.2109	-1.88767	2.04684	4.22138e-59	7.3306e-57	535.537	0.110743	-9.56651	1.10576e-21	2.1711	-1.05942	7.54305e-20
ENSG00000185885	IFITM1	34.5027	0.42825	-8.15273	-3.49141	1.96255	3.55808e-16	9.92218e-15	34.5027	0.299153	-3.86089	0.000112974	2.00614	-1.155	0.00106739
ENSG00000185201	IFITM2	415.893	0.102796	-2.98532	-0.30688	2.47216	0.00283283	0.00918938	415.893	0.10295	-3.98639	6.70876e-05	2.34438	-0.410399	0.000583554
ENSG00000142089	IFITM3	900.833	0.086014	-5.08075	-0.437015	2.04684	3.75951e-07	3.47939e-06	900.833	0.0850879	-2.72575	0.0064155	2.34438	-0.231928	0.0284552
ENSG00000114446	IFT57	266.369	0.125846	-5.40262	-0.679901	2.51362	6.5673e-08	5.67071e-07	266.369	0.123996	-4.29602	1.73893e-05	2.34438	-0.532688	0.000176142
ENSG00000140443	IGF1R	373.661	0.104281	-5.66813	-0.591079	2.51362	1.44368e-08	1.36586e-07	373.661	0.102406	-3.86715	0.000110114	2.34438	-0.39602	0.000910092
ENSG00000146674	IGFBP3	356.97	0.114291	-10.7522	-1.22888	2.47216	5.78679e-27	2.57924e-25	356.97	0.124524	-18.503	1.95411e-76	2.50802	-2.30407	9.9059e-74
ENSG00000141753	IGFBP4	490.691	0.0978199	-12.9938	-1.27105	2.19431	1.32639e-38	1.10394e-36	490.691	0.0957936	-11.0382	2.50071e-28	2.1711	-1.05739	2.5901e-26
ENSG00000115461	IGFBP5	384.54	0.132286	-23.3056	-3.08299	2.51362	3.89234e-120	1.6512e-117	384.54	0.119392	-18.5842	4.31087e-77	2.18629	-2.21881	2.60716e-74
ENSG00000167779	IGFBP6	129.274	0.204104	-11.5532	-2.35805	1.73615	7.11232e-31	5.59576e-29	129.274	0.209788	-12.8261	1.17181e-37	2.62901	-2.69075	1.6743e-35
ENSG00000188624	IGFL3	64.1949	0.355519	-8.72136	-3.10061	1.67858	2.74869e-18	1.05516e-16	64.1949	0.221092	3.06566	0.0021719	1.40991	0.677792	0.0176368
ENSG00000162729	IGSF8	105.325	0.196849	-4.79094	-0.943092	1.85146	1.66002e-06	1.50753e-05	105.325	0.189571	-2.65782	0.00786478	2.46055	-0.503847	0.0325573
ENSG00000269335	IKBKG	187.536	0.155106	-4.71858	-0.731879	2.06222	2.37495e-06	1.8921e-05	187.536	0.151282	-2.68162	0.00732667	2.54719	-0.405682	0.0297484
ENSG00000177663	IL17RA	176.733	0.14326	-2.84617	-0.407743	2.0294	0.00442492	0.0159002	176.733	0.143004	-3.22708	0.00125059	2.5068	-0.461486	0.00692605
ENSG00000163702	IL17RC	132.994	0.168098	-3.4285	-0.576324	2.0294	0.000606917	0.00287656	132.994	0.165673	-2.73215	0.00629225	2.49431	-0.452643	0.0265992
ENSG00000144730	IL17RD	76.2944	0.21922	8.58597	1.88221	1.8054	9.00723e-18	3.12345e-16	76.2944	0.233027	2.79444	0.00519893	2.00614	0.65118	0.0271953
ENSG00000150782	IL18	8.83474	1.28348	3.97943	5.1075	1.60059	6.90816e-05	0.000508264	8.83474	1.28177	4.02021	5.81475e-05	1.38514	5.15298	0.000823059
ENSG00000125538	IL1B	30.296	0.43396	-7.93346	-3.4428	1.67858	2.13127e-15	6.34957e-14	30.296	0.325311	-5.28504	1.25674e-07	2.00614	-1.71928	2.27309e-06
ENSG00000169306	IL1RAPL1	26.411	0.435175	3.64227	1.58502	1.45622	0.000270243	0.00188614	26.411	0.417489	6.15814	7.36027e-10	1.30569	2.57096	2.80632e-08
ENSG00000174564	IL20RB	64.1081	0.345176	-8.14435	-2.81123	1.67858	3.81335e-16	1.23107e-14	64.1081	0.224641	3.75793	0.000171328	2.00614	0.844185	0.00152268
ENSG00000103522	IL21R	116.761	0.240665	-7.83619	-1.88589	1.73615	4.64409e-15	1.29842e-13	116.761	0.167334	10.0178	1.27273e-23	2.62901	1.67632	8.55761e-22
ENSG00000259954	IL21R-AS1	58.2281	0.36894	-6.86901	-2.53425	1.96255	6.4647e-12	1.19656e-10	58.2281	0.225715	6.54323	6.02044e-11	1.89038	1.47691	1.83088e-09
ENSG00000104998	IL27RA	64.8337	0.233654	-7.11988	-1.66359	1.8054	1.08023e-12	2.35182e-11	64.8337	0.214104	-4.41596	1.00561e-05	2.16854	-0.945475	0.000115429
ENSG00000164509	IL31RA	26.7627	0.405868	4.58392	1.86047	1.60059	4.5634e-06	4.35714e-05	26.7627	0.400275	5.31328	1.07667e-07	1.21175	2.12677	3.12793e-06
ENSG00000008517	IL32	134.519	0.165657	-9.02671	-1.49534	1.73615	1.76904e-19	7.06125e-18	134.519	0.149555	-3.55351	0.000380128	3.15469	-0.531444	0.00204683
ENSG00000136244	IL6	22.2772	0.416547	-4.86316	-2.02573	1.45622	1.15529e-06	1.34902e-05	22.2772	0.371928	-3.04863	0.00229888	1.30569	-1.13387	0.019729
ENSG00000168685	IL7R	106.888	0.194202	9.06584	1.76061	1.85146	1.23647e-19	4.67711e-18	106.888	0.197802	6.44518	1.15463e-10	2.49431	1.27487	2.61123e-09
ENSG00000166333	ILK	1642.18	0.07011	-3.67537	-0.25768	2.5219	0.000237505	0.00102777	1642.18	0.0681059	9.30864	1.29484e-20	2.12109	0.633973	8.55058e-19
ENSG00000154059	IMPACT	338.982	0.115566	-2.66061	-0.307476	2.51362	0.00779999	0.021536	338.982	0.115451	-3.1803	0.00147121	2.26361	-0.367168	0.00864916
ENSG00000149503	INCENP	478.877	0.108034	3.5798	0.38674	2.04684	0.000343851	0.0017235	478.877	0.108183	2.54044	0.0110714	2.26361	0.274833	0.0455049
ENSG00000153487	ING1	107.894	0.185635	3.09966	0.575405	2.0294	0.00193744	0.0078679	107.894	0.183557	3.80638	0.000141014	2.5068	0.698689	0.00106683
ENSG00000122641	INHBA	3567.53	0.0717661	-11.7274	-0.841632	2.5219	9.22103e-32	5.18735e-30	3567.53	0.0700262	9.90877	3.81316e-23	2.12109	0.693873	3.04748e-21
ENSG00000165458	INPPL1	741.199	0.0894961	3.4214	0.306202	2.51362	0.000623	0.00242969	741.199	0.0912822	-3.03201	0.00242934	2.34438	-0.276768	0.0127078
ENSG00000106012	IQCE	59.0673	0.240404	-4.11832	-0.99006	1.8273	3.81637e-05	0.00026411	59.0673	0.232017	-2.90181	0.00371016	2.16854	-0.67327	0.0192457
ENSG00000125347	IRF1	96.4278	0.184907	-7.30612	-1.35095	2.0294	2.74968e-13	5.57069e-12	96.4278	0.185442	-7.8634	3.73836e-15	2.46055	-1.45821	1.45573e-13
ENSG00000170604	IRF2BP1	366.334	0.111022	-4.85197	-0.538676	2.51362	1.22241e-06	8.5874e-06	366.334	0.109571	-3.58649	0.000335165	2.18629	-0.392974	0.00251068
ENSG00000168264	IRF2BP2	499.327	0.0998271	-4.70198	-0.469385	2.04684	2.57647e-06	2.05586e-05	499.327	0.0993764	-4.63885	3.50352e-06	2.1711	-0.460992	4.43414e-05
ENSG00000119669	IRF2BPL	508.337	0.0946036	-7.2938	-0.69002	2.51362	3.01328e-13	4.97202e-12	508.337	0.0927972	-4.85643	1.19522e-06	2.26361	-0.450663	1.61912e-05
ENSG00000185950	IRS2	147.238	0.159843	-2.55602	-0.408562	2.02904	0.0105877	0.0334475	147.238	0.159331	-2.76562	0.0056814	2.46055	-0.440651	0.0247651
ENSG00000129009	ISLR	10.6138	1.11118	-4.92214	-5.46936	1.8273	8.56035e-07	8.30333e-06	10.6138	0.735556	-5.39555	6.83139e-08	1.40991	-3.96873	1.79356e-06
ENSG00000167178	ISLR2	5.07831	1.07218	-3.58721	-3.84611	1.05338	0.00033424	0.00302705	5.07831	1.35766	-4.69091	2.71995e-06	0.828461	-6.36864	8.49862e-05
ENSG00000129636	ITFG1	439.667	0.0976754	-4.54048	-0.443493	2.04684	5.61265e-06	4.20618e-05	439.667	0.0960816	-2.65309	0.00797593	2.26361	-0.254913	0.0350616
ENSG00000111203	ITFG2	386.856	0.105334	5.73223	0.603799	2.2848	9.91169e-09	1.05286e-07	386.856	0.105334	4.99824	5.78555e-07	2.18629	0.526484	8.63532e-06
ENSG00000213949	ITGA1	184.04	0.155245	-10.6108	-1.64728	2.06222	2.65419e-26	1.35493e-24	184.04	0.140178	-3.75563	0.000172908	2.62901	-0.526456	0.00121728
ENSG00000137809	ITGA11	311.717	0.128432	-19.332	-2.48285	2.51362	2.8914e-83	6.67091e-81	311.717	0.119571	-15.8867	7.83542e-57	2.50802	-1.8996	2.24504e-54
ENSG00000005884	ITGA3	5240.57	0.0577461	-6.39718	-0.369412	2.04684	1.58274e-10	2.38888e-09	5240.57	0.0572142	3.79523	0.000147504	2.12109	0.217141	0.0012778
ENSG00000115232	ITGA4	871.068	0.0930857	6.66614	0.620522	2.5219	2.62627e-11	3.57096e-10	871.068	0.0929699	6.35447	2.0915e-10	2.34438	0.590774	4.8825e-09
ENSG00000091409	ITGA6	1118.88	0.0904337	7.11719	0.643634	2.5219	1.10147e-12	1.73529e-11	1118.88	0.0908176	4.22648	2.37379e-05	2.50802	0.383838	0.000218331
ENSG00000135424	ITGA7	147.785	0.150611	-9.9838	-1.50367	2.06222	1.79461e-23	7.88121e-22	147.785	0.171798	-15.1404	8.76948e-52	2.5068	-2.60109	2.31278e-49
ENSG00000138448	ITGAV	1935.25	0.0954342	-7.84572	-0.74875	2.04684	4.30467e-15	1.0284e-13	1935.25	0.0938105	3.28008	0.00103778	2.1711	0.307706	0.00667823
ENSG00000259207	ITGB3	402.107	0.128948	2.90871	0.375074	2.51362	0.00362918	0.0112615	402.107	0.1253	9.48658	2.38747e-21	2.18629	1.18867	1.59725e-19
ENSG00000198542	ITGBL1	108.648	0.168742	7.39693	1.24817	1.96255	1.39367e-13	2.98274e-12	108.648	0.294111	-10.6548	1.6555e-26	3.15469	-3.13371	1.091e-24
ENSG00000136156	ITM2B	957.643	0.0746042	-5.90238	-0.440343	2.19431	3.58286e-09	4.2667e-08	957.643	0.0743877	-6.15797	7.36825e-10	2.1711	-0.458077	1.7393e-08
ENSG00000086544	ITPKC	90.447	0.190451	-4.08764	-0.778496	2.0294	4.35785e-05	0.000271032	90.447	0.186713	-3.38465	0.00071269	2.62901	-0.631957	0.00411057
ENSG00000150995	ITPR1	82.3554	0.219295	4.56652	1.00141	1.96255	4.95877e-06	3.90109e-05	82.3554	0.22257	2.81466	0.00488293	2.20689	0.626458	0.0238825
ENSG00000162434	JAK1	682.777	0.0905673	-3.78231	-0.342553	2.51362	0.000155381	0.000702435	682.777	0.0902811	-3.87169	0.000108082	1.63862	-0.349541	0.00122012
ENSG00000166086	JAM3	153.14	0.147401	4.63769	0.683598	2.06222	3.52322e-06	2.70863e-05	153.14	0.176156	-8.64905	5.19321e-18	2.46055	-1.52358	2.43093e-16
ENSG00000140044	JDP2	103.756	0.268385	-14.097	-3.78343	2.0467	3.96142e-45	4.6029e-43	103.756	0.173642	-5.57839	2.42756e-08	2.62901	-0.968641	3.84421e-07
ENSG00000161999	JMJD8	411.158	0.116253	-5.16178	-0.600071	2.51362	2.44608e-07	1.90907e-06	411.158	0.11516	-4.19578	2.71937e-05	2.18629	-0.483187	0.000278342
ENSG00000149596	JPH2	144.641	0.158857	-5.62412	-0.89343	2.03374	1.86455e-08	2.12823e-07	144.641	0.154305	-3.97175	7.13452e-05	2.5068	-0.61286	0.000580738
ENSG00000189159	JPT1	990.159	0.0937869	5.79494	0.543489	2.04684	6.83464e-09	8.28685e-08	990.159	0.0943045	2.59545	0.00944672	2.1711	0.244763	0.0414737
ENSG00000177606	JUN	954.119	0.079909	-3.75018	-0.299673	2.5219	0.000176709	0.000788904	954.119	0.0802633	-5.99657	2.01533e-09	2.1711	-0.481304	4.45347e-08
ENSG00000130522	JUND	824.795	0.0871837	-14.6097	-1.27373	2.18944	2.43482e-48	2.91752e-46	824.795	0.0856765	-11.9459	6.8176e-33	2.12109	-1.02349	9.74756e-31
ENSG00000197256	KANK2	689.355	0.0803491	-5.93888	-0.477184	2.04684	2.86976e-09	3.70472e-08	689.355	0.0798802	-5.70996	1.13002e-08	2.26361	-0.456113	2.14312e-07
ENSG00000132854	KANK4	6.67902	0.888154	-3.59226	-3.19048	0.813506	0.000327819	0.00371358	6.67902	0.751295	-2.86639	0.00415186	0.828461	-2.1535	0.0464297
ENSG00000102781	KATNAL1	255.078	0.126561	3.27944	0.41505	2.0294	0.00104013	0.00459388	255.078	0.126481	2.76342	0.00571996	2.34438	0.34952	0.0259164
ENSG00000189337	KAZN	110.136	0.168819	-3.01196	-0.508476	2.0294	0.00259566	0.0101172	110.136	0.172361	-4.79528	1.62451e-06	2.5068	-0.82652	1.95631e-05
ENSG00000116396	KCNC4	46.8603	0.283678	-3.57606	-1.01445	1.67858	0.000348818	0.00208158	46.8603	0.290279	-4.68333	2.82246e-06	1.53765	-1.35947	4.98575e-05
ENSG00000026559	KCNG1	384.426	0.130642	-19.6358	-2.56526	2.46972	7.65258e-86	1.93257e-83	384.426	0.109966	-5.17445	2.28579e-07	2.50802	-0.569012	3.1982e-06
ENSG00000143473	KCNH1	30.3272	0.327791	-4.06933	-1.33389	1.55541	4.71491e-05	0.000369342	30.3272	0.321713	-3.85483	0.000115812	1.89038	-1.24015	0.00114739
ENSG00000168135	KCNJ4	8.52312	0.886306	3.60527	3.19537	1.45622	0.000311831	0.00213209	8.52312	0.886983	3.47927	0.000502788	1.39071	3.08605	0.00528683
ENSG00000082482	KCNK2	240.438	0.137123	-16.6584	-2.28424	2.51362	2.62998e-62	4.02165e-60	240.438	0.118419	-8.66634	4.46242e-18	2.50802	-1.02626	2.05647e-16
ENSG00000156113	KCNMA1	1089.96	0.0708168	-3.24796	-0.23001	2.18944	0.00116237	0.00474182	1089.96	0.0725461	-11.1139	1.07329e-28	2.34438	-0.806272	1.06574e-26
ENSG00000236467	KCNMA1-AS1	80.9204	0.200124	-3.90212	-0.780907	1.8054	9.53538e-05	0.000609171	80.9204	0.200211	-4.32312	1.53839e-05	1.89038	-0.865534	0.00019133
ENSG00000104783	KCNN4	35.4441	0.286686	-2.94314	-0.843758	1.96255	0.00324898	0.0126646	35.4441	0.30053	-4.55163	5.32327e-06	1.40991	-1.3679	9.63011e-05
ENSG00000185760	KCNQ5	31.1098	0.349954	5.47639	1.91649	1.8273	4.34086e-08	5.18325e-07	31.1098	0.359844	3.47394	0.000512885	2.00614	1.25008	0.00390168
ENSG00000124134	KCNS1	12.9148	0.602685	-5.47921	-3.30224	1.55541	4.27224e-08	5.94306e-07	12.9148	0.62338	-5.6984	1.20934e-08	1.43028	-3.55227	3.53345e-07
ENSG00000162687	KCNT2	7.48305	1.14889	-4.17099	-4.79203	1.55541	3.03277e-05	0.000247801	7.48305	0.687436	-3.54284	0.000395849	1.30569	-2.43547	0.00454292
ENSG00000134504	KCTD1	76.0845	0.219115	-3.87029	-0.848038	1.96255	0.000108706	0.000636862	76.0845	0.216889	-3.69097	0.000223398	2.00614	-0.800533	0.00190825
ENSG00000213859	KCTD11	101.783	0.180052	-3.36849	-0.606505	1.96255	0.000755803	0.00357491	101.783	0.177637	-2.94445	0.0032353	3.15469	-0.523043	0.0126072
ENSG00000178695	KCTD12	227.028	0.131423	-9.34842	-1.22859	2.0294	8.89669e-21	3.33137e-19	227.028	0.128294	-7.98283	1.43013e-15	2.3472	-1.02415	6.08482e-14
ENSG00000104756	KCTD9	231.612	0.13414	4.3211	0.579632	2.51362	1.55253e-05	8.77395e-05	231.612	0.134606	3.21736	0.00129378	2.1711	0.433076	0.00804999
ENSG00000134901	KDELC1	245.884	0.13161	-2.46591	-0.324539	2.2848	0.0136664	0.0376543	245.884	0.125721	3.01518	0.00256824	2.26361	0.379071	0.013682
ENSG00000178202	KDELC2	662.781	0.0883932	11.6139	1.02659	2.18944	3.50445e-31	2.21381e-29	662.781	0.0896776	6.41401	1.41741e-10	2.50802	0.575193	3.15037e-09
ENSG00000100196	KDELR3	250.876	0.125826	-7.87457	-0.990826	2.0294	3.41908e-15	8.29639e-14	250.876	0.119759	-3.49299	0.000477645	2.1711	-0.418317	0.00341907
ENSG00000117139	KDM5B	467.399	0.111064	-5.2118	-0.578845	2.19431	1.87022e-07	1.68705e-06	467.399	0.10951	-3.20531	0.00134919	1.63862	-0.351014	0.0105086
ENSG00000126012	KDM5C	905.657	0.080927	-2.54097	-0.205633	2.27724	0.0110544	0.0315191	905.657	0.0807477	-2.82914	0.00466737	2.26361	-0.228446	0.0225542
ENSG00000132510	KDM6B	75.1206	0.218143	-4.87281	-1.06297	1.96255	1.10021e-06	9.77381e-06	75.1206	0.209092	-3.13504	0.00171829	1.89038	-0.655514	0.0114116
ENSG00000135709	KIAA0513	80.3825	0.208689	-7.03817	-1.46879	1.61077	1.94783e-12	4.59462e-11	80.3825	0.196418	-4.89367	9.89704e-07	2.00614	-0.961205	1.51983e-05
ENSG00000134444	KIAA1468	158.078	0.14416	3.98594	0.574614	2.06222	6.72126e-05	0.000394354	158.078	0.154884	-3.41308	0.000642338	2.5068	-0.528632	0.003906
ENSG00000110427	KIAA1549L	413.095	0.11116	6.63216	0.737232	2.46972	3.30803e-11	4.52724e-10	413.095	0.112649	2.9627	0.00304955	2.1711	0.333746	0.0163661
ENSG00000138160	KIF11	581.874	0.104573	6.21377	0.649795	2.19431	5.17272e-10	6.81154e-09	581.874	0.104917	4.51138	6.44064e-06	1.63862	0.473322	9.98671e-05
ENSG00000118193	KIF14	290.515	0.121884	4.70357	0.57329	2.51362	2.55649e-06	1.69029e-05	290.515	0.121984	3.92634	8.62483e-05	2.18629	0.478952	0.000781335
ENSG00000121621	KIF18A	340.153	0.120954	4.48599	0.542597	2.46972	7.25772e-06	4.47037e-05	340.153	0.120536	4.54816	5.41173e-06	2.34438	0.548219	6.1537e-05
ENSG00000186185	KIF18B	222.243	0.137167	5.88665	0.807452	2.51362	3.94092e-09	4.11318e-08	222.243	0.138568	3.75623	0.000172495	2.3472	0.520493	0.00133992
ENSG00000138182	KIF20B	522.752	0.096377	3.80252	0.366476	2.04684	0.000143231	0.000788126	522.752	0.0962871	3.22551	0.00125747	2.1711	0.310575	0.0078691
ENSG00000137807	KIF23	728.92	0.0864318	4.41111	0.38126	2.2848	1.02841e-05	6.61867e-05	728.92	0.0861978	4.33216	1.47653e-05	2.34438	0.373423	0.000152258
ENSG00000162849	KIF26B	55.9066	0.26606	-9.8886	-2.63096	1.96255	4.66495e-23	2.08972e-21	55.9066	0.317661	-11.5931	4.46645e-31	1.89038	-3.68267	6.45473e-29
ENSG00000068796	KIF2A	702.397	0.0857827	2.79323	0.23961	2.2848	0.00521853	0.0165426	702.397	0.085586	2.52964	0.011418	2.1711	0.216502	0.0481832
ENSG00000142945	KIF2C	563.603	0.089533	6.49696	0.581693	2.51362	8.19578e-11	1.04947e-09	563.603	0.0892467	6.43496	1.23503e-10	2.34438	0.574299	2.95154e-09
ENSG00000090889	KIF4A	417.186	0.0963829	4.71666	0.454605	2.39842	2.39744e-06	1.66545e-05	417.186	0.097047	2.6045	0.00920074	2.1711	0.252759	0.0406045
ENSG00000170759	KIF5B	1643.82	0.0760262	3.41235	0.259428	2.27724	0.000644051	0.00273921	1643.82	0.0759128	3.27929	0.0010407	2.26361	0.24894	0.00644511
ENSG00000237649	KIFC1	596.374	0.0848396	6.25911	0.53102	2.2848	3.87176e-10	4.99694e-09	596.374	0.085039	4.77249	1.81959e-06	2.34438	0.405848	2.30102e-05
ENSG00000140859	KIFC3	566.488	0.0924338	-5.12552	-0.473771	2.19431	2.96724e-07	2.61402e-06	566.488	0.0909616	-2.76842	0.00563283	2.50802	-0.25182	0.0241907
ENSG00000149571	KIRREL3	94.0125	0.187707	-4.47837	-0.840621	2.0467	7.52153e-06	5.50428e-05	94.0125	0.184621	-3.97268	7.1068e-05	2.62901	-0.733441	0.000553641
ENSG00000170498	KISS1	328.107	0.283987	8.67535	2.46369	2.2848	4.12271e-18	1.16044e-16	328.107	0.266501	23.3634	1.00635e-120	2.1711	6.22637	1.39292e-117
ENSG00000118922	KLF12	157.076	0.17893	-4.69362	-0.839828	2.03374	2.68412e-06	2.14384e-05	157.076	0.17481	-2.91316	0.00357788	2.94908	-0.50925	0.0144603
ENSG00000169926	KLF13	151.117	0.167378	-5.12295	-0.857471	2.02904	3.00787e-07	2.84238e-06	151.117	0.168211	-5.97736	2.26785e-09	2.54719	-1.00546	4.30905e-08
ENSG00000127528	KLF2	90.6825	0.193792	-4.15253	-0.804729	1.96255	3.2882e-05	0.000216176	90.6825	0.186996	-2.46705	0.013623	2.5068	-0.461328	0.0494741
ENSG00000099910	KLHL22	71.251	0.217056	-4.52442	-0.982052	1.61077	6.05622e-06	5.6212e-05	71.251	0.208471	-2.95989	0.00307749	1.40991	-0.617051	0.023618
ENSG00000137812	KNL1	388.204	0.118405	7.08193	0.838537	2.46972	1.42157e-12	2.26782e-11	388.204	0.120141	3.13471	0.00172023	2.18629	0.376606	0.0101243
ENSG00000128944	KNSTRN	384.295	0.100564	3.60938	0.362973	2.39842	0.00030693	0.00135367	384.295	0.0997559	4.31466	1.59851e-05	2.18629	0.430412	0.000174003
ENSG00000182481	KPNA2	2237.33	0.0621919	6.7559	0.420162	2.5219	1.4195e-11	1.98571e-10	2237.33	0.062313	4.29016	1.78543e-05	2.12109	0.267333	0.00019692
ENSG00000102753	KPNA3	695.8	0.0929366	5.21112	0.484304	2.2848	1.87708e-07	1.63204e-06	695.8	0.0932064	3.50534	0.000456019	2.34438	0.32672	0.00307673
ENSG00000135480	KRT7	165.735	0.163002	6.84956	1.11649	2.02904	7.40761e-12	1.31892e-10	165.735	0.161632	7.63136	2.32282e-14	2.94908	1.23347	6.92453e-13
ENSG00000257671	KRT7-AS	100.866	0.192043	4.87939	0.937052	1.96255	1.06417e-06	9.4837e-06	100.866	0.189971	5.60377	2.09742e-08	2.46055	1.06455	3.55777e-07
ENSG00000167767	KRT80	423.948	0.124015	24.9177	3.09018	2.19431	4.7822e-137	3.13222e-134	423.948	0.133252	6.86672	6.56964e-12	2.50802	0.915001	1.71463e-10
ENSG00000205426	KRT81	4785.77	0.0880446	17.2024	1.51458	2.5219	2.54852e-66	4.28269e-64	4785.77	0.0876712	26.1442	1.14643e-150	2.26361	2.2921	2.09269e-147
ENSG00000170523	KRT83	21.1487	0.484112	4.22368	2.04473	1.8273	2.40345e-05	0.000173567	21.1487	0.474694	5.30062	1.15412e-07	1.21175	2.51617	3.33518e-06
ENSG00000170442	KRT86	113.997	0.202783	5.73711	1.16339	1.96255	9.63043e-09	1.17884e-07	113.997	0.19561	9.93557	2.91501e-23	2.62901	1.9435	1.89907e-21
ENSG00000135477	KRT87P	40.4078	0.355443	5.11914	1.81956	1.96255	3.06929e-07	2.98828e-06	40.4078	0.347321	6.88605	5.73611e-12	1.89038	2.39167	1.97061e-10
ENSG00000221852	KRTAP1-5	11.295	1.25769	-5.01116	-6.30247	1.45622	5.41019e-07	6.68177e-06	11.295	0.562417	-4.26174	2.02845e-05	1.39071	-2.39687	0.000320789
ENSG00000171435	KSR2	31.8733	0.876904	7.11436	6.2386	1.96255	1.12437e-12	2.25992e-11	31.8733	0.893501	4.53104	5.8695e-06	1.40991	4.04848	0.000105048
ENSG00000196976	LAGE3	104.795	0.183591	-3.03723	-0.557607	2.0467	0.00238764	0.00933717	104.795	0.180993	-2.48332	0.0130166	2.62901	-0.449463	0.0459928
ENSG00000196569	LAMA2	348.738	0.114341	-12.565	-1.43669	2.51362	3.29027e-36	2.24194e-34	348.738	0.110746	-9.98048	1.85569e-23	2.50802	-1.10529	1.28728e-21
ENSG00000112769	LAMA4	50.0373	0.244368	3.69622	0.903238	1.8054	0.00021883	0.0012904	50.0373	0.279381	-3.02499	0.00248644	1.40991	-0.845123	0.0197344
ENSG00000130702	LAMA5	464.358	0.0952194	-5.90485	-0.562256	2.18944	3.52969e-09	4.21941e-08	464.358	0.095245	-6.76658	1.31861e-11	2.34438	-0.644483	3.54819e-10
ENSG00000091136	LAMB1	1570.92	0.0753415	-5.61171	-0.422794	2.27724	2.00341e-08	2.04797e-07	1570.92	0.0755697	-7.93488	2.10691e-15	2.1711	-0.599637	9.46274e-14
ENSG00000172037	LAMB2	1075.38	0.0741818	-12.6174	-0.935985	2.5219	1.69217e-36	1.16738e-34	1075.38	0.0718129	-4.91754	8.76405e-07	2.34438	-0.353142	1.18593e-05
ENSG00000196878	LAMB3	927.601	0.0808388	6.6555	0.538022	2.04684	2.82345e-11	4.65762e-10	927.601	0.0786436	15.9835	1.66611e-57	2.1711	1.257	5.76529e-55
ENSG00000135862	LAMC1	3256.68	0.0779588	-6.18018	-0.481799	2.04684	6.40301e-10	8.89909e-09	3256.68	0.0779452	-6.96287	3.33417e-12	2.1711	-0.542722	1.04453e-10
ENSG00000185896	LAMP1	1622.96	0.0665529	-3.76495	-0.250568	2.27724	0.000166583	0.000818858	1622.96	0.0665869	-5.12091	3.04061e-07	2.26361	-0.340986	4.61088e-06
ENSG00000068697	LAPTM4A	989.537	0.0775429	-10.5077	-0.814795	2.18944	7.96442e-26	3.68854e-24	989.537	0.0767707	-8.92841	4.3217e-19	2.12109	-0.68544	2.49193e-17
ENSG00000161813	LARP4	438.955	0.106515	6.01835	0.641047	2.2848	1.76206e-09	2.10513e-08	438.955	0.107183	3.87177	0.000108049	2.1711	0.414988	0.000954782
ENSG00000166173	LARP6	376.861	0.117109	-10.763	-1.26045	2.46972	5.14559e-27	2.31112e-25	376.861	0.111858	-5.44452	5.19446e-08	2.34438	-0.609016	8.70896e-07
ENSG00000213626	LBH	143.07	0.160254	-9.36574	-1.5009	2.03374	7.55157e-21	2.83468e-19	143.07	0.151309	-6.61496	3.71643e-11	2.94908	-1.0009	7.50579e-10
ENSG00000178177	LCORL	246.95	0.124735	3.35136	0.418032	2.39842	0.000804153	0.00317569	246.95	0.122649	5.25244	1.50099e-07	2.1711	0.644206	2.49321e-06
ENSG00000136167	LCP1	1711.79	0.103703	37.7278	3.91248	2.18944	0	0	1711.79	0.102844	46.0918	0	2.50802	4.74025	0
ENSG00000118961	LDAH	150.133	0.1524	2.90293	0.442406	2.02904	0.00369687	0.0137005	150.133	0.151938	2.72133	0.00650207	2.62901	0.413472	0.0262048
ENSG00000169744	LDB2	189.26	0.146328	-9.07366	-1.32773	2.0467	1.15088e-19	3.95483e-18	189.26	0.136938	-4.45122	8.53854e-06	2.54719	-0.609541	8.6569e-05
ENSG00000134333	LDHA	8101.55	0.0528854	4.69209	0.248143	2.27724	2.7043e-06	1.94815e-05	8101.55	0.0526898	10.6728	1.36524e-26	2.50802	0.562345	1.12462e-24
ENSG00000187942	LDLRAD2	336.759	0.127754	-14.7127	-1.87962	2.2848	5.34007e-49	6.28121e-47	336.759	0.116357	-5.92036	3.2124e-09	2.1711	-0.688875	6.90822e-08
ENSG00000116678	LEPR	113.079	0.202321	-3.59052	-0.726437	2.0294	0.000330018	0.00167274	113.079	0.185454	3.23567	0.00121357	3.15469	0.600069	0.0055481
ENSG00000165046	LETM2	77.7058	0.215668	5.51889	1.19025	1.67858	3.4114e-08	4.47867e-07	77.7058	0.217933	4.19439	2.73603e-05	1.89038	0.914098	0.000319381
ENSG00000106003	LFNG	43.8557	0.309074	-8.04844	-2.48756	1.55541	8.38535e-16	2.78449e-14	43.8557	0.282777	-6.75263	1.45186e-11	1.53765	-1.90949	5.69556e-10
ENSG00000100097	LGALS1	8004.04	0.0784513	-9.47806	-0.743566	2.04684	2.59058e-21	1.00571e-19	8004.04	0.0782729	-5.2009	1.98326e-07	2.34438	-0.407089	3.0069e-06
ENSG00000131981	LGALS3	249.483	0.124677	-8.03031	-1.0012	2.51362	9.72274e-16	2.03601e-14	249.483	0.122663	-7.13662	9.56531e-13	2.3472	-0.875396	2.95416e-11
ENSG00000108679	LGALS3BP	964.917	0.0815282	-12.3451	-1.00647	2.5219	5.17621e-35	3.40943e-33	964.917	0.0782802	-2.55335	0.0106691	2.34438	-0.199877	0.0429326
ENSG00000273706	LHX1	19.6858	1.22441	6.00826	7.3566	1.55541	1.87523e-09	3.20876e-08	19.6858	1.2252	5.84149	5.17366e-09	1.39071	7.157	1.62449e-07
ENSG00000277268	LHX1-DT	19.2995	1.2257	5.35885	6.56835	1.60059	8.37518e-08	1.08105e-06	19.2995	1.22976	4.79163	1.6543e-06	1.21175	5.89255	3.79871e-05
ENSG00000143355	LHX9	22.0582	0.363506	-2.85491	-1.03778	1.45622	0.00430496	0.0206644	22.0582	0.416308	-5.30753	1.11122e-07	1.39071	-2.20957	2.85853e-06
ENSG00000064042	LIMCH1	301.1	0.119241	3.36233	0.400929	2.46972	0.000772864	0.00299058	301.1	0.117439	5.35664	8.47819e-08	2.1711	0.629077	1.4652e-06
ENSG00000111052	LIN7A	4.81364	1.35441	-4.56666	-6.18513	1.05338	4.95564e-06	6.88714e-05	4.81364	0.988551	-3.47834	0.000504529	0.783823	-3.43852	0.00858867
ENSG00000183814	LIN9	117.699	0.18148	3.31029	0.600753	1.85146	0.000931992	0.00452662	117.699	0.181129	3.08695	0.00202219	2.49431	0.559137	0.0103752
ENSG00000270816	LINC00221	44.2893	0.259915	3.96605	1.03084	1.67858	7.30722e-05	0.000511916	44.2893	0.333664	-5.00459	5.59808e-07	1.40991	-1.66985	1.25597e-05
ENSG00000255874	LINC00346	51.9951	0.28445	7.10577	2.02124	1.8273	1.19653e-12	2.55553e-11	51.9951	0.295918	3.54856	0.000387342	1.89038	1.05008	0.00321823
ENSG00000225760	LINC00431	13.5162	1.24433	5.6376	7.01501	1.8273	1.7244e-08	2.18755e-07	13.5162	1.24992	5.07972	3.77983e-07	1.39071	6.34925	8.84286e-06
ENSG00000233532	LINC00460	34.2503	0.354825	4.89778	1.73785	1.8273	9.69249e-07	9.29679e-06	34.2503	0.351253	5.4183	6.01682e-08	1.85574	1.90319	1.23192e-06
ENSG00000228221	LINC00578	10.5384	1.26165	-5.89512	-7.4376	1.8273	3.74409e-09	5.27088e-08	10.5384	1.26165	-5.95863	2.54364e-09	1.43028	-7.51772	8.22202e-08
ENSG00000203930	LINC00632	116.799	0.178985	4.8797	0.873392	1.73615	1.06245e-06	1.06132e-05	116.799	0.178988	4.44122	8.94523e-06	2.49431	0.794924	9.20399e-05
ENSG00000258441	LINC00641	62.7854	0.237435	2.46204	0.584573	1.8273	0.013815	0.0458473	62.7854	0.235885	2.62097	0.00876812	1.89038	0.618246	0.043632
ENSG00000215190	LINC00680	53.7812	0.236108	-2.75369	-0.650168	1.67858	0.00589272	0.0238823	53.7812	0.240754	-3.88905	0.000100638	1.40991	-0.936304	0.00130655
ENSG00000233117	LINC00702	45.6211	0.272407	2.65899	0.724326	1.8054	0.00783759	0.0285976	45.6211	0.266883	3.69652	0.000218575	1.85574	0.986538	0.00200693
ENSG00000231298	LINC00704	179.534	0.152149	8.27317	1.25875	2.03374	1.30445e-16	3.64927e-15	179.534	0.151609	8.30787	9.74351e-17	2.5068	1.25955	4.15802e-15
ENSG00000226808	LINC00840	45.3208	0.290045	2.72905	0.791549	1.8273	0.00635161	0.0237056	45.3208	0.275872	5.91007	3.41968e-09	1.89038	1.63042	8.32844e-08
ENSG00000203721	LINC00862	95.2253	0.281242	9.13687	2.56967	1.96255	6.42864e-20	2.33866e-18	95.2253	0.274724	12.6521	1.08959e-36	3.15469	3.47582	1.2018e-34
ENSG00000242759	LINC00882	39.5563	0.324832	5.80538	1.88578	1.8054	6.42183e-09	8.80096e-08	39.5563	0.336319	3.05165	0.00227584	2.00614	1.02633	0.013682
ENSG00000163364	LINC01116	366.347	0.115907	2.35017	0.272401	2.46972	0.0187649	0.0460252	366.347	0.11424	4.57296	4.80873e-06	2.18629	0.522415	5.87765e-05
ENSG00000215808	LINC01139	82.4852	0.21563	2.46984	0.532572	1.8054	0.0135174	0.0454792	82.4852	0.212016	3.60566	0.000311355	2.00614	0.764458	0.002536
ENSG00000229563	LINC01204	27.9644	0.371548	3.89983	1.44897	1.67858	9.62611e-05	0.000657527	27.9644	0.366363	4.541	5.59876e-06	2.00614	1.66366	7.30431e-05
ENSG00000269416	LINC01224	130.512	0.196717	4.12524	0.811505	1.96255	3.70353e-05	0.00024057	130.512	0.184437	11.9015	1.16171e-32	2.49431	2.19509	1.39961e-30
ENSG00000203650	LINC01285	11.5794	1.26738	4.37329	5.54262	1.58057	1.22386e-05	0.000107275	11.5794	1.24681	5.67039	1.42473e-08	1.40991	7.06991	4.15983e-07
ENSG00000250548	LINC01303	8.30628	0.704513	2.53911	1.78884	1.8273	0.0111134	0.0381699	8.30628	0.69961	2.67613	0.00744785	1.38514	1.87224	0.049051
ENSG00000228262	LINC01320	3.62105	1.4141	-4.13429	-5.84629	0.813506	3.5606e-05	0.00051424	3.62105	1.4141	-3.5108	0.00044676	0.282196	-4.96462	0.0180272
ENSG00000249306	LINC01411	55.5053	0.25649	5.59292	1.43453	1.67858	2.23277e-08	3.01988e-07	55.5053	0.264148	2.99991	0.00270063	2.20689	0.792419	0.0145509
ENSG00000253898	LINC01419	22.8173	0.362057	-4.34319	-1.57248	1.55541	1.40429e-05	0.000123667	22.8173	0.780705	-6.82506	8.78857e-12	1.40991	-5.32836	3.87315e-10
ENSG00000231106	LINC01436	76.0654	0.238579	3.76077	0.897242	1.67858	0.000169391	0.00109406	76.0654	0.235594	4.65775	3.19681e-06	1.89038	1.09734	4.62371e-05
ENSG00000228065	LINC01515	31.1715	0.418373	7.7488	3.24189	1.8054	9.27656e-15	2.44037e-13	31.1715	0.436155	4.40062	1.07942e-05	1.85574	1.91935	0.000141483
ENSG00000227467	LINC01537	11.5008	0.853691	3.64272	3.10976	1.55541	0.000269771	0.00177554	11.5008	0.837839	4.69258	2.69787e-06	1.43028	3.93162	5.10662e-05
ENSG00000272888	LINC01578	134.714	0.174987	-8.26499	-1.44627	1.96255	1.3971e-16	4.02941e-15	134.714	0.158831	-2.45809	0.0139677	2.62901	-0.390421	0.0485549
ENSG00000258602	LINC01629	23.7821	0.443902	3.67494	1.63131	1.60059	0.000237903	0.00154554	23.7821	0.429027	5.59101	2.2575e-08	1.21175	2.39869	7.40189e-07
ENSG00000268941	LINC01711	16.3524	0.520599	3.21947	1.67605	1.55541	0.00128427	0.00696443	16.3524	0.506875	4.42002	9.8691e-06	1.39071	2.2404	0.000169372
ENSG00000267308	LINC01764	22.8466	0.463975	6.25402	2.90171	1.60059	4.00018e-10	7.19627e-09	22.8466	0.483281	3.54062	0.000399184	1.43028	1.71111	0.00421653
ENSG00000237880	LINC01885	16.2998	0.561544	4.01228	2.25307	1.55541	6.01362e-05	0.000460883	16.2998	0.554022	4.64716	3.36531e-06	1.39071	2.57463	6.4198e-05
ENSG00000267123	LINC02081	33.1131	0.336134	2.67968	0.900731	1.67858	0.00736932	0.0288744	33.1131	0.32339	4.76255	1.91165e-06	1.89038	1.54016	2.92971e-05
ENSG00000244649	LINC02086	41.6985	0.296413	3.99039	1.1828	1.55541	6.59643e-05	0.000501033	41.6985	0.29728	3.52568	0.000422397	1.40991	1.04811	0.00449535
ENSG00000250742	LINC02381	20.5986	1.2194	5.52148	6.7329	1.46652	3.36148e-08	5.00789e-07	20.5986	1.22459	4.78641	1.69793e-06	1.39071	5.8614	3.44943e-05
ENSG00000257219	LINC02407	77.2635	0.214272	3.80056	0.814354	1.67858	0.000144371	0.000946744	77.2635	0.211618	4.52489	6.04261e-06	2.16854	0.957548	7.29875e-05
ENSG00000254842	LINC02551	5.30545	1.33343	4.26981	5.6935	1.12689	1.95639e-05	0.00022304	5.30545	1.34846	3.67403	0.000238753	0.828461	4.95427	0.00434004
ENSG00000261780	LINC02582	271.289	0.142505	22.7689	3.24469	2.51362	9.31768e-115	3.50099e-112	271.289	0.155249	6.63745	3.19147e-11	2.34438	1.03046	8.06452e-10
ENSG00000101670	LIPG	114.878	0.191479	8.30013	1.5893	2.0294	1.04001e-16	2.92578e-15	114.878	0.194839	5.72702	1.0221e-08	2.46055	1.11585	1.80676e-07
ENSG00000189067	LITAF	308.687	0.109775	-6.28178	-0.68958	2.39842	3.34726e-10	4.15991e-09	308.687	0.107187	-4.18634	2.83483e-05	2.26361	-0.44872	0.000279904
ENSG00000131899	LLGL1	410.446	0.100366	-3.48862	-0.350139	2.46972	0.000485513	0.00198302	410.446	0.0997186	-3.23867	0.00120089	2.1711	-0.322956	0.00756164
ENSG00000113368	LMNB1	947.941	0.0859228	6.52063	0.560271	2.27724	7.00128e-11	9.92475e-10	947.941	0.0861871	4.44276	8.88103e-06	2.12109	0.382909	0.000105412
ENSG00000143013	LMO4	611.702	0.0861909	-2.64862	-0.228287	2.04684	0.00808211	0.0263899	611.702	0.0825475	6.04291	1.51356e-09	1.63862	0.498828	4.44178e-08
ENSG00000136153	LMO7	644.825	0.0916439	3.50895	0.321574	2.51362	0.000449873	0.00182541	644.825	0.0893588	9.81524	9.68102e-23	1.63862	0.877078	9.43456e-21
ENSG00000196365	LONP1	1596.52	0.072877	-12.168	-0.88677	2.27724	4.60012e-34	3.17975e-32	1596.52	0.0711588	-3.4976	0.000469458	2.1711	-0.248885	0.00337156
ENSG00000113083	LOX	1140.07	0.0800611	-19.8626	-1.59022	2.04684	8.5718e-88	2.76866e-85	1140.07	0.0791091	-18.1806	7.35012e-74	2.34438	-1.43825	3.5737e-71
ENSG00000129038	LOXL1	1151.08	0.0727425	-18.6294	-1.35515	2.18944	1.85599e-77	4.37837e-75	1151.08	0.0702351	-11.3285	9.4859e-30	2.50802	-0.795656	9.54391e-28
ENSG00000261801	LOXL1-AS1	410.513	0.0965215	-6.2286	-0.601194	2.47216	4.70614e-10	5.59354e-09	410.513	0.0963868	-6.85172	7.29681e-12	2.50802	-0.660415	1.89316e-10
ENSG00000134013	LOXL2	5160.67	0.0594631	-24.2081	-1.43949	2.27724	1.82967e-129	1.06237e-126	5160.67	0.0586416	-12.8639	7.18946e-38	2.1711	-0.754358	1.25819e-35
ENSG00000138131	LOXL4	47.5275	0.343524	-10.2224	-3.51163	1.67858	1.57438e-24	9.01278e-23	47.5275	0.287236	-8.91007	5.10013e-19	1.40991	-2.55929	4.36403e-17
ENSG00000198121	LPAR1	258.616	0.12198	-13.0083	-1.58675	2.51362	1.09725e-38	8.10656e-37	258.616	0.120469	-12.8129	1.38837e-37	2.34438	-1.54356	2.15122e-35
ENSG00000139679	LPAR6	10.2736	0.619521	-3.98746	-2.47031	1.60059	6.67844e-05	0.00049418	10.2736	0.534817	-2.80951	0.00496162	1.30569	-1.50258	0.0371967
ENSG00000153395	LPCAT1	348.415	0.113191	3.73151	0.422374	2.2848	0.000190339	0.000919767	348.415	0.112668	3.92249	8.76392e-05	2.18629	0.44194	0.000791734
ENSG00000101577	LPIN2	341.632	0.104599	5.53855	0.579326	2.2848	3.0498e-08	3.02632e-07	341.632	0.110276	-3.35555	0.000792069	2.50802	-0.370037	0.00470674
ENSG00000145012	LPP	847.12	0.108586	4.10127	0.445341	2.5219	4.10884e-05	0.000210708	847.12	0.10843	4.04072	5.32872e-05	2.26361	0.438136	0.000488184
ENSG00000110031	LPXN	402.285	0.10018	4.77889	0.478751	2.51362	1.76265e-06	1.20292e-05	402.285	0.100717	2.97826	0.00289886	2.34438	0.299963	0.0146871
ENSG00000198589	LRBA	321.896	0.108819	6.79472	0.739398	2.2848	1.0852e-11	1.69186e-10	321.896	0.115309	-2.82207	0.00477154	2.50802	-0.325408	0.0210454
ENSG00000165379	LRFN5	154.167	0.563522	-10.9877	-6.19181	2.03374	4.37946e-28	2.56054e-26	154.167	0.149829	5.15722	2.50646e-07	2.94908	0.7727	3.01768e-06
ENSG00000148655	LRMDA	44.1084	0.363854	-5.90035	-2.14686	1.96255	3.62741e-09	4.7995e-08	44.1084	0.256998	3.8774	0.000105577	2.00614	0.996485	0.00100383
ENSG00000123384	LRP1	2434.93	0.0829914	-30.402	-2.52311	2.19431	5.16552e-203	5.98581e-200	2434.93	0.0800893	-17.566	4.48614e-69	2.12109	-1.40685	2.1186e-66
ENSG00000259125	LRP1-AS	14.2716	0.482678	-3.41285	-1.64731	1.55541	0.000642876	0.00380149	14.2716	0.473584	-3.31358	0.000921103	1.30569	-1.56926	0.00926481
ENSG00000197324	LRP10	938.236	0.0753119	-3.62635	-0.273107	2.04684	0.000287461	0.00147052	938.236	0.0729651	4.65755	3.2e-06	2.26361	0.339838	3.92033e-05
ENSG00000130881	LRP3	10.24	0.545744	2.95224	1.61117	1.58057	0.00315475	0.014757	10.24	1.28671	-4.23839	2.25127e-05	1.43028	-5.45359	0.000340958
ENSG00000157193	LRP8	286.941	0.11792	2.48357	0.292863	2.46972	0.0130071	0.033687	286.941	0.114743	6.22131	4.93028e-10	2.1711	0.713854	1.18587e-08
ENSG00000172061	LRRC15	147.933	0.168082	-8.85592	-1.48852	2.0467	8.2996e-19	2.70254e-17	147.933	0.198612	-15.2057	3.24217e-52	2.94908	-3.02003	7.41658e-50
ENSG00000172731	LRRC20	108.766	0.258299	15.5503	4.01661	2.0467	1.58444e-54	2.50884e-52	108.766	0.27351	7.15434	8.4078e-13	3.15469	1.95679	1.97092e-11
ENSG00000137507	LRRC32	5.63762	1.02828	-3.62542	-3.72794	0.889332	0.000288494	0.00308314	5.63762	0.772151	-2.89743	0.00376238	0.806948	-2.23725	0.0438348
ENSG00000162494	LRRC38	322.488	0.519843	15.9948	8.31481	2.51362	1.3881e-57	1.88192e-55	322.488	0.526559	9.33436	1.01602e-20	2.34438	4.91509	6.12223e-19
ENSG00000175061	LRRC75A-AS1	2916.32	0.0688301	-6.94906	-0.478305	2.18944	3.67726e-12	6.31617e-11	2916.32	0.0683995	-3.14485	0.00166169	2.1711	-0.215107	0.00990218
ENSG00000136802	LRRC8A	364.601	0.110606	3.63522	0.402078	2.47216	0.000277747	0.00120501	364.601	0.109624	4.66247	3.1243e-06	2.34438	0.511118	3.72068e-05
ENSG00000124831	LRRFIP1	1021.96	0.0763272	6.38444	0.487306	2.18944	1.7203e-10	2.42285e-09	1021.96	0.0767028	3.58377	0.000338669	2.34438	0.274885	0.00239362
ENSG00000198739	LRRTM3	8.78551	0.827268	-4.44885	-3.68039	1.8273	8.63306e-06	6.91028e-05	8.78551	0.674363	-3.86806	0.000109703	1.39071	-2.60848	0.00142349
ENSG00000155858	LSM11	128.578	0.169222	3.22274	0.545359	1.73615	0.00126973	0.00627118	128.578	0.166892	4.26407	2.00739e-05	2.5068	0.711638	0.000188805
ENSG00000204392	LSM2	329.208	0.111729	2.87144	0.320824	2.2848	0.0040861	0.0134785	329.208	0.110881	3.49271	0.000478138	2.34438	0.387275	0.00320732
ENSG00000164167	LSM6	208.947	0.135374	2.65301	0.359148	2.47216	0.00797764	0.0222339	208.947	0.133321	4.14428	3.40884e-05	2.34438	0.552518	0.000320219
ENSG00000049323	LTBP1	614.708	0.0886785	-15.0201	-1.33196	2.2848	5.41893e-51	6.81738e-49	614.708	0.0875967	-14.1578	1.67097e-45	2.1711	-1.24018	4.24023e-43
ENSG00000119681	LTBP2	925.273	0.0877941	-11.6854	-1.02591	2.18944	1.51328e-31	9.59973e-30	925.273	0.0858717	-6.71586	1.86958e-11	2.50802	-0.576702	4.54636e-10
ENSG00000168056	LTBP3	305.39	0.11462	-6.03499	-0.691728	2.46972	1.58971e-09	1.77313e-08	305.39	0.119767	-11.2663	1.9259e-29	2.26361	-1.34933	2.11462e-27
ENSG00000090006	LTBP4	405.29	0.10124	-5.92416	-0.599765	2.39842	3.13894e-09	3.46375e-08	405.29	0.100646	-5.84834	4.965e-09	2.34438	-0.588612	9.64282e-08
ENSG00000139329	LUM	197.831	0.147136	-13.5997	-2.001	2.39842	4.02306e-42	3.57726e-40	197.831	0.136938	-10.1291	4.10429e-24	2.1711	-1.38706	3.41473e-22
ENSG00000153714	LURAP1L	99.1547	0.191258	-7.42578	-1.42024	1.85146	1.12117e-13	2.56305e-12	99.1547	0.175276	-3.41906	0.000628373	3.15469	-0.599281	0.0031399
ENSG00000079257	LXN	55.4238	0.264654	-8.36925	-2.21495	1.96255	5.79849e-17	1.7286e-15	55.4238	0.245045	-6.9141	4.70847e-12	2.16854	-1.69427	1.43834e-10
ENSG00000160932	LY6E	572.301	0.0868614	-6.57455	-0.571075	2.18944	4.88011e-11	7.34592e-10	572.301	0.0887156	-10.9465	6.90559e-28	1.63862	-0.971126	9.2256e-26
ENSG00000160886	LY6K	38.3876	0.329406	5.89995	1.94348	1.67858	3.63609e-09	5.54646e-08	38.3876	0.335785	4.22305	2.41023e-05	1.89038	1.41804	0.000284196
ENSG00000145220	LYAR	535.602	0.0975944	5.78787	0.564864	2.2848	7.12853e-09	7.81318e-08	535.602	0.0971184	6.26292	3.77828e-10	2.26361	0.608245	8.85638e-09
ENSG00000150551	LYPD1	116.142	0.168551	6.27209	1.05717	1.73615	3.56236e-10	6.00768e-09	116.142	0.20821	-7.23404	4.68832e-13	3.15469	-1.5062	1.1216e-11
ENSG00000061337	LZTS1	18.1715	0.528474	4.16899	2.2032	1.55541	3.05952e-05	0.000249795	18.1715	0.521524	4.81758	1.45307e-06	1.21175	2.51248	3.39958e-05
ENSG00000107816	LZTS2	509.827	0.100679	-5.90048	-0.594056	2.19431	3.62452e-09	4.3129e-08	509.827	0.0995452	-4.56321	5.03785e-06	2.34438	-0.454245	5.75641e-05
ENSG00000088899	LZTS3	121.648	0.170299	-5.85679	-0.997406	1.96255	4.71898e-09	6.10471e-08	121.648	0.161115	-2.68824	0.00718288	2.5068	-0.433117	0.0296454
ENSG00000164109	MAD2L1	745.423	0.0910022	2.41699	0.219952	2.04684	0.0156494	0.0462206	745.423	0.0901289	4.59815	4.26258e-06	2.50802	0.414426	4.64308e-05
ENSG00000124260	MAGEA10	254.713	0.1785	23.9343	4.27228	2.39842	1.34539e-126	6.62239e-124	254.713	1.191	-5.71054	1.1262e-08	2.1711	-6.80127	2.22111e-07
ENSG00000213401	MAGEA12	142.132	0.182187	16.8298	3.06616	2.02904	1.47646e-63	2.89803e-61	142.132	0.452426	-7.93243	2.14901e-15	2.54719	-3.58884	8.30019e-14
ENSG00000221867	MAGEA3	183.117	0.161678	17.3806	2.81005	2.02904	1.15744e-67	2.4811e-65	183.117	0.352028	-9.57123	1.05636e-21	2.94908	-3.36935	5.38213e-20
ENSG00000214107	MAGEB1	57.903	0.326244	10.9756	3.58073	1.67858	5.00599e-28	3.48346e-26	57.903	0.359629	2.82714	0.0046966	1.40991	1.01672	0.033643
ENSG00000099399	MAGEB2	207.106	0.169442	6.55883	1.11134	2.0294	5.42329e-11	8.7118e-10	207.106	0.156466	19.0958	2.7366e-81	2.1711	2.98785	1.9841e-78
ENSG00000198798	MAGEB3	5.38046	1.33395	3.34945	4.46802	1.05338	0.000809711	0.00655218	5.38046	1.33539	3.23869	0.00120079	1.30569	4.32492	0.0115152
ENSG00000176746	MAGEB6	7.76993	1.28063	4.29237	5.49692	1.60059	1.76775e-05	0.000147867	7.76993	1.30567	3.0988	0.00194309	1.43028	4.046	0.0158966
ENSG00000232030	MAGEB6B	4.61495	1.35673	3.86745	5.2471	1.05338	0.000109981	0.00112714	4.61495	1.35866	3.74718	0.000178832	0.806948	5.09116	0.00343608
ENSG00000155495	MAGEC1	297.301	0.197373	25.843	5.10072	2.46972	2.91429e-147	1.85745e-144	297.301	0.331567	-4.41649	1.00318e-05	2.1711	-1.46436	0.000115101
ENSG00000046774	MAGEC2	1040.62	0.0877901	31.3219	2.74975	2.18944	2.35239e-215	3.22875e-212	1040.62	0.087564	31.9527	4.95719e-224	2.50802	2.7979	2.17788e-220
ENSG00000179222	MAGED1	1715.71	0.0688995	-10.8134	-0.745041	2.27724	2.97296e-27	1.46288e-25	1715.71	0.0675689	-3.56273	0.000367024	2.12109	-0.240729	0.00278028
ENSG00000198934	MAGEE1	14.579	1.26946	-4.18327	-5.3105	1.8273	2.87343e-05	0.000204165	14.579	0.49179	4.7427	2.1089e-06	1.30569	2.33241	4.43448e-05
ENSG00000111885	MAN1A1	281.719	0.116581	-4.04518	-0.471592	2.47216	5.22839e-05	0.00026714	281.719	0.122169	-9.64369	5.22739e-22	2.34438	-1.17816	3.41235e-20
ENSG00000112893	MAN2A1	343.532	0.116752	-2.40524	-0.280817	2.51362	0.0161617	0.039996	343.532	0.119016	-5.90374	3.55349e-09	2.18629	-0.702641	7.55664e-08
ENSG00000104774	MAN2B1	218.187	0.128649	-6.78805	-0.873278	2.2848	1.13657e-11	1.76623e-10	218.187	0.122414	-2.75927	0.00579307	2.26361	-0.337773	0.0269076
ENSG00000145050	MANF	561.85	0.105658	3.16338	0.334236	2.04684	0.00155947	0.00650945	561.85	0.104304	6.08585	1.15873e-09	2.50802	0.634779	2.34596e-08
ENSG00000189221	MAOA	91.4802	0.199244	4.36744	0.870185	2.0467	1.25712e-05	8.73275e-05	91.4802	0.197753	4.69891	2.61555e-06	2.5068	0.929221	3.01486e-05
ENSG00000166963	MAP1A	479.977	0.108074	-10.9844	-1.18713	2.19431	4.54004e-28	2.46906e-26	479.977	0.104442	-6.33063	2.44158e-10	2.50802	-0.661181	5.31027e-09
ENSG00000131711	MAP1B	2672.93	0.0723503	5.05092	0.365435	2.18944	4.39686e-07	3.76841e-06	2672.93	0.0723957	3.46738	0.000525568	2.26361	0.251023	0.00358477
ENSG00000130479	MAP1S	360.103	0.112472	3.96869	0.446366	2.47216	7.22701e-05	0.000358039	360.103	0.112879	2.59174	0.00954906	2.18629	0.292553	0.0415958
ENSG00000173327	MAP3K11	416.423	0.0996542	6.20831	0.618685	2.39842	5.35561e-10	6.48053e-09	416.423	0.104354	-2.92923	0.00339808	2.18629	-0.305676	0.0177471
ENSG00000168067	MAP4K2	170.358	0.145171	4.64354	0.674108	2.02904	3.42484e-06	2.67991e-05	170.358	0.146453	3.02462	0.00248943	2.46055	0.442966	0.0124734
ENSG00000071054	MAP4K4	891.73	0.0752701	-4.70585	-0.35421	2.27724	2.52807e-06	1.83761e-05	891.73	0.076326	-9.13792	6.36653e-20	2.26361	-0.697461	3.68937e-18
ENSG00000156711	MAPK13	28.5401	0.35424	4.23537	1.50034	1.55541	2.28179e-05	0.000192128	28.5401	0.358651	3.29254	0.000992867	1.85574	1.18087	0.00735988
ENSG00000121653	MAPK8IP1	78.6558	0.199409	-3.02359	-0.602932	1.96255	0.00249797	0.0100777	78.6558	0.200604	-3.73936	0.000184486	1.40991	-0.75013	0.00220008
ENSG00000277443	MARCKS	3487.06	0.0580936	-17.9798	-1.04451	2.5219	2.80451e-72	5.56974e-70	3487.06	0.0581714	-20.0867	9.63829e-90	2.1711	-1.16847	8.63221e-87
ENSG00000120539	MASTL	268.676	0.124174	3.8569	0.478925	2.2848	0.000114836	0.000583568	268.676	0.1223	5.72632	1.02631e-08	2.1711	0.700327	2.03995e-07
ENSG00000151224	MAT1A	101.085	0.272486	13.1538	3.58424	2.0294	1.61793e-39	1.54116e-37	101.085	0.275015	11.2117	3.57344e-29	2.5068	3.08338	3.51651e-27
ENSG00000168906	MAT2A	863.215	0.0814084	-4.543	-0.369838	2.04684	5.54597e-06	4.15814e-05	863.215	0.0821154	-7.7234	1.13264e-14	2.1711	-0.63421	4.69889e-13
ENSG00000152601	MBNL1	1224.32	0.0858787	6.34326	0.544751	2.19431	2.24957e-10	3.12047e-09	1224.32	0.0862864	3.12647	0.00176916	2.26361	0.269772	0.0100645
ENSG00000143797	MBOAT2	489.653	0.0996005	6.45326	0.642747	2.18944	1.09473e-10	1.57711e-09	489.653	0.0998656	5.04258	4.59288e-07	2.26361	0.503581	6.7408e-06
ENSG00000065328	MCM10	165.962	0.145579	5.68906	0.828211	2.0294	1.27739e-08	1.49153e-07	165.962	0.146548	4.32252	1.54259e-05	2.94908	0.633457	0.000128652
ENSG00000073111	MCM2	1125.74	0.0769767	7.78248	0.59907	2.5219	7.11144e-15	1.36477e-13	1125.74	0.0775081	3.95216	7.74495e-05	2.1711	0.306324	0.00071165
ENSG00000112118	MCM3	1154.13	0.0720082	4.4219	0.318413	2.04684	9.78355e-06	6.9789e-05	1154.13	0.0718985	3.95171	7.75942e-05	2.50802	0.284122	0.00062858
ENSG00000100297	MCM5	1061.23	0.0819833	5.8121	0.476495	2.5219	6.1694e-09	6.20136e-08	1061.23	0.0821204	4.20319	2.63179e-05	2.26361	0.345168	0.000261269
ENSG00000076003	MCM6	800.517	0.0782494	5.82299	0.455646	2.27724	5.78044e-09	6.41498e-08	800.517	0.0783031	4.63786	3.52041e-06	2.34438	0.363158	4.15034e-05
ENSG00000166508	MCM7	1993.54	0.0661545	4.39802	0.290949	2.19431	1.09242e-05	7.25284e-05	1993.54	0.0658908	5.70498	1.16358e-08	2.34438	0.375906	2.13349e-07
ENSG00000225663	MCRIP1	310.204	0.112422	-10.1643	-1.14269	2.47216	2.86205e-24	1.10287e-22	310.204	0.105428	-4.03521	5.45546e-05	2.50802	-0.425422	0.000456241
ENSG00000005059	MCUB	169.557	0.148682	4.32454	0.642982	2.06222	1.52854e-05	0.000103295	169.557	0.149104	3.44435	0.000572443	2.62901	0.513566	0.00339191
ENSG00000137337	MDC1	272.698	0.127848	6.17874	0.789943	2.2848	6.46136e-10	8.08663e-09	272.698	0.129754	3.01684	0.00255428	2.50802	0.391445	0.0125478
ENSG00000135272	MDFIC	292.999	0.115832	-2.52703	-0.292712	2.46972	0.0115032	0.0303977	292.999	0.116965	-4.44871	8.63856e-06	2.34438	-0.520342	9.42598e-05
ENSG00000146701	MDH2	1520.59	0.0697407	2.72859	0.190294	2.18944	0.00636055	0.0203456	1520.59	0.0693562	4.30993	1.6331e-05	2.1711	0.29892	0.000178369
ENSG00000082212	ME2	334.13	0.103759	5.51973	0.572721	2.51362	3.39521e-08	3.0582e-07	334.13	0.10965	-3.48082	0.000499875	2.18629	-0.381672	0.00353506
ENSG00000085276	MECOM	279.965	0.120436	5.61931	0.676766	2.2848	1.91722e-08	1.96027e-07	279.965	0.121425	3.61222	0.000303587	2.26361	0.438612	0.00224701
ENSG00000125686	MED1	400.447	0.106136	2.66122	0.282452	2.47216	0.00778575	0.0217977	400.447	0.108979	-2.84492	0.00444223	2.50802	-0.310038	0.0198135
ENSG00000214548	MEG3	231.348	0.14852	-5.98494	-0.888885	2.0294	2.16465e-09	2.85462e-08	231.348	0.134874	4.85234	1.22013e-06	2.50802	0.654456	1.50258e-05
ENSG00000225746	MEG8	38.8163	0.330934	-3.05192	-1.00998	1.8273	0.00227385	0.00988322	38.8163	0.283957	2.94305	0.00325	1.89038	0.835697	0.019317
ENSG00000162591	MEGF6	53.7865	0.294569	-8.90265	-2.62245	1.96255	5.45287e-19	1.86297e-17	53.7865	0.256318	-6.21752	5.05066e-10	2.16854	-1.59367	1.21243e-08
ENSG00000105429	MEGF8	557.033	0.0924511	-6.31039	-0.583403	2.2848	2.78325e-10	3.67069e-09	557.033	0.0909986	-4.17465	2.98448e-05	2.26361	-0.379887	0.000292882
ENSG00000106780	MEGF9	68.3245	0.226818	3.33316	0.756019	1.61077	0.000858667	0.00475741	68.3245	0.225798	3.34862	0.000812161	1.89038	0.75611	0.00607693
ENSG00000143995	MEIS1	129.322	0.168042	-4.21622	-0.708501	2.0294	2.48426e-05	0.00016251	129.322	0.163336	-2.54231	0.0110121	2.46055	-0.415251	0.0424191
ENSG00000105419	MEIS3	131.136	0.20228	-13.0452	-2.63879	2.0294	6.76472e-39	6.29644e-37	131.136	0.171524	-6.84925	7.4237e-12	3.15469	-1.17481	1.54649e-10
ENSG00000005102	MEOX1	59.5937	0.420284	-11.8416	-4.97683	1.96255	2.37916e-32	1.75759e-30	59.5937	0.275595	-11.5827	5.04218e-31	2.20689	-3.19214	6.29371e-29
ENSG00000106484	MEST	111.729	0.184466	-11.2562	-2.07639	1.85146	2.15953e-29	1.48294e-27	111.729	0.175959	-10.1035	5.32903e-24	3.15469	-1.7778	3.06811e-22
ENSG00000164024	METAP1	661.207	0.0858155	2.97451	0.255259	2.04684	0.00293457	0.011203	661.207	0.0855846	2.77773	0.00547397	1.63862	0.237731	0.0336974
ENSG00000103260	METRN	175.432	0.145142	-4.05444	-0.588468	2.0294	5.02541e-05	0.000308544	175.432	0.144748	-4.35627	1.32298e-05	2.94908	-0.630559	0.000112257
ENSG00000176845	METRNL	347.309	0.126904	-11.1372	-1.41336	2.51362	8.26662e-29	4.11789e-27	347.309	0.118177	-2.67946	0.00737419	2.1711	-0.316651	0.0341055
ENSG00000197006	METTL9	746.2	0.0794034	-3.15097	-0.250198	2.04684	0.00162729	0.00674722	746.2	0.0792975	-3.81197	0.000137863	2.26361	-0.30228	0.00114194
ENSG00000117122	MFAP2	436.817	0.10045	-11.5714	-1.16235	2.04684	5.75443e-31	3.8722e-29	436.817	0.0997791	-11.5391	8.37617e-31	1.63862	-1.15136	1.37376e-28
ENSG00000166482	MFAP4	252.241	0.156886	-22.381	-3.51127	2.2848	6.02743e-111	2.42232e-108	252.241	0.119621	-14.7628	2.54479e-49	2.3472	-1.76594	6.39976e-47
ENSG00000140545	MFGE8	219.788	0.147968	-13.8065	-2.04291	2.0294	2.32954e-43	2.61689e-41	219.788	0.129924	-5.39511	6.84834e-08	2.1711	-0.700951	1.20264e-06
ENSG00000118855	MFSD1	184.502	0.142291	-8.51074	-1.21101	2.02904	1.72825e-17	5.2334e-16	184.502	0.135604	-5.45487	4.90092e-08	2.5068	-0.739702	7.7304e-07
ENSG00000257335	MGAM	16.2093	0.692583	5.94574	4.11792	1.45622	2.75207e-09	4.89591e-08	16.2093	0.725324	3.10277	0.00191715	1.39071	2.25052	0.0161136
ENSG00000131446	MGAT1	906.319	0.0839245	-7.6534	-0.642307	2.5219	1.95738e-14	3.59335e-13	906.319	0.0832543	-6.39069	1.65141e-10	2.50802	-0.532052	3.65198e-09
ENSG00000152127	MGAT5	306.691	0.127718	6.08858	0.777621	2.39842	1.13918e-09	1.33282e-08	306.691	0.129246	3.18601	0.00144252	2.18629	0.411778	0.00874866
ENSG00000074416	MGLL	1035.61	0.0771248	2.88093	0.222191	2.27724	0.00396502	0.0131995	1035.61	0.0755848	9.43077	4.07073e-21	2.34438	0.712823	2.52853e-19
ENSG00000125871	MGME1	199.495	0.136645	2.87808	0.393275	2.51362	0.00400107	0.0122765	199.495	0.134796	4.09371	4.24532e-05	2.26361	0.551817	0.000398941
ENSG00000143198	MGST3	266.593	0.117044	-5.31939	-0.622605	2.0294	1.04114e-07	1.06258e-06	266.593	0.113578	-2.61382	0.00895375	2.34438	-0.296873	0.0373173
ENSG00000197530	MIB2	129.592	0.177493	-7.25944	-1.2885	2.0294	3.88692e-13	7.82601e-12	129.592	0.166979	-3.69389	0.000220845	2.46055	-0.616803	0.00159255
ENSG00000243156	MICAL3	134.635	0.161794	2.47622	0.400639	2.0294	0.013278	0.0405399	134.635	0.17222	-3.52583	0.000422151	2.49431	-0.607218	0.00272508
ENSG00000164877	MICALL2	72.8198	0.215531	-3.87451	-0.835079	1.8054	0.000106838	0.000676636	72.8198	0.213457	-3.765	0.000166547	2.00614	-0.803668	0.00148259
ENSG00000165175	MID1IP1	633.55	0.0930651	-3.15894	-0.293987	2.04684	0.00158344	0.00658619	633.55	0.0903967	3.1037	0.00191118	2.50802	0.280564	0.00987828
ENSG00000167470	MIDN	195.42	0.134741	-3.26025	-0.439289	2.0294	0.00111314	0.00487538	195.42	0.137924	-5.97666	2.27765e-09	2.54719	-0.824326	4.32135e-08
ENSG00000255248	MIR100HG	466.148	0.0950675	7.73604	0.735446	2.2848	1.02563e-14	2.15053e-13	466.148	0.0956665	5.52436	3.30686e-08	2.50802	0.528496	5.31218e-07
ENSG00000221792	MIR1282	998.384	0.0957224	-8.61692	-0.824832	2.19431	6.87809e-18	1.98767e-16	998.384	0.0939392	-3.02379	0.00249627	2.12109	-0.284053	0.0141004
ENSG00000270069	MIR222HG	58.9363	0.25774	2.87808	0.741796	1.61077	0.00400105	0.0177571	58.9363	0.256042	3.09216	0.00198704	1.89038	0.791723	0.0128737
ENSG00000186594	MIR22HG	64.9133	0.223316	-4.18047	-0.933565	1.8273	2.90906e-05	0.000206292	64.9133	0.216164	-3.06394	0.0021844	1.89038	-0.662314	0.0138799
ENSG00000267761	MIR4527HG	57.7587	0.61992	9.60658	5.95531	1.8273	7.49954e-22	3.36643e-20	57.7587	0.628025	6.91796	4.58182e-12	2.16854	4.34465	1.40246e-10
ENSG00000223749	MIR503HG	225.308	0.158942	-7.603	-1.20844	2.47216	2.8934e-14	5.33635e-13	225.308	0.151985	-3.18089	0.00146824	2.50802	-0.483449	0.00792773
ENSG00000187098	MITF	19.3972	0.401337	-2.51558	-1.00959	1.55541	0.0118837	0.0462131	19.3972	0.470575	-5.13679	2.79466e-07	1.39071	-2.41724	6.6879e-06
ENSG00000148773	MKI67	1265.94	0.10945	7.93468	0.868453	2.18944	2.11041e-15	4.87199e-14	1265.94	0.110135	3.09515	0.00196711	2.12109	0.340885	0.0115903
ENSG00000099875	MKNK2	462.014	0.0942465	-11.0184	-1.03845	2.04684	3.11412e-28	1.84221e-26	462.014	0.0936299	-11.0215	3.01082e-28	2.1711	-1.03194	3.09737e-26
ENSG00000150051	MKX	24.8128	0.409728	-5.99088	-2.45463	1.60059	2.08708e-09	3.45378e-08	24.8128	0.407224	-6.12265	9.20297e-10	1.43028	-2.49329	3.16039e-08
ENSG00000213190	MLLT11	353.233	0.108906	3.24908	0.353846	2.2848	0.0011578	0.00455059	353.233	0.106771	6.19873	5.69188e-10	2.26361	0.661844	1.30487e-08
ENSG00000108960	MMD	62.6482	0.231142	3.35449	0.775366	1.96255	0.000795102	0.00373042	62.6482	0.229743	3.47113	0.000518271	1.89038	0.79747	0.00414958
ENSG00000198598	MMP17	59.7191	0.295686	-9.99296	-2.95478	1.61077	1.63619e-23	9.17422e-22	59.7191	0.218029	-3.71575	0.000202601	1.89038	-0.81014	0.00184261
ENSG00000123342	MMP19	30.5738	0.352547	-5.85087	-2.06271	1.55541	4.89e-09	7.85514e-08	30.5738	0.323861	-4.4702	7.81465e-06	1.53765	-1.44772	0.000125652
ENSG00000087245	MMP2	6904.81	0.0795549	-21.8007	-1.73436	2.19431	2.28337e-105	8.59939e-103	6904.81	0.0787931	-7.9627	1.6833e-15	2.26361	-0.627406	7.35978e-14
ENSG00000100985	MMP9	2.70652	1.48404	-3.69124	-5.47795	1.05338	0.000223164	0.00211278	2.70652	1.48404	-3.74523	0.000180228	0.492507	-5.55808	0.005343
ENSG00000146263	MMS22L	187.579	0.149975	3.45623	0.518349	2.0467	0.000547786	0.00260673	187.579	0.150135	2.79534	0.00518453	2.46055	0.419677	0.0229644
ENSG00000124615	MOCS1	185.674	0.14597	3.519	0.513668	2.06222	0.000433183	0.00210017	185.674	0.146165	2.81157	0.00493009	2.46055	0.410952	0.0219823
ENSG00000080823	MOK	128.462	0.219054	-12.0742	-2.6449	1.73615	1.44632e-33	1.27489e-31	128.462	0.153106	2.59055	0.00958224	2.5068	0.396629	0.0373173
ENSG00000079931	MOXD1	181.721	0.146315	-13.1842	-1.92904	2.0294	1.08174e-39	1.04881e-37	181.721	0.138956	-11.1731	5.52181e-29	2.46055	-1.55257	5.41476e-27
ENSG00000135698	MPHOSPH6	119.327	0.174372	3.01096	0.525027	1.85146	0.00260424	0.0110259	119.327	0.174057	2.74608	0.00603117	2.5068	0.477975	0.0256218
ENSG00000178802	MPI	267.198	0.122215	-2.5955	-0.317208	2.47216	0.00944528	0.0256699	267.198	0.116014	3.74406	0.000181069	2.34438	0.434363	0.00139895
ENSG00000150054	MPP7	58.3324	0.241754	4.10489	0.992374	1.61077	4.045e-05	0.000312423	58.3324	0.240456	4.1908	2.77975e-05	2.20689	1.0077	0.000280949
ENSG00000153029	MR1	90.5843	0.203713	-4.2616	-0.868141	1.96255	2.02972e-05	0.000139426	90.5843	0.19681	-2.56068	0.0104468	3.15469	-0.503968	0.033496
ENSG00000158186	MRAS	152.52	0.162005	-10.5853	-1.71488	2.03374	3.48493e-26	1.78685e-24	152.52	0.142394	-3.40059	0.000672405	2.54719	-0.484223	0.00401015
ENSG00000011028	MRC2	1915.67	0.0720656	-23.3323	-1.68146	2.19431	2.08472e-120	1.04683e-117	1915.67	0.0694899	-10.9729	5.15883e-28	2.12109	-0.762506	5.35982e-26
ENSG00000020922	MRE11	310.754	0.111037	9.26684	1.02896	2.46972	1.91747e-20	5.76728e-19	310.754	0.114011	3.90973	9.23976e-05	2.26361	0.445752	0.00080268
ENSG00000161010	MRNIP	717.66	0.0950207	-6.21752	-0.590793	2.51362	5.05084e-10	5.88851e-09	717.66	0.094726	-6.26365	3.76058e-10	2.1711	-0.593331	9.16106e-09
ENSG00000101353	MROH8	117.816	0.181025	-4.07227	-0.737181	1.73615	4.65566e-05	0.000331748	117.816	0.181015	-4.50336	6.6886e-06	2.5068	-0.815175	7.01665e-05
ENSG00000204568	MRPS18B	383.714	0.101941	2.98395	0.304187	2.47216	0.00284552	0.00922711	383.714	0.100956	4.00262	6.26436e-05	2.50802	0.404088	0.000516031
ENSG00000147065	MSN	6181.23	0.0693595	4.85488	0.336733	2.27724	1.20457e-06	9.27603e-06	6181.23	0.0691933	8.64332	5.46016e-18	2.50802	0.59806	2.4988e-16
ENSG00000038945	MSR1	39.3961	0.35604	4.56733	1.62615	1.55541	4.93984e-06	4.80124e-05	39.3961	0.341328	7.70368	1.32208e-14	1.89038	2.62948	6.18139e-13
ENSG00000163132	MSX1	113.002	0.173881	2.76195	0.48025	1.73615	0.00574569	0.02272	113.002	0.170808	4.03999	5.34541e-05	3.15469	0.690063	0.000363945
ENSG00000210082	MT-RNR2	13822.1	0.0758419	-4.42286	-0.335438	2.04684	9.74014e-06	6.95101e-05	13822.1	0.0758781	-7.29478	2.99143e-13	2.1711	-0.553514	1.04224e-11
ENSG00000099810	MTAP	590.372	0.0858533	6.8441	0.587588	2.04684	7.69598e-12	1.35686e-10	590.372	0.0861665	5.04294	4.58441e-07	1.63862	0.434532	9.09356e-06
ENSG00000109919	MTCH2	656.095	0.0863258	4.09694	0.353671	2.51362	4.18655e-05	0.000215064	656.095	0.0863464	3.14458	0.00166326	2.26361	0.271523	0.00958526
ENSG00000146410	MTFR2	86.4313	0.201836	3.44006	0.69433	1.61077	0.00058158	0.00338125	86.4313	0.199246	4.21157	2.53598e-05	2.16854	0.83914	0.000262616
ENSG00000100714	MTHFD1	1116.61	0.0741204	5.98092	0.443308	2.04684	2.21881e-09	2.89212e-08	1116.61	0.0743173	3.92454	8.68964e-05	2.12109	0.291661	0.000805131
ENSG00000247627	MTND4P12	23.0842	0.480328	3.77101	1.81132	1.60059	0.000162585	0.00109947	23.0842	0.485491	2.92221	0.0034756	1.43028	1.41871	0.0258284
ENSG00000090432	MUL1	198.175	0.135558	-2.70206	-0.366285	2.39842	0.00689107	0.0201433	198.175	0.136552	-4.00938	6.08795e-05	2.3472	-0.547487	0.000533193
ENSG00000160953	MUM1	270.647	0.128688	-3.29588	-0.424141	2.0294	0.000981154	0.00437014	270.647	0.127544	-2.72095	0.0065094	2.34438	-0.347041	0.0288082
ENSG00000167508	MVD	543.666	0.102276	-2.6255	-0.268526	2.04684	0.00865222	0.0279073	543.666	0.0992617	3.55991	0.000370985	2.34438	0.353363	0.00257427
ENSG00000013364	MVP	785.451	0.0904022	-3.4524	-0.312105	2.19431	0.000555613	0.00247779	785.451	0.090962	-5.95467	2.60593e-09	2.50802	-0.541649	4.97054e-08
ENSG00000123933	MXD4	172.473	0.144321	-8.98409	-1.29659	2.02904	2.60888e-19	8.87317e-18	172.473	0.137138	-6.07199	1.26336e-09	2.62901	-0.832703	2.43634e-08
ENSG00000162576	MXRA8	970.975	0.0826784	-5.80768	-0.48017	2.5219	6.33455e-09	6.35762e-08	970.975	0.0818454	-3.63738	0.000275424	2.1711	-0.297703	0.00214139
ENSG00000101057	MYBL2	588.233	0.0944199	9.60454	0.90686	2.2848	7.6496e-22	2.77375e-20	588.233	0.0955791	5.37218	7.77899e-08	1.63862	0.513468	1.75926e-06
ENSG00000136997	MYC	270.282	0.123185	-5.03692	-0.620472	2.47216	4.73071e-07	3.61049e-06	270.282	0.120569	-3.10699	0.00189	2.1711	-0.374606	0.0110057
ENSG00000104177	MYEF2	242.682	0.134325	11.5277	1.54846	2.39842	9.56582e-31	5.47055e-29	242.682	0.138662	5.37857	7.50802e-08	2.26361	0.745804	1.2588e-06
ENSG00000172927	MYEOV	124.19	0.178122	4.53131	0.807126	1.73615	5.86182e-06	5.08002e-05	124.19	0.179207	3.40618	0.00065879	3.15469	0.610411	0.00327159
ENSG00000133026	MYH10	1457.4	0.0899807	9.43868	0.849299	2.04684	3.77511e-21	1.43791e-19	1457.4	0.0893555	13.3542	1.11946e-40	2.34438	1.19327	2.04994e-38
ENSG00000144821	MYH15	31.0682	0.42421	4.15817	1.76394	1.8054	3.20804e-05	0.000227489	31.0682	0.406631	7.12712	1.02487e-12	1.40991	2.89811	5.10159e-11
ENSG00000118680	MYL12B	1985.26	0.0678539	9.6865	0.657267	2.19431	3.44116e-22	1.30906e-20	1985.26	0.0691386	-2.55707	0.0105558	2.12109	-0.176792	0.0461967
ENSG00000085274	MYNN	149.283	0.15447	-2.39139	-0.369398	2.06222	0.0167848	0.0487143	149.283	0.155283	-3.35151	0.000803717	2.46055	-0.520434	0.00483533
ENSG00000145555	MYO10	330.324	0.114546	-2.65895	-0.304572	2.47216	0.00783857	0.021918	330.324	0.114334	-3.06601	0.00216939	2.26361	-0.35055	0.0119188
ENSG00000196535	MYO18A	313.376	0.123785	-3.02042	-0.373883	2.39842	0.00252427	0.00854804	313.376	0.124152	-4.07487	4.6041e-05	2.34438	-0.505902	0.000416085
ENSG00000133454	MYO18B	9.62008	0.785033	3.21245	2.52188	1.45622	0.00131606	0.00750992	9.62008	0.776269	3.6521	0.000260103	1.43028	2.83501	0.00290405
ENSG00000197879	MYO1C	1899.81	0.0701747	-11.9393	-0.837834	2.5219	7.38734e-33	4.42147e-31	1899.81	0.0694894	-8.53035	1.45905e-17	2.1711	-0.592769	7.50496e-16
ENSG00000157483	MYO1E	308.982	0.119176	2.43131	0.289755	2.46972	0.0150444	0.0382091	308.982	0.117302	4.53525	5.75339e-06	2.18629	0.531993	6.93697e-05
ENSG00000169994	MYO7B	66.0249	0.254124	4.00768	1.01845	1.61077	6.13184e-05	0.000454121	66.0249	0.253161	4.04802	5.16537e-05	2.20689	1.0248	0.000486445
ENSG00000141052	MYOCD	53.2205	0.319984	-10.092	-3.22929	1.8054	5.99143e-24	3.09015e-22	53.2205	0.243615	-5.96159	2.49798e-09	2.20689	-1.45233	5.39137e-08
ENSG00000138119	MYOF	1816.08	0.0936432	5.3902	0.504756	2.27724	7.03795e-08	6.62528e-07	1816.08	0.0933291	7.37224	1.67783e-13	2.12109	0.688045	6.13801e-12
ENSG00000138347	MYPN	31.5683	0.465124	-8.93931	-4.15789	1.96255	3.91595e-19	1.35437e-17	31.5683	0.393793	-8.82619	1.083e-18	1.85574	-3.47569	6.9393e-17
ENSG00000204899	MZT1	399.382	0.117338	5.5464	0.650806	2.39842	2.91618e-08	2.77334e-07	399.382	0.116415	6.76065	1.37375e-11	2.34438	0.787042	3.68252e-10
ENSG00000172766	NAA16	99.5334	0.195578	2.95573	0.578075	1.73615	0.00311934	0.0135319	99.5334	0.193605	3.54472	0.000393035	2.49431	0.686275	0.00256879
ENSG00000111300	NAA25	304.904	0.112536	2.96376	0.333529	2.51362	0.00303903	0.00963955	304.904	0.111786	3.34907	0.000810821	2.18629	0.374381	0.00538636
ENSG00000138386	NAB1	281.11	0.125265	-4.70402	-0.589248	2.2848	2.55088e-06	1.84436e-05	281.11	0.123002	-2.99282	0.00276413	2.3472	-0.368121	0.0141042
ENSG00000166886	NAB2	304.487	0.122988	-12.1654	-1.4962	2.51362	4.7491e-34	3.01712e-32	304.487	0.11692	-7.89423	2.92121e-15	2.50802	-0.922991	1.12909e-13
ENSG00000173559	NABP1	368.05	0.11135	4.26141	0.474507	2.46972	2.03142e-05	0.000113054	368.05	0.108258	9.27628	1.755e-20	2.34438	1.00423	1.03107e-18
ENSG00000159593	NAE1	509.862	0.0896806	3.84862	0.345146	2.2848	0.000118785	0.000600891	509.862	0.0897118	2.90913	0.00362439	1.63862	0.260983	0.0238825
ENSG00000124357	NAGK	222.181	0.141121	-3.84078	-0.542014	2.51362	0.000122645	0.000567317	222.181	0.139023	-2.66207	0.00776622	2.1711	-0.370089	0.0354662
ENSG00000186310	NAP1L3	13.8777	0.77271	5.43332	4.19838	1.60059	5.53162e-08	7.36563e-07	13.8777	0.809753	2.75494	0.00587033	1.40991	2.23082	0.0401144
ENSG00000134265	NAPG	186.766	0.140297	5.93513	0.832683	2.0294	2.93608e-09	3.81681e-08	186.766	0.151098	-2.93932	0.00328938	2.5068	-0.444125	0.0154471
ENSG00000134440	NARS	1494.58	0.0738474	-4.24604	-0.31356	2.19431	2.17577e-05	0.000134386	1494.58	0.0737523	-4.7113	2.46139e-06	2.12109	-0.347469	3.30399e-05
ENSG00000132780	NASP	1079.68	0.0771376	2.78681	0.214968	2.5219	0.00532301	0.0154567	1079.68	0.0766697	4.11715	3.8359e-05	2.12109	0.315661	0.000385182
ENSG00000067798	NAV3	276.316	0.129642	-2.94211	-0.38142	2.51362	0.00325982	0.0102435	276.316	0.123163	3.88732	0.000101356	2.50802	0.478776	0.000796591
ENSG00000160796	NBEAL2	137.167	0.17158	4.39986	0.754929	2.02904	1.08322e-05	7.71631e-05	137.167	0.16599	8.03283	9.52521e-16	2.5068	1.33337	3.86475e-14
ENSG00000158747	NBL1	313.253	0.111748	-7.30074	-0.815846	2.46972	2.86189e-13	4.81219e-12	313.253	0.115108	-11.0441	2.34212e-28	2.50802	-1.27126	2.11435e-26
ENSG00000104490	NCALD	26.7876	0.385002	3.15349	1.2141	1.55541	0.00161332	0.00843461	26.7876	0.375459	4.41293	1.01983e-05	1.30569	1.65687	0.000184421
ENSG00000010292	NCAPD2	1698.19	0.082111	5.11111	0.419678	2.5219	3.2028e-07	2.46367e-06	1698.19	0.0822383	3.20208	0.00136437	2.26361	0.263334	0.00812241
ENSG00000151503	NCAPD3	944.256	0.082776	11.8636	0.982019	2.18944	1.83017e-32	1.22808e-30	944.256	0.0841522	4.56993	4.87892e-06	2.50802	0.384569	5.24553e-05
ENSG00000109805	NCAPG	659.541	0.087236	5.4177	0.472619	2.19431	6.03701e-08	5.94647e-07	659.541	0.0873273	4.25203	2.11845e-05	2.50802	0.371318	0.000197464
ENSG00000146918	NCAPG2	606.872	0.0915869	3.95474	0.362203	2.19431	7.66168e-05	0.000420622	606.872	0.0909666	4.90455	9.36424e-07	2.34438	0.44615	1.2623e-05
ENSG00000121152	NCAPH	398.731	0.102949	5.92914	0.610397	2.39842	3.04517e-09	3.36837e-08	398.731	0.103667	3.78536	0.000153484	2.18629	0.392416	0.00128853
ENSG00000144959	NCEH1	234.499	0.134294	6.19341	0.831739	2.47216	5.88747e-10	6.8694e-09	234.499	0.136983	2.52601	0.0115366	2.26361	0.34602	0.0470681
ENSG00000116701	NCF2	79.0315	0.233322	7.74168	1.80631	1.67858	9.8112e-15	2.7562e-13	79.0315	0.234375	6.90987	4.85109e-12	2.20689	1.6195	1.45325e-10
ENSG00000167566	NCKAP5L	299.246	0.121369	-5.17487	-0.628069	2.47216	2.28075e-07	1.81635e-06	299.246	0.119565	-3.87989	0.000104504	2.50802	-0.4639	0.000817432
ENSG00000162736	NCSTN	822.066	0.0791671	-3.71381	-0.294012	2.18944	0.000204161	0.00101894	822.066	0.0790656	-4.35997	1.30082e-05	2.50802	-0.344723	0.000127756
ENSG00000173376	NDNF	23.8361	0.509906	-6.83815	-3.48681	1.46652	8.02232e-12	1.93191e-10	23.8361	0.339433	-2.85534	0.00429912	1.43028	-0.969196	0.0309145
ENSG00000104419	NDRG1	314.052	0.124131	-9.94588	-1.2346	2.46972	2.62849e-23	9.58612e-22	314.052	0.118245	-4.93753	7.91192e-07	2.1711	-0.583836	1.16053e-05
ENSG00000070614	NDST1	1107.85	0.0834537	-5.32411	-0.444316	2.5219	1.01449e-07	8.48051e-07	1107.85	0.0841168	-8.85815	8.13565e-19	2.26361	-0.745119	4.3519e-17
ENSG00000151366	NDUFC2	236.021	0.129846	3.64438	0.473209	2.47216	0.000268041	0.00116517	236.021	0.130331	2.50122	0.0123765	2.26361	0.325987	0.0496941
ENSG00000245532	NEAT1	377.984	0.124553	10.2181	1.2727	2.2848	1.64489e-24	6.95845e-23	377.984	0.12732	4.3051	1.6691e-05	2.1711	0.548127	0.00018191
ENSG00000177707	NECTIN3	470.841	0.101902	-5.09553	-0.519246	2.18944	3.47773e-07	3.03147e-06	470.841	0.0974392	2.49418	0.0126249	2.50802	0.243031	0.04661
ENSG00000049759	NEDD4L	412.052	0.0978426	6.64476	0.650141	2.51362	3.03703e-11	4.11744e-10	412.052	0.103367	-3.70231	0.000213649	2.34438	-0.382697	0.00161181
ENSG00000277586	NEFL	29.9936	0.351103	6.15417	2.16075	1.8054	7.54706e-10	1.17803e-08	29.9936	0.549026	-3.97939	6.90933e-05	1.85574	-2.18479	0.000740969
ENSG00000109674	NEIL3	117.077	0.17332	2.4895	0.43148	2.0467	0.0127922	0.0390189	117.077	0.170624	3.58477	0.000337373	2.62901	0.611649	0.00216207
ENSG00000117650	NEK2	237.347	0.130791	3.25844	0.426176	2.2848	0.00112026	0.00442471	237.347	0.129927	3.65354	0.000258652	2.50802	0.474694	0.00178205
ENSG00000132688	NES	61.7087	0.216447	-3.68092	-0.796726	1.61077	0.000232394	0.00150684	61.7087	0.345659	-11.1296	9.00794e-29	2.20689	-3.84704	9.56922e-27
ENSG00000173848	NET1	1137.02	0.0743861	-12.2025	-0.907697	2.27724	3.01397e-34	2.1238e-32	1137.02	0.0725107	-5.92716	3.08227e-09	2.50802	-0.429782	5.8285e-08
ENSG00000204386	NEU1	155.539	0.15458	-4.6051	-0.711856	2.03374	4.1226e-06	3.17122e-05	155.539	0.151141	-3.25333	0.00114061	2.94908	-0.491711	0.00557324
ENSG00000176953	NFATC2IP	260.71	0.124004	2.80198	0.347456	2.47216	0.00507904	0.0151154	260.71	0.12327	3.0786	0.00207975	2.50802	0.3795	0.0105754
ENSG00000100968	NFATC4	301.36	0.121796	-11.1255	-1.35505	2.47216	9.42777e-29	4.75705e-27	301.36	0.11626	-7.07286	1.51776e-12	2.50802	-0.82229	4.32058e-11
ENSG00000147862	NFIB	87.5259	0.189772	7.96017	1.51062	1.67858	1.718e-15	5.15734e-14	87.5259	0.265012	-7.15797	8.18788e-13	1.89038	-1.89695	3.12613e-11
ENSG00000077150	NFKB2	317.213	0.114884	-2.86111	-0.328696	2.2848	0.00422157	0.0138559	317.213	0.110127	2.75524	0.00586483	2.50802	0.303426	0.0250078
ENSG00000188158	NHS	63.0679	0.213979	3.01263	0.644639	1.61077	0.00258992	0.0123752	63.0679	0.238724	-3.24624	0.00116938	2.16854	-0.774956	0.00740566
ENSG00000087303	NID2	153.752	0.181499	-9.83817	-1.78562	2.0467	7.70988e-23	3.25972e-21	153.752	0.180775	-10.0527	8.9368e-24	2.62901	-1.81728	6.04125e-22
ENSG00000155438	NIFK	560.92	0.0976818	-3.72008	-0.363384	2.51362	0.000199158	0.000880658	560.92	0.0970617	-3.15558	0.00160178	2.26361	-0.306286	0.00928588
ENSG00000100503	NIN	404.65	0.113396	4.84007	0.548846	2.39842	1.29796e-06	9.47011e-06	404.65	0.117303	-2.5643	0.0103384	2.1711	-0.300799	0.0446546
ENSG00000131669	NINJ1	105.046	0.186446	-6.10646	-1.13853	2.0294	1.01868e-09	1.39905e-08	105.046	0.18151	-5.03077	4.88513e-07	2.5068	-0.913136	6.49374e-06
ENSG00000170113	NIPA1	167.901	0.152141	5.99512	0.912106	2.06222	2.03338e-09	2.65422e-08	167.901	0.152118	5.50391	3.71462e-08	2.94908	0.837244	5.10256e-07
ENSG00000104361	NIPAL2	55.9797	0.23651	-3.98731	-0.943041	1.8054	6.68259e-05	0.000443315	55.9797	0.23842	-4.63346	3.59603e-06	2.20689	-1.10471	4.46258e-05
ENSG00000140807	NKD1	5.59965	1.32011	-4.72149	-6.2329	0.813506	2.34128e-06	4.39299e-05	5.59965	0.752106	-2.86023	0.00423329	0.818606	-2.1512	0.0476166
ENSG00000145506	NKD2	12.492	1.2494	-6.1445	-7.67695	1.58057	8.02148e-10	1.41213e-08	12.492	1.2494	-6.20863	5.34475e-10	1.43028	-7.75708	1.90626e-08
ENSG00000136352	NKX2-1	50.0687	1.19967	6.67776	8.01112	1.55541	2.42627e-11	5.22429e-10	50.0687	1.20182	5.94779	2.71791e-09	1.40991	7.1482	8.85036e-08
ENSG00000253563	NKX2-1-AS1	13.2978	1.24495	5.70966	7.10821	1.55541	1.13203e-08	1.70867e-07	13.2978	1.25423	4.87126	1.10889e-06	1.30569	6.10969	2.49324e-05
ENSG00000183072	NKX2-5	27.7283	0.485529	8.49443	4.12429	1.55541	1.98904e-17	7.74204e-16	27.7283	1.27064	-3.70117	0.000214608	1.85574	-4.70286	0.00197356
ENSG00000136327	NKX2-8	12.4456	1.2484	5.57333	6.95776	1.8273	2.49921e-08	3.0924e-07	12.4456	1.25628	4.87777	1.07292e-06	1.38514	6.12786	2.29848e-05
ENSG00000169992	NLGN2	346.829	0.118293	-3.96906	-0.46951	2.51362	7.21569e-05	0.000352889	346.829	0.116919	-2.81765	0.00483766	2.26361	-0.329436	0.0232005
ENSG00000140853	NLRC5	164.488	0.152702	4.0144	0.613007	2.06222	5.95973e-05	0.000354869	164.488	0.152501	3.66846	0.000244018	2.46055	0.559445	0.00172357
ENSG00000022556	NLRP2	70.2851	0.228647	-10.2101	-2.33452	1.61077	1.78613e-24	1.05947e-22	70.2851	0.286624	-12.8884	5.23025e-38	1.89038	-3.69414	1.06347e-35
ENSG00000103024	NME3	115.286	0.170233	-3.0204	-0.514172	2.0294	0.00252438	0.00988191	115.286	0.178228	-6.35723	2.05423e-10	3.15469	-1.13304	3.61764e-09
ENSG00000103202	NME4	602.402	0.100416	-4.89464	-0.491498	2.18944	9.8484e-07	7.99842e-06	602.402	0.0992838	-3.06261	0.00219413	2.50802	-0.304068	0.0110462
ENSG00000123609	NMI	72.9574	0.211765	-3.64529	-0.771946	1.61077	0.000267091	0.00170383	72.9574	0.210422	-3.70626	0.00021034	2.20689	-0.77988	0.0016661
ENSG00000157064	NMNAT2	52.3775	0.263398	-5.44453	-1.43408	1.8054	5.19409e-08	6.19957e-07	52.3775	0.255523	-4.73226	2.22029e-06	1.89038	-1.2092	3.33834e-05
ENSG00000153406	NMRAL1	75.393	0.212491	-4.03674	-0.857771	1.8054	5.41996e-05	0.000366323	75.393	0.210856	-4.02719	5.64478e-05	1.89038	-0.849156	0.000607427
ENSG00000152465	NMT2	303.043	0.111631	-3.4186	-0.381621	2.47216	0.000629453	0.00248939	303.043	0.111482	-3.95224	7.74244e-05	2.18629	-0.440604	0.000706904
ENSG00000074181	NOTCH3	25.4341	0.332563	-3.33121	-1.10784	1.45622	0.0008647	0.00523011	25.4341	0.616237	-7.36884	1.72121e-13	1.30569	-4.54095	1.00175e-11
ENSG00000204301	NOTCH4	161.231	0.200972	14.221	2.85802	2.0467	6.78455e-46	8.11678e-44	161.231	0.201625	13.1634	1.42493e-39	2.54719	2.65407	2.28295e-37
ENSG00000086991	NOX4	178.908	0.144521	2.6937	0.389296	2.0294	0.00706643	0.0237373	178.908	0.143308	3.1939	0.00140363	2.54719	0.457712	0.00754569
ENSG00000107281	NPDC1	174.464	0.135138	-4.5786	-0.618745	2.06222	4.68093e-06	3.53093e-05	174.464	0.137074	-6.27324	3.5362e-10	2.54719	-0.859897	7.48627e-09
ENSG00000159899	NPR2	63.1698	0.265589	-9.47305	-2.51594	1.8054	2.7178e-21	1.18897e-19	63.1698	0.213339	-4.07335	4.63426e-05	2.00614	-0.869002	0.000480861
ENSG00000183971	NPW	7.99406	0.786628	-4.14967	-3.26424	1.60059	3.3296e-05	0.000263162	7.99406	0.694451	-3.77977	0.000156974	1.30569	-2.62487	0.00204324
ENSG00000181019	NQO1	612.625	0.0974631	-14.9222	-1.45437	2.04684	2.36254e-50	3.28919e-48	612.625	0.093927	-9.75598	1.73916e-22	1.63862	-0.91635	1.67067e-20
ENSG00000126368	NR1D1	50.2936	0.255138	-4.57113	-1.16627	1.8273	4.85108e-06	4.08169e-05	50.2936	0.247532	-3.81108	0.00013836	1.40991	-0.943363	0.00170912
ENSG00000175745	NR2F1	20.8713	0.384125	-3.19696	-1.22803	1.8273	0.00138883	0.00649871	20.8713	0.390188	-3.71226	0.000205418	1.40991	-1.44848	0.00240806
ENSG00000185551	NR2F2	1732.9	0.0674336	-26.7903	-1.80656	2.5219	4.19473e-158	2.89383e-155	1732.9	0.0644833	-15.1133	1.32365e-51	2.50802	-0.974555	3.42075e-49
ENSG00000115216	NRBP1	671.627	0.0869844	-3.92074	-0.341043	2.19431	8.82764e-05	0.000478013	671.627	0.0865772	-3.74367	0.000181351	2.34438	-0.324117	0.0013996
ENSG00000078618	NRDC	1643.61	0.0700541	2.8829	0.201959	2.5219	0.00394034	0.0120787	1643.61	0.0695215	5.83805	5.28167e-09	2.26361	0.40587	1.05657e-07
ENSG00000134986	NREP	993.561	0.0854195	-10.8266	-0.924803	2.27724	2.57547e-27	1.27594e-25	993.561	0.0851205	-10.7743	4.55057e-27	2.50802	-0.917117	3.82019e-25
ENSG00000180530	NRIP1	217.976	0.133903	-3.5034	-0.469117	2.0294	0.000459367	0.00224294	217.976	0.135211	-5.09591	3.47071e-07	2.1711	-0.689023	5.43095e-06
ENSG00000109685	NSD2	1566.18	0.0812368	6.74442	0.547895	2.5219	1.5364e-11	2.13331e-10	1566.18	0.0814834	4.00124	6.30114e-05	2.34438	0.326034	0.000550816
ENSG00000037474	NSUN2	767.766	0.0788967	6.65402	0.524981	2.19431	2.85187e-11	4.40182e-10	767.766	0.0795957	3.14875	0.00163969	2.12109	0.250627	0.00997799
ENSG00000076685	NT5C2	278.702	0.114648	-2.40762	-0.276028	2.39842	0.0160569	0.0413573	278.702	0.114728	-3.17971	0.00147423	2.34438	-0.364802	0.00842935
ENSG00000168268	NT5DC2	1402.72	0.0776107	-3.41642	-0.265151	2.5219	0.0006345	0.00246422	1402.72	0.0763186	3.23884	0.00120017	2.1711	0.247184	0.00756025
ENSG00000135318	NT5E	2634.82	0.0746282	9.12836	0.681233	2.5219	6.95471e-20	1.99473e-18	2634.82	0.0743167	12.263	1.43091e-34	2.26361	0.911347	2.04863e-32
ENSG00000074527	NTN4	234.983	0.125909	3.671	0.462212	2.47216	0.000241599	0.00106231	234.983	0.133121	-3.80904	0.000139507	2.26361	-0.507063	0.00115229
ENSG00000104805	NUCB1	968.822	0.0760634	-5.17321	-0.393492	2.5219	2.30108e-07	1.79855e-06	968.822	0.07583	-5.32011	1.03706e-07	2.50802	-0.403424	1.54972e-06
ENSG00000090273	NUDC	1126.26	0.0942598	4.12101	0.388446	2.04684	3.77207e-05	0.000235387	1126.26	0.094229	3.49071	0.000481737	2.50802	0.328926	0.00304525
ENSG00000143228	NUF2	417.885	0.116505	4.82637	0.562295	2.39842	1.39045e-06	1.00862e-05	417.885	0.115795	5.6397	1.70346e-08	2.50802	0.653051	2.87844e-07
ENSG00000137497	NUMA1	1980.43	0.0830741	5.45355	0.453049	2.18944	4.93738e-08	4.93997e-07	1980.43	0.0841553	-4.37291	1.22599e-05	2.26361	-0.368004	0.000132913
ENSG00000113569	NUP155	467.234	0.101542	2.60573	0.264592	2.18944	0.00916779	0.027694	467.234	0.100827	3.39903	0.000676254	2.1711	0.342713	0.00465053
ENSG00000155561	NUP205	894.8	0.0937156	4.90038	0.459242	2.18944	9.56527e-07	7.77684e-06	894.8	0.0937635	3.89572	9.79085e-05	2.26361	0.365276	0.000845525
ENSG00000132182	NUP210	97.9279	0.43195	13.7437	5.9366	2.0294	5.55525e-43	6.15559e-41	97.9279	0.482239	3.26856	0.00108098	2.46055	1.57623	0.00620082
ENSG00000139496	NUP58	477.935	0.110972	3.31501	0.367874	2.2848	0.000916392	0.0036977	477.935	0.110018	4.80658	1.53531e-06	2.50802	0.528813	1.85477e-05
ENSG00000125450	NUP85	306.719	0.116089	2.4389	0.283131	2.2848	0.0147319	0.0400573	306.719	0.11516	3.10279	0.00191704	2.50802	0.357318	0.00989714
ENSG00000102900	NUP93	644.868	0.0923958	3.46359	0.320021	2.04684	0.000533012	0.00254224	644.868	0.0919816	3.88581	0.00010199	2.50802	0.357423	0.000800621
ENSG00000176046	NUPR1	54.413	0.332434	-10.9866	-3.65233	1.67858	4.43197e-28	3.10597e-26	54.413	0.242499	-7.80739	5.83844e-15	1.40991	-1.89329	3.81294e-13
ENSG00000153989	NUS1	346.888	0.122658	2.36199	0.289716	2.47216	0.0181774	0.0448029	346.888	0.122082	2.66461	0.00770777	2.50802	0.325301	0.0315005
ENSG00000182575	NXPH3	24.7061	0.559181	5.19757	2.90638	1.60059	2.01905e-07	2.44995e-06	24.7061	0.548686	6.68465	2.31477e-11	1.30569	3.66777	1.04461e-09
ENSG00000182379	NXPH4	80.0847	0.21565	-4.59522	-0.990958	1.96255	4.32289e-06	3.43453e-05	80.0847	0.217023	-5.2778	1.30746e-07	1.89038	-1.14541	2.49321e-06
ENSG00000101888	NXT2	414.535	0.106027	5.58439	0.592095	2.39842	2.34523e-08	2.25877e-07	414.535	0.105713	5.50315	3.73069e-08	2.34438	0.581755	6.37613e-07
ENSG00000111335	OAS2	12.0469	0.535875	-2.82053	-1.51145	1.8273	0.00479451	0.0186082	12.0469	0.596503	-4.12709	3.67384e-05	1.30569	-2.46182	0.000574848
ENSG00000124006	OBSL1	452.91	0.100469	-13.5981	-1.36619	2.2848	4.10748e-42	3.80936e-40	452.91	0.0919543	-2.74788	0.00599826	2.1711	-0.252679	0.0286829
ENSG00000115758	ODC1	1412.73	0.0754769	7.94548	0.5997	2.19431	1.93446e-15	4.47641e-14	1412.73	0.0773698	-4.33645	1.44804e-05	2.1711	-0.33551	0.000160226
ENSG00000116774	OLFML3	252.916	0.149794	-19.7542	-2.95905	2.2848	7.38604e-87	2.09528e-84	252.916	0.116462	-8.2256	1.94211e-16	2.3472	-0.957967	8.73833e-15
ENSG00000205927	OLIG2	17.3991	1.22769	6.46548	7.93759	1.45622	1.00979e-10	2.15637e-09	17.3991	1.27371	3.6957	0.000219279	1.39071	4.70727	0.00256879
ENSG00000079482	OPHN1	113.589	0.184795	4.18363	0.773115	2.0294	2.86893e-05	0.000185587	113.589	0.184138	4.14882	3.3419e-05	3.15469	0.763955	0.000240506
ENSG00000178814	OPLAH	18.0603	1.07146	-5.54423	-5.9404	1.8273	2.95252e-08	3.62601e-07	18.0603	0.398112	-4.19354	2.74632e-05	1.21175	-1.6695	0.000472375
ENSG00000123240	OPTN	412.475	0.106596	-9.35598	-0.997309	2.47216	8.28263e-21	2.58761e-19	412.475	0.103945	-6.59914	4.13561e-11	2.50802	-0.685947	9.73355e-10
ENSG00000197067	OR2T32P	10.0179	0.559339	-2.63521	-1.47398	1.58057	0.00840853	0.0339818	10.0179	0.692495	-4.36377	1.27841e-05	1.38514	-3.02189	0.000213201
ENSG00000177462	OR2T8	60.8129	0.228848	-7.47829	-1.71139	1.8054	7.52985e-14	1.8022e-12	60.8129	0.297308	-11.4941	1.41256e-30	2.16854	-3.41728	1.70891e-28
ENSG00000238243	OR2W3	32.0295	0.361698	5.54887	2.00702	1.55541	2.87519e-08	4.0982e-07	32.0295	0.362888	5.09772	3.43767e-07	2.00614	1.8499	5.76822e-06
ENSG00000160991	ORAI2	457.179	0.0944571	-3.51459	-0.331978	2.04684	0.000440429	0.00214113	457.179	0.0951298	-5.49041	4.00994e-08	2.26361	-0.522302	7.06371e-07
ENSG00000149716	ORAOV1	558.997	0.0987657	5.25623	0.519135	2.2848	1.47037e-07	1.3067e-06	558.997	0.0991067	3.57416	0.00035136	2.34438	0.354223	0.00246601
ENSG00000123353	ORMDL2	257.7	0.119932	2.96017	0.355017	2.51362	0.00307474	0.00973873	257.7	0.119101	3.32321	0.00088988	2.34438	0.395799	0.0054864
ENSG00000172057	ORMDL3	217.541	0.129644	-5.75685	-0.746341	2.0294	8.56981e-09	1.0264e-07	217.541	0.128759	-5.73205	9.92266e-09	2.26361	-0.738054	1.90162e-07
ENSG00000135506	OS9	1078.04	0.0742747	-5.70198	-0.423513	2.27724	1.18426e-08	1.24479e-07	1078.04	0.0736079	-3.9587	7.53574e-05	2.26361	-0.291392	0.000669671
ENSG00000021762	OSBPL5	74.0731	0.204252	-3.45604	-0.705903	1.67858	0.000548171	0.00309934	74.0731	0.199887	-2.74265	0.00609456	2.16854	-0.54822	0.029132
ENSG00000143867	OSR1	38.195	0.326823	-7.7904	-2.54609	1.8054	6.67947e-15	1.77501e-13	38.195	0.334568	-8.30986	9.58158e-17	2.00614	-2.78022	5.0929e-15
ENSG00000164920	OSR2	13.9069	0.4881	-3.10844	-1.51723	1.8273	0.00188079	0.00838433	13.9069	0.501419	-3.64203	0.000270493	1.39071	-1.82619	0.00307673
ENSG00000165899	OTOGL	84.0622	0.273572	8.97319	2.45481	1.8273	2.88058e-19	1.07665e-17	84.0622	0.271385	9.85351	6.61889e-23	1.40991	2.67409	7.60698e-21
ENSG00000099957	P2RX6	8.67875	0.823672	-4.29095	-3.53433	1.58057	1.77913e-05	0.000150339	8.67875	0.625631	-3.0742	0.00211066	1.39071	-1.92332	0.0174197
ENSG00000117385	P3H1	636.182	0.0846807	-8.79244	-0.74455	2.2848	1.46345e-18	4.24305e-17	636.182	0.0819945	-3.58607	0.000335693	2.26361	-0.294038	0.00244378
ENSG00000110811	P3H3	797.815	0.0904433	-6.88461	-0.622667	2.18944	5.79474e-12	9.69941e-11	797.815	0.088894	-3.12453	0.00178087	2.50802	-0.277752	0.00931433
ENSG00000141696	P3H4	465.677	0.0976538	-6.85275	-0.669197	2.04684	7.24421e-12	1.28141e-10	465.677	0.0952425	-3.58261	0.000340181	2.1711	-0.341217	0.00255774
ENSG00000072682	P4HA2	503.653	0.094758	-13.655	-1.29392	2.51362	1.88499e-42	1.65261e-40	503.653	0.0875191	-3.26689	0.00108737	2.1711	-0.285915	0.00694744
ENSG00000149380	P4HA3	146.052	0.168587	7.20537	1.21473	2.03374	5.78871e-13	1.14882e-11	146.052	0.165455	9.34289	9.37392e-21	2.5068	1.54583	5.32799e-19
ENSG00000185624	P4HB	5065.16	0.0609613	-9.848	-0.600347	2.27724	6.99231e-23	2.67808e-21	5065.16	0.0606104	-4.32167	1.54851e-05	2.1711	-0.261938	0.000169985
ENSG00000178467	P4HTM	87.5479	0.193342	-4.73334	-0.915152	1.67858	2.20853e-06	2.13825e-05	87.5479	0.184441	-2.57709	0.00996354	2.16854	-0.475321	0.0433073
ENSG00000170515	PA2G4	1665.97	0.067181	4.11311	0.276323	2.27724	3.90369e-05	0.000220659	1665.97	0.0670437	4.0413	5.31547e-05	2.1711	0.270944	0.000506766
ENSG00000070756	PABPC1	7126.9	0.0600347	-6.57162	-0.394525	2.5219	4.97722e-11	6.53046e-10	7126.9	0.0599301	-4.87656	1.0795e-06	2.34438	-0.292253	1.42787e-05
ENSG00000117115	PADI2	9.88846	0.764062	2.96271	2.26369	1.55541	0.00304947	0.0145375	9.88846	0.74262	4.16361	3.13257e-05	1.30569	3.09198	0.000497224
ENSG00000068985	PAGE1	655.893	0.140656	19.4977	2.74247	2.2848	1.14875e-84	3.02179e-82	655.893	0.14099	17.6306	1.43512e-69	1.63862	2.48573	9.04709e-67
ENSG00000128050	PAICS	2186.05	0.069752	4.86301	0.339205	2.19431	1.15614e-06	9.24937e-06	2186.05	0.0697498	3.81647	0.000135376	2.1711	0.266198	0.00116516
ENSG00000149090	PAMR1	55.6897	0.297752	-10.2848	-3.06233	1.67858	8.24966e-25	4.80647e-23	55.6897	0.272045	-9.42869	4.15253e-21	1.40991	-2.56503	4.21462e-19
ENSG00000162073	PAQR4	289.887	0.116758	5.0985	0.595288	2.2848	3.42364e-07	2.86978e-06	289.887	0.116653	4.58256	4.59325e-06	2.26361	0.53457	5.44894e-05
ENSG00000143799	PARP1	1882.85	0.0615804	5.8042	0.357425	2.04684	6.46727e-09	7.88861e-08	1882.85	0.0615687	4.68122	2.85178e-06	2.26361	0.288216	3.53825e-05
ENSG00000178685	PARP10	187.502	0.146625	-6.22389	-0.912577	2.06222	4.84982e-10	6.80135e-09	187.502	0.143717	-5.0145	5.31713e-07	2.94908	-0.72067	6.03231e-06
ENSG00000129484	PARP2	271.193	0.117696	2.6085	0.307009	2.2848	0.00909413	0.0265533	271.193	0.116763	3.13162	0.00173844	2.26361	0.365658	0.00993228
ENSG00000177425	PAWR	1319.55	0.0763107	4.36046	0.33275	2.18944	1.29789e-05	8.47185e-05	1319.55	0.0759881	5.36907	7.91438e-08	2.12109	0.407985	1.408e-06
ENSG00000168078	PBK	573.796	0.0980192	5.70851	0.559543	2.51362	1.13973e-08	1.09885e-07	573.796	0.0980801	4.76074	1.92888e-06	2.26361	0.466933	2.49937e-05
ENSG00000185630	PBX1	177.893	0.142493	-9.51107	-1.35526	2.02904	1.88712e-21	7.44407e-20	177.893	0.158568	-15.0131	6.0286e-51	2.46055	-2.38059	1.52812e-48
ENSG00000163346	PBXIP1	175.598	0.14215	-7.06758	-1.00466	2.03374	1.57656e-12	2.99358e-11	175.598	0.137155	-4.88405	1.03927e-06	2.46055	-0.669871	1.32341e-05
ENSG00000267107	PCAT19	67.8666	0.362332	-5.27207	-1.91024	1.8054	1.34891e-07	1.49685e-06	67.8666	0.235018	9.9006	4.13793e-23	2.16854	2.32682	3.21818e-21
ENSG00000166228	PCBD1	152.623	0.160898	7.96429	1.28144	2.02904	1.66168e-15	4.16481e-14	152.623	0.164539	4.52242	6.11352e-06	2.62901	0.744115	6.19409e-05
ENSG00000090097	PCBP4	409.271	0.0987162	-3.87079	-0.38211	2.51362	0.000108482	0.000508264	409.271	0.0977582	-3.15386	0.00161127	2.50802	-0.308316	0.00857702
ENSG00000138650	PCDH10	301.412	0.12708	-9.30114	-1.18198	2.39842	1.38948e-20	4.3229e-19	301.412	0.109548	7.17269	7.35387e-13	2.1711	0.785751	2.48262e-11
ENSG00000189184	PCDH18	148.713	0.156805	-9.44389	-1.48085	2.03374	3.59186e-21	1.38345e-19	148.713	0.154242	-9.07074	1.18208e-19	2.62901	-1.39909	5.85154e-18
ENSG00000184226	PCDH9	18.2741	1.22728	-6.45045	-7.91651	1.55541	1.11517e-10	2.22533e-09	18.2741	0.423196	-4.80642	1.53655e-06	1.43028	-2.03406	3.088e-05
ENSG00000113205	PCDHB3	14.0743	0.577815	4.76254	2.75187	1.45622	1.91173e-06	2.13459e-05	14.0743	0.597975	2.94964	0.00318146	1.39071	1.76381	0.0245681
ENSG00000081818	PCDHB4	7.56504	0.806542	2.53947	2.04819	1.8273	0.0111021	0.0381459	7.56504	0.790633	3.18801	0.00143257	1.38514	2.52054	0.0126904
ENSG00000113209	PCDHB5	61.5499	0.297858	7.11589	2.11953	1.8054	1.1119e-12	2.41214e-11	61.5499	0.290311	9.70928	2.75287e-22	1.89038	2.8187	2.23897e-20
ENSG00000113211	PCDHB6	87.9838	0.252817	4.66686	1.17986	1.96255	3.05832e-06	2.49455e-05	87.9838	0.235065	12.2327	2.07874e-34	2.5068	2.87548	2.6357e-32
ENSG00000113212	PCDHB7	27.5637	0.40371	6.1159	2.46905	1.96255	9.6015e-10	1.36705e-08	27.5637	0.415583	3.97391	7.07012e-05	1.89038	1.65149	0.000743869
ENSG00000253159	PCDHGA12	6.33308	1.01758	-4.05071	-4.12191	1.05338	5.10634e-05	0.000563831	6.33308	1.17924	-4.07358	4.62952e-05	0.828461	-4.80375	0.00106039
ENSG00000253953	PCDHGB4	5.66202	1.32635	-4.13984	-5.49087	0.730652	3.47548e-05	0.000553846	5.66202	1.19252	-3.93613	8.28051e-05	1.30569	-4.69392	0.00118372
ENSG00000254122	PCDHGB7	16.6909	0.587906	-5.79926	-3.40942	1.45622	6.66086e-09	1.10527e-07	16.6909	0.493544	-4.80651	1.53586e-06	1.40991	-2.37223	3.12577e-05
ENSG00000132646	PCNA	1097.44	0.0743022	5.85377	0.434948	2.27724	4.80548e-09	5.41581e-08	1097.44	0.0741567	5.59186	2.24654e-08	2.26361	0.414674	4.11112e-07
ENSG00000106333	PCOLCE	1479.54	0.0833064	-10.6275	-0.885342	2.27724	2.21874e-26	1.03559e-24	1479.54	0.0827766	-8.90956	5.12373e-19	2.50802	-0.737503	2.49193e-17
ENSG00000224729	PCOLCE-AS1	433.585	0.0995521	-8.12051	-0.808415	2.18944	4.64214e-16	1.15085e-14	433.585	0.0986101	-7.56536	3.86786e-14	2.1711	-0.746021	1.51388e-12
ENSG00000163710	PCOLCE2	84.8629	0.20823	5.01399	1.04406	1.96255	5.33138e-07	4.99435e-06	84.8629	0.20979	3.93224	8.41582e-05	2.16854	0.824946	0.000769562
ENSG00000169174	PCSK9	95.8031	0.189004	-5.89304	-1.11381	2.0467	3.79148e-09	4.80658e-08	95.8031	0.193199	-7.34025	2.132e-13	2.46055	-1.41813	6.65171e-12
ENSG00000184588	PDE4B	75.6182	0.227861	-2.78303	-0.634146	1.96255	0.0053853	0.0193611	75.6182	0.202893	4.19569	2.72037e-05	2.16854	0.851277	0.000279999
ENSG00000178104	PDE4DIP	267.202	0.124258	-5.50422	-0.683946	2.0294	3.70809e-08	4.06457e-07	267.202	0.122664	-4.65468	3.24485e-06	2.50802	-0.570962	3.62744e-05
ENSG00000138735	PDE5A	40.798	0.298201	-4.69005	-1.39858	1.67858	2.73135e-06	2.59344e-05	40.798	0.287817	-3.87634	0.000106038	1.85574	-1.11568	0.00108057
ENSG00000073417	PDE8A	148.376	0.152466	-6.02978	-0.919337	2.06222	1.64185e-09	2.16964e-08	148.376	0.144444	-2.5692	0.0101933	2.94908	-0.371104	0.0345265
ENSG00000100311	PDGFB	96.2473	0.22428	9.90952	2.22251	2.0467	3.78458e-23	1.64313e-21	96.2473	0.225897	8.60608	7.56012e-18	2.5068	1.94409	3.4141e-16
ENSG00000134853	PDGFRA	112.681	0.176093	-9.35127	-1.64669	2.0294	8.66019e-21	3.25028e-19	112.681	0.480309	-13.2059	8.11182e-40	2.5068	-6.34291	1.33708e-37
ENSG00000120913	PDLIM2	177.692	0.154112	-5.80077	-0.893968	2.02904	6.60119e-09	8.08595e-08	177.692	0.148326	-2.82766	0.00468891	2.62901	-0.419417	0.0199379
ENSG00000131435	PDLIM4	449.011	0.111161	-8.38866	-0.93249	2.04684	4.91703e-17	1.42566e-15	449.011	0.108333	-4.82793	1.37962e-06	2.50802	-0.523025	1.67745e-05
ENSG00000163110	PDLIM5	1488.85	0.0727599	2.80921	0.204397	2.19431	0.00496639	0.016407	1488.85	0.0718867	7.83021	4.87043e-15	2.34438	0.562888	1.97337e-13
ENSG00000196923	PDLIM7	1869.77	0.0736616	-8.24705	-0.607491	2.19431	1.62348e-16	4.18065e-15	1869.77	0.0727481	-2.78922	0.00528354	2.50802	-0.20291	0.0229644
ENSG00000164951	PDP1	248.728	0.132346	3.19958	0.423451	2.51362	0.0013763	0.00486803	248.728	0.131785	3.2831	0.00102673	2.34438	0.432664	0.00618412
ENSG00000162493	PDPN	737.864	0.266334	28.2235	7.5169	2.18944	3.00807e-175	2.83848e-172	737.864	0.272708	14.531	7.71188e-48	2.1711	3.96271	2.05995e-45
ENSG00000121440	PDZRN3	88.0129	0.207037	-10.7168	-2.21877	1.96255	8.49249e-27	4.70533e-25	88.0129	0.205003	-10.8734	1.54369e-27	2.49431	-2.22908	1.33712e-25
ENSG00000173517	PEAK1	198.204	0.146256	-7.58056	-1.1087	2.0294	3.44075e-14	7.61479e-13	198.204	0.13821	-3.01932	0.00253339	2.3472	-0.417301	0.013117
ENSG00000242265	PEG10	482.543	0.10063	6.65589	0.66978	2.2848	2.81583e-11	4.19555e-10	482.543	0.106144	-4.87781	1.07271e-06	1.63862	-0.517752	1.97263e-05
ENSG00000132326	PER2	37.8476	0.279145	-3.05124	-0.851738	1.8273	0.00227902	0.00990332	37.8476	0.284433	-3.91878	8.89994e-05	1.85574	-1.11463	0.000925472
ENSG00000049246	PER3	29.288	0.357849	-5.40893	-1.93558	1.67858	6.34008e-08	8.00859e-07	29.288	0.350265	-5.24942	1.52578e-07	1.85574	-1.83869	2.93504e-06
ENSG00000114757	PEX5L	54.8567	0.274223	5.40413	1.48193	1.61077	6.51253e-08	8.51811e-07	54.8567	0.271864	5.87729	4.17038e-09	1.89038	1.59782	1.00172e-07
ENSG00000070087	PFN2	1348.67	0.0710174	-5.61024	-0.398424	2.27724	2.02048e-08	2.06252e-07	1348.67	0.070846	-5.79895	6.67322e-09	2.1711	-0.410832	1.36563e-07
ENSG00000169299	PGM2	649.859	0.0859597	2.98708	0.256768	2.2848	0.00281658	0.00980031	649.859	0.0856814	2.92202	0.00347766	2.1711	0.250363	0.0182018
ENSG00000101856	PGRMC1	1130.23	0.0721556	3.57007	0.257601	2.19431	0.000356881	0.00167274	1130.23	0.0713906	6.56186	5.31423e-11	2.34438	0.468455	1.32154e-09
ENSG00000167085	PHB	1184.98	0.08752	4.25234	0.372165	2.27724	2.11549e-05	0.000126893	1184.98	0.0875706	3.11924	0.00181317	2.12109	0.273154	0.0108473
ENSG00000102174	PHEX	93.1253	0.509892	12.5926	6.42089	1.96255	2.31789e-36	2.03339e-34	93.1253	0.566448	3.03911	0.00237282	2.62901	1.72149	0.0113626
ENSG00000119403	PHF19	356.546	0.122221	2.43306	0.29737	2.39842	0.0149718	0.0389923	356.546	0.121306	3.33442	0.00085478	2.26361	0.404486	0.00546283
ENSG00000135365	PHF21A	177.173	0.140697	-2.65418	-0.373435	2.02904	0.00795003	0.0262182	177.173	0.140574	-3.13327	0.0017287	2.46055	-0.440456	0.00924523
ENSG00000040633	PHF23	438.204	0.098429	-2.61826	-0.257712	2.18944	0.00883803	0.0268699	438.204	0.0985967	-3.69483	0.000220036	2.34438	-0.364298	0.00164853
ENSG00000146247	PHIP	480.187	0.101543	5.5085	0.55935	2.04684	3.61904e-08	3.94911e-07	480.187	0.101257	5.42915	5.66238e-08	2.50802	0.549737	8.86351e-07
ENSG00000102893	PHKB	561.053	0.0902266	-3.53227	-0.318705	2.04684	0.000412006	0.00202675	561.053	0.0899376	-3.76193	0.000168606	1.63862	-0.338339	0.00177891
ENSG00000139289	PHLDA1	612.671	0.0908362	-14.9004	-1.3535	2.18944	3.27424e-50	4.22516e-48	612.671	0.08561	-6.27361	3.52762e-10	2.50802	-0.537084	7.57237e-09
ENSG00000144824	PHLDB2	564.433	0.0961817	2.84206	0.273355	2.18944	0.00448225	0.0150719	564.433	0.0984147	-3.22825	0.00124551	2.26361	-0.317707	0.00753866
ENSG00000054148	PHPT1	294.084	0.117093	-7.37459	-0.863512	2.51362	1.64848e-13	2.76432e-12	294.084	0.113225	-4.19944	2.67578e-05	2.18629	-0.47548	0.000274471
ENSG00000139200	PIANP	89.8464	0.19325	-4.75933	-0.919743	1.73615	1.94233e-06	1.84723e-05	89.8464	0.18647	-3.2088	0.00133289	2.5068	-0.598345	0.00732038
ENSG00000073921	PICALM	1225.17	0.0778477	10.7655	0.838073	2.18944	5.00654e-27	2.52804e-25	1225.17	0.078161	7.86963	3.55693e-15	2.1711	0.615098	1.5652e-13
ENSG00000153823	PID1	78.9822	0.195941	-3.98493	-0.780812	1.8273	6.74987e-05	0.000442732	78.9822	0.209209	-7.16637	7.70117e-13	2.00614	-1.49927	2.78892e-11
ENSG00000103335	PIEZO1	1529.3	0.0726631	-3.91403	-0.284406	2.18944	9.07691e-05	0.000491192	1529.3	0.0726471	-4.85568	1.19974e-06	2.1711	-0.352751	1.68356e-05
ENSG00000165195	PIGA	83.2929	0.210046	2.72493	0.572359	1.61077	0.00643158	0.0266266	83.2929	0.20774	3.32082	0.000897519	2.16854	0.689868	0.00588948
ENSG00000078142	PIK3C3	302.62	0.114352	-5.13009	-0.586638	2.46972	2.89606e-07	2.28687e-06	302.62	0.114846	-6.32886	2.46981e-10	2.34438	-0.726845	5.70894e-09
ENSG00000141506	PIK3R5	4.5516	1.36681	3.78975	5.17986	0.813506	0.000150801	0.00188485	4.5516	1.36658	3.74016	0.000183902	0.783823	5.11122	0.00361063
ENSG00000276231	PIK3R6	10.5275	1.13565	4.09925	4.65532	1.8273	4.14488e-05	0.000284882	10.5275	1.14035	3.70972	0.000207489	1.40991	4.23037	0.00242869
ENSG00000254093	PINX1	51.8068	0.251338	3.45824	0.869188	1.67858	0.00054372	0.00308126	51.8068	0.251941	2.97995	0.00288299	2.00614	0.75077	0.0166682
ENSG00000087842	PIR	87.7956	0.215304	2.9661	0.638615	1.8273	0.00301599	0.0126324	87.7956	0.211822	4.17828	2.93718e-05	2.16854	0.885052	0.000300086
ENSG00000154217	PITPNC1	35.3858	0.308098	-4.8175	-1.48426	1.96255	1.45372e-06	1.26587e-05	35.3858	0.288505	-3.32399	0.000887402	2.00614	-0.958986	0.00623279
ENSG00000008710	PKD1	452.695	0.09784	-9.55066	-0.934436	2.19431	1.28877e-21	4.73526e-20	452.695	0.0953273	-6.65631	2.8078e-11	2.26361	-0.634529	7.40127e-10
ENSG00000118762	PKD2	339.473	0.110773	-6.48411	-0.718267	2.51362	8.92565e-11	1.13739e-09	339.473	0.110474	-6.85248	7.25791e-12	2.26361	-0.757021	2.07822e-10
ENSG00000127564	PKMYT1	411.983	0.10032	7.08553	0.710823	2.47216	1.38517e-12	2.21285e-11	411.983	0.100761	5.40392	6.52016e-08	2.1711	0.544504	1.15165e-06
ENSG00000165495	PKNOX2	13.4802	1.24008	-5.26909	-6.53407	1.58057	1.37103e-07	1.71493e-06	13.4802	0.491166	-4.48845	7.17439e-06	1.38514	-2.20457	0.000127677
ENSG00000144283	PKP4	562.33	0.0942029	2.90282	0.273454	2.04684	0.00369815	0.0135985	562.33	0.0936363	3.56596	0.000362524	2.1711	0.333904	0.00269605
ENSG00000117215	PLA2G2D	9.29288	1.13963	3.14891	3.58859	1.58057	0.00163879	0.00843461	9.29288	1.11803	4.27803	1.88551e-05	1.43028	4.78296	0.000292882
ENSG00000104368	PLAT	419.988	0.111448	6.07271	0.676789	2.2848	1.25769e-09	1.52523e-08	419.988	0.109246	10.1761	2.53645e-24	2.18629	1.11169	2.13058e-22
ENSG00000101333	PLCB4	790.015	0.105105	9.95586	1.04641	2.18944	2.37756e-23	9.75441e-22	790.015	0.105523	7.53222	4.98845e-14	2.1711	0.794826	1.90833e-12
ENSG00000105223	PLD3	588.135	0.0931333	-14.2021	-1.32269	2.04684	8.89269e-46	1.05599e-43	588.135	0.0884605	-6.87875	6.03821e-12	2.1711	-0.608497	1.8161e-10
ENSG00000100558	PLEK2	111.8	0.179526	6.66595	1.19671	2.0467	2.62965e-11	4.35947e-10	111.8	0.184134	3.52822	0.000418359	2.62901	0.649665	0.00258743
ENSG00000105559	PLEKHA4	81.4819	0.209449	-6.38411	-1.33714	1.61077	1.72395e-10	3.24872e-09	81.4819	0.192075	-2.65784	0.00786442	2.00614	-0.510503	0.0381246
ENSG00000166289	PLEKHF1	34.9679	0.300269	-2.43559	-0.731334	1.96255	0.0148674	0.0459144	34.9679	0.299212	-2.58166	0.00983271	1.85574	-0.772462	0.0484371
ENSG00000196155	PLEKHG4	193.833	0.14117	-4.33222	-0.611578	2.0467	1.4761e-05	0.00010072	193.833	0.138946	-3.34523	0.000822137	2.94908	-0.464805	0.00421365
ENSG00000166851	PLK1	904.393	0.0852064	8.43127	0.718399	2.18944	3.41926e-17	9.38613e-16	904.393	0.0855999	5.79105	6.99496e-09	2.34438	0.495713	1.32924e-07
ENSG00000145632	PLK2	769.217	0.0879922	-10.5178	-0.925487	2.04684	7.14995e-26	3.55293e-24	769.217	0.0871212	-9.23772	2.51804e-20	2.12109	-0.804801	1.58875e-18
ENSG00000142731	PLK4	253.714	0.125788	6.90466	0.868526	2.39842	5.03235e-12	7.79303e-11	253.714	0.126435	5.44024	5.32081e-08	2.34438	0.687836	8.89963e-07
ENSG00000152952	PLOD2	1543.37	0.0845836	-5.78091	-0.488971	2.04684	7.42956e-09	8.95417e-08	1543.37	0.0841032	-3.82935	0.000128484	2.26361	-0.32206	0.00107523
ENSG00000102007	PLP2	825.74	0.0837512	4.66557	0.390747	2.19431	3.07762e-06	2.2649e-05	825.74	0.083535	4.59969	4.23125e-06	2.34438	0.384235	4.91037e-05
ENSG00000105520	PLPPR2	142.518	0.155886	-3.51596	-0.548089	2.06222	0.00043817	0.00211745	142.518	0.156313	-4.23497	2.28585e-05	2.94908	-0.661981	0.000183275
ENSG00000120756	PLS1	101.15	0.187198	8.64815	1.61892	1.96255	5.23418e-18	1.69867e-16	101.15	0.197625	2.80437	0.00504145	2.46055	0.554215	0.0224193
ENSG00000100979	PLTP	127.625	0.169308	-2.77681	-0.470135	1.73615	0.0054895	0.0218705	127.625	0.17545	-5.79745	6.7331e-09	2.49431	-1.01716	1.21073e-07
ENSG00000120594	PLXDC2	21.0607	1.06793	-6.08346	-6.4967	1.8273	1.17613e-09	1.77313e-08	21.0607	0.599505	-7.63954	2.17994e-14	1.43028	-4.57994	1.31203e-12
ENSG00000114554	PLXNA1	664.039	0.0873169	-2.84664	-0.24856	2.2848	0.00441836	0.0143746	664.039	0.0876283	-4.53295	5.81661e-06	1.63862	-0.397214	9.12715e-05
ENSG00000076356	PLXNA2	122.586	0.187768	10.5228	1.97584	2.0467	6.78507e-26	3.38225e-24	122.586	0.192322	6.88478	5.78766e-12	2.46055	1.32409	1.54649e-10
ENSG00000130827	PLXNA3	89.4519	0.191228	-5.18259	-0.991056	1.96255	2.18824e-07	2.17833e-06	89.4519	0.190103	-5.30789	1.10901e-07	2.49431	-1.00904	1.65138e-06
ENSG00000196576	PLXNB2	1050.5	0.0787029	-14.585	-1.14789	2.19431	3.49678e-48	4.14779e-46	1050.5	0.0769037	-9.70657	2.82687e-22	2.12109	-0.746471	2.06832e-20
ENSG00000185664	PMEL	128.396	0.174832	3.72328	0.650949	2.0467	0.000196653	0.00104621	128.396	0.175132	3.08664	0.00202433	2.62901	0.54057	0.00995036
ENSG00000124225	PMEPA1	24.5937	0.780389	7.11915	5.55571	1.45622	1.08597e-12	2.89337e-11	24.5937	0.829796	2.87469	0.00404427	1.30569	2.3854	0.0316993
ENSG00000140464	PML	395.03	0.0993789	-4.63888	-0.461007	2.47216	3.50302e-06	2.28439e-05	395.03	0.0979677	-3.32119	0.000896345	2.18629	-0.325369	0.00584158
ENSG00000165688	PMPCA	548.86	0.0936133	-5.04683	-0.472451	2.19431	4.49193e-07	3.83173e-06	548.86	0.0920848	-2.65949	0.00782583	2.26361	-0.244899	0.0345265
ENSG00000240694	PNMA2	143.142	0.162863	5.36359	0.873532	2.0294	8.15824e-08	8.48029e-07	143.142	0.186511	-6.22968	4.67399e-10	2.94908	-1.1619	8.43645e-09
ENSG00000198883	PNMA5	1182.87	0.104094	41.357	4.30503	2.5219	0	0	1182.87	0.52051	-11.7119	1.10761e-31	2.26361	-6.09617	1.39437e-29
ENSG00000182013	PNMA8A	13.7151	0.475747	-2.56012	-1.21797	1.55541	0.0104636	0.0415266	13.7151	0.82865	-5.3904	7.03003e-08	1.30569	-4.46676	1.97535e-06
ENSG00000198805	PNP	284.501	0.1149	5.22248	0.600065	2.39842	1.76545e-07	1.48006e-06	284.501	0.114979	4.43206	9.33382e-06	2.50802	0.509596	9.50702e-05
ENSG00000177666	PNPLA2	387.866	0.102529	-4.88783	-0.501145	2.46972	1.01956e-06	7.37639e-06	387.866	0.101469	-4.13126	3.60786e-05	2.34438	-0.419196	0.000334019
ENSG00000108439	PNPO	83.3201	0.196762	2.53686	0.499157	1.8273	0.0111852	0.0383658	83.3201	0.216395	-3.88842	0.0001009	2.20689	-0.841433	0.000889548
ENSG00000128567	PODXL	315.145	0.119268	13.8661	1.65379	2.51362	1.01592e-43	9.34273e-42	315.145	0.12094	10.2144	1.70947e-24	2.34438	1.23533	1.34658e-22
ENSG00000062822	POLD1	633.238	0.0883943	2.65978	0.23511	2.51362	0.00781908	0.0215824	633.238	0.087989	2.96699	0.00300729	2.1711	0.261063	0.0161621
ENSG00000177084	POLE	299.373	0.12284	5.07964	0.623981	2.46972	3.78154e-07	2.92906e-06	299.373	0.12408	2.66224	0.00776217	2.18629	0.330331	0.0352437
ENSG00000140521	POLG	386.924	0.110413	-9.07717	-1.00223	2.47216	1.11434e-19	3.18379e-18	386.924	0.101067	2.7924	0.00523192	2.1711	0.282219	0.0256549
ENSG00000122678	POLM	170.129	0.143856	4.38832	0.631286	2.0294	1.14232e-05	8.09342e-05	170.129	0.144271	3.49243	0.000478649	2.46055	0.503857	0.00307673
ENSG00000068654	POLR1A	385.441	0.130867	2.88511	0.377565	2.51362	0.00391277	0.0120393	385.441	0.133847	-2.51524	0.0118951	2.50802	-0.336658	0.0444888
ENSG00000181222	POLR2A	1214.66	0.0884777	3.16502	0.280033	2.27724	0.00155074	0.00588198	1214.66	0.089585	-3.33502	0.000852935	2.1711	-0.298768	0.00564623
ENSG00000113356	POLR3G	541.329	0.109687	6.74318	0.739638	2.2848	1.54956e-11	2.37234e-10	541.329	0.109604	6.28035	3.37819e-10	2.34438	0.688349	7.73258e-09
ENSG00000161980	POLR3K	175.247	0.152072	3.95968	0.602159	2.02904	7.50488e-05	0.000443151	175.247	0.151883	3.61403	0.000301476	2.94908	0.548909	0.0017695
ENSG00000144647	POMGNT2	96.2189	0.194409	3.30612	0.642739	1.85146	0.000945966	0.00458078	96.2189	0.193563	3.31503	0.000916321	2.46055	0.641669	0.00540345
ENSG00000105854	PON2	343.342	0.106499	7.23953	0.771003	2.47216	4.5025e-13	7.45103e-12	343.342	0.108098	3.79056	0.000150307	2.34438	0.409753	0.00119557
ENSG00000133110	POSTN	1588.8	0.140727	-40.1682	-5.65276	2.19431	0	0	1588.8	0.0655485	2.98084	0.00287463	2.12109	0.195389	0.0158638
ENSG00000028277	POU2F2	415.063	0.127304	-14.6966	-1.87094	2.47216	6.77326e-49	7.2454e-47	415.063	0.108673	4.37447	1.21727e-05	2.34438	0.475386	0.000127801
ENSG00000180817	PPA1	1175.18	0.0684224	7.41809	0.507564	2.18944	1.18817e-13	2.30578e-12	1175.18	0.0686008	5.30272	1.1409e-07	2.1711	0.363771	1.93544e-06
ENSG00000112033	PPARD	446.637	0.105665	-8.42018	-0.88972	2.51362	3.75898e-17	9.00428e-16	446.637	0.0965947	5.46575	4.60945e-08	1.63862	0.527963	1.08756e-06
ENSG00000128059	PPAT	285.651	0.123932	3.30763	0.409922	2.0294	0.000940898	0.00421388	285.651	0.123813	2.84572	0.00443114	2.34438	0.352336	0.0209522
ENSG00000196262	PPIA	5260.49	0.0708876	-3.3181	-0.235212	2.5219	0.000906321	0.00337012	5260.49	0.0705433	3.29706	0.000977035	2.50802	0.232585	0.005605
ENSG00000166794	PPIB	2640.09	0.0725172	-7.48667	-0.542913	2.18944	7.06412e-14	1.40519e-12	2640.09	0.0714435	2.72372	0.00645506	2.34438	0.194592	0.0286127
ENSG00000168938	PPIC	185.026	0.145446	-3.92645	-0.571085	2.0294	8.62074e-05	0.000501677	185.026	0.143364	-3.06956	0.00214373	2.94908	-0.440065	0.00950133
ENSG00000171497	PPID	386.633	0.107694	3.4675	0.373428	2.2848	0.000525317	0.00227278	386.633	0.107753	2.64315	0.00821395	2.1711	0.284807	0.0370662
ENSG00000137168	PPIL1	344.812	0.108457	3.57291	0.387507	2.2848	0.000353034	0.00160113	344.812	0.108415	2.9254	0.00344009	2.34438	0.317157	0.01696
ENSG00000118898	PPL	22.8977	0.599403	3.53455	2.11862	1.55541	0.000408472	0.00256226	22.8977	0.566616	7.15923	8.11292e-13	1.30569	4.05653	4.41709e-11
ENSG00000214517	PPME1	1436.6	0.0732587	23.8502	1.74724	2.19431	1.00724e-125	5.23221e-123	1436.6	0.0724748	29.4429	1.55087e-190	2.1711	2.13387	4.72253e-187
ENSG00000058272	PPP1R12A	886.282	0.0855259	3.24655	0.277664	2.04684	0.00116811	0.00504812	886.282	0.0850657	4.25308	2.10847e-05	2.12109	0.361792	0.000227873
ENSG00000104881	PPP1R13L	482.253	0.0947307	-2.93175	-0.277726	2.04684	0.00337062	0.0126065	482.253	0.0907354	4.40994	1.03397e-05	2.26361	0.400138	0.000113871
ENSG00000160972	PPP1R16A	208.22	0.138995	-2.46041	-0.341985	2.51362	0.0138779	0.0351107	208.22	0.139372	-3.31899	0.000903448	2.26361	-0.462574	0.00571633
ENSG00000173281	PPP1R3B	110.216	0.186847	2.49397	0.465991	1.96255	0.0126323	0.0400106	110.216	0.182221	4.6288	3.67794e-06	2.62901	0.843465	3.88285e-05
ENSG00000108819	PPP1R9B	625.18	0.0941198	-4.3227	-0.406851	2.04684	1.54133e-05	0.000104765	625.18	0.0940403	-4.95092	7.38644e-07	1.63862	-0.465586	1.40044e-05
ENSG00000104695	PPP2CB	746.746	0.0819056	2.39357	0.196047	2.2848	0.0166853	0.0445303	746.746	0.0814162	3.12057	0.00180502	2.1711	0.254065	0.0105986
ENSG00000138814	PPP3CA	445.512	0.0963497	-3.36175	-0.323904	2.2848	0.000774493	0.00320423	445.512	0.0968196	-4.96072	7.02324e-07	2.34438	-0.480295	9.67073e-06
ENSG00000154845	PPP4R1	453.895	0.0924962	7.55452	0.698764	2.51362	4.20404e-14	7.52195e-13	453.895	0.0974946	-3.02032	0.00252512	1.63862	-0.294464	0.0176368
ENSG00000110075	PPP6R3	633.983	0.0966278	9.92129	0.958673	2.19431	3.36366e-23	1.3695e-21	633.983	0.0988095	2.50313	0.01231	2.26361	0.247333	0.0494816
ENSG00000131238	PPT1	1055.45	0.0730378	6.81457	0.497722	2.27724	9.45436e-12	1.4901e-10	1055.45	0.0727268	7.36613	1.75651e-13	2.1711	0.535715	6.26315e-12
ENSG00000122490	PQLC1	126.195	0.165645	-3.36983	-0.558196	1.73615	0.000752143	0.00396256	126.195	0.16524	-3.66804	0.000244414	2.62901	-0.606108	0.00163814
ENSG00000243279	PRAF2	96.7364	0.197318	-4.4496	-0.877986	2.0467	8.60319e-06	6.22811e-05	96.7364	0.19047	-2.63389	0.00844134	2.49431	-0.501678	0.0340363
ENSG00000279296	PRAL	13.8743	0.750503	-5.82998	-4.37542	1.46652	5.54327e-09	9.28981e-08	13.8743	0.517752	-5.17184	2.318e-07	1.30569	-2.67773	5.9518e-06
ENSG00000258725	PRC1-AS1	523.99	0.0967509	-4.8413	-0.468399	2.04684	1.28995e-06	1.08957e-05	523.99	0.0913876	5.78795	7.12506e-09	1.63862	0.528947	1.88875e-07
ENSG00000167815	PRDX2	503.652	0.110143	-2.77073	-0.305176	2.19431	0.00559313	0.0181589	503.652	0.110166	-3.50805	0.000451411	2.1711	-0.386466	0.00325886
ENSG00000165672	PRDX3	1079.65	0.0755568	4.23224	0.319774	2.27724	2.31374e-05	0.000137253	1079.65	0.0754585	3.71789	0.00020089	2.12109	0.280547	0.00165999
ENSG00000126432	PRDX5	1319.14	0.0951064	-7.86574	-0.748082	2.18944	3.66921e-15	8.26923e-14	1319.14	0.0939818	-3.23521	0.00121555	2.50802	-0.30405	0.00674004
ENSG00000117592	PRDX6	1763.43	0.0668903	-3.0962	-0.207106	2.18944	0.00196019	0.0074599	1763.43	0.0653653	7.35524	1.9058e-13	2.12109	0.480777	6.8752e-12
ENSG00000124126	PREX1	33.4485	0.503073	8.91498	4.48488	1.8054	4.87893e-19	1.81567e-17	33.4485	0.551879	2.75234	0.00591712	1.40991	1.51896	0.04034
ENSG00000139174	PRICKLE1	129.328	0.176179	-13.5928	-2.39477	1.96255	4.41998e-42	4.74187e-40	129.328	0.174015	-13.7309	6.62975e-43	2.49431	-2.38938	1.27335e-40
ENSG00000012211	PRICKLE3	318.426	0.121285	2.86711	0.347738	2.39842	0.00414238	0.0131152	318.426	0.120176	3.9144	9.06301e-05	2.50802	0.470416	0.000720021
ENSG00000198056	PRIM1	152.763	0.167538	3.23119	0.541345	2.0467	0.00123277	0.00529387	152.763	0.16498	4.73172	2.22627e-06	2.54719	0.780638	2.55901e-05
ENSG00000146143	PRIM2	216.045	0.131034	3.09021	0.404922	2.0294	0.00200017	0.00808437	216.045	0.129932	3.6418	0.000270734	2.1711	0.473187	0.00211062
ENSG00000162409	PRKAA2	47.5213	0.258759	3.94043	1.01962	1.96255	8.13359e-05	0.000491192	47.5213	0.297982	-3.01167	0.00259811	1.53765	-0.897425	0.0190367
ENSG00000106617	PRKAG2	174.837	0.146529	3.75233	0.549825	2.03374	0.0001752	0.000947957	174.837	0.142713	6.6214	3.55816e-11	2.62901	0.94496	8.03209e-10
ENSG00000027075	PRKCH	28.0612	0.398144	4.3739	1.74144	1.8273	1.22048e-05	9.42718e-05	28.0612	0.388896	5.75565	8.63114e-09	1.53765	2.23835	2.39729e-07
ENSG00000185532	PRKG1	79.4882	0.215742	-6.32557	-1.36469	1.8273	2.52304e-10	4.12302e-09	79.4882	0.200547	-3.28669	0.00101373	2.20689	-0.659134	0.0064422
ENSG00000198890	PRMT6	332.818	0.108879	-3.95367	-0.430472	2.51362	7.69607e-05	0.00037223	332.818	0.107262	-2.61312	0.00897193	2.18629	-0.280288	0.0395836
ENSG00000171867	PRNP	942.816	0.0776228	-4.16023	-0.322929	2.04684	3.17925e-05	0.000201984	942.816	0.0775088	-4.7301	2.24412e-06	2.12109	-0.366624	3.04645e-05
ENSG00000147224	PRPS1	508.617	0.0904312	3.45967	0.312862	2.51362	0.000540841	0.00214113	508.617	0.090019	3.58195	0.00034104	2.26361	0.322443	0.00247776
ENSG00000101911	PRPS2	469.842	0.0962065	2.43289	0.23406	2.2848	0.014979	0.0406133	469.842	0.0956827	2.75729	0.00582827	2.1711	0.263825	0.0279666
ENSG00000161542	PRPSAP1	344.518	0.109059	3.07644	0.335514	2.51362	0.00209491	0.00702082	344.518	0.108722	2.90841	0.00363269	2.34438	0.316207	0.0176991
ENSG00000141127	PRPSAP2	166.879	0.147398	3.281	0.483614	2.0294	0.00103439	0.0045725	166.879	0.146391	3.57188	0.000354429	2.54719	0.522892	0.00231484
ENSG00000068489	PRR11	1076.4	0.0768115	7.78589	0.598046	2.04684	6.92221e-15	1.62963e-13	1076.4	0.0768083	6.81664	9.31958e-12	2.1711	0.523574	2.74458e-10
ENSG00000176532	PRR15	11.5839	0.641912	-4.9404	-3.17131	1.55541	7.7961e-07	8.8318e-06	11.5839	0.557692	-4.34798	1.374e-05	1.30569	-2.42483	0.000239079
ENSG00000135362	PRR5L	165.148	0.14291	-4.31195	-0.616221	2.0467	1.61819e-05	0.000109215	165.148	0.143295	-5.08231	3.72878e-07	2.5068	-0.728271	5.05861e-06
ENSG00000116132	PRRX1	853.105	0.0845888	4.68002	0.395877	2.5219	2.86846e-06	1.87244e-05	853.105	0.0864229	-2.90738	0.00364475	2.26361	-0.251264	0.0182591
ENSG00000164099	PRSS12	324.977	0.109754	-8.1693	-0.896611	2.47216	3.10193e-16	6.92435e-15	324.977	0.109933	-9.06484	1.24786e-19	2.26361	-0.996527	7.11827e-18
ENSG00000150687	PRSS23	2043.9	0.0620539	14.7582	0.915807	2.5219	2.72297e-49	2.94971e-47	2043.9	0.0631149	3.27954	0.00103977	2.1711	0.206988	0.00668607
ENSG00000010438	PRSS3	72.3732	0.230352	8.02487	1.84855	1.8054	1.01634e-15	2.89404e-14	72.3732	0.279497	-3.37671	0.000733579	1.89038	-0.94378	0.0055894
ENSG00000197746	PSAP	2208.11	0.0587056	-11.2654	-0.661345	2.04684	1.94364e-29	1.22138e-27	2208.11	0.0585261	-11.1651	6.03965e-29	2.26361	-0.653452	6.34522e-27
ENSG00000135069	PSAT1	1336.44	0.0788655	-17.5668	-1.38541	2.19431	4.42629e-69	9.26103e-67	1336.44	0.0754794	-4.65638	3.2182e-06	2.34438	-0.35146	3.81639e-05
ENSG00000125637	PSD4	77.6678	0.255946	-3.43102	-0.878155	1.8054	0.000601326	0.00315563	77.6678	0.214278	7.05696	1.70185e-12	2.16854	1.51215	5.48457e-11
ENSG00000204941	PSG5	8.49866	0.660111	-3.20053	-2.11271	1.55541	0.00137173	0.00736913	8.49866	0.731129	-3.94918	7.84188e-05	1.30569	-2.88736	0.00112931
ENSG00000205220	PSMB10	31.1704	0.326005	-4.26258	-1.38962	1.67858	2.02077e-05	0.000160011	31.1704	0.306186	-2.86129	0.00421918	1.85574	-0.876087	0.024425
ENSG00000126067	PSMB2	924.267	0.0746642	2.88626	0.215501	2.04684	0.00389844	0.0141864	924.267	0.0744977	2.55633	0.0105784	2.50802	0.19044	0.0404714
ENSG00000142507	PSMB6	635.775	0.0958905	2.42672	0.2327	2.18944	0.0152358	0.0427405	635.775	0.0953768	3.13042	0.00174554	2.34438	0.29857	0.00969752
ENSG00000240065	PSMB9	105.291	0.189216	-4.3443	-0.822012	2.0294	1.39723e-05	9.67642e-05	105.291	0.183301	-2.64663	0.00812984	2.46055	-0.485129	0.0334414
ENSG00000165916	PSMC3	1204.84	0.0841511	3.22483	0.271373	2.04684	0.00126047	0.00538954	1204.84	0.0840278	3.01265	0.00258978	2.1711	0.253146	0.0142501
ENSG00000131470	PSMC3IP	222.849	0.145116	3.89983	0.565927	2.51362	9.62589e-05	0.000456666	222.849	0.144901	3.60468	0.000312537	2.1711	0.522322	0.00238642
ENSG00000173692	PSMD1	1289.6	0.080072	4.36726	0.349695	2.27724	1.25814e-05	7.96472e-05	1289.6	0.0801836	2.76878	0.00562663	2.34438	0.222011	0.0255675
ENSG00000100911	PSME2	454.774	0.0995405	-4.32927	-0.430938	2.18944	1.49605e-05	9.61567e-05	454.774	0.0981876	-2.74349	0.00607903	2.50802	-0.269376	0.0257877
ENSG00000152229	PSTPIP2	29.0416	0.350483	-2.80098	-0.981694	1.67858	0.0050948	0.0211713	29.0416	0.356723	-3.52738	0.000419696	1.53765	-1.2583	0.00413498
ENSG00000185920	PTCH1	34.5928	0.470508	-2.60401	-1.22521	1.8273	0.00921399	0.0325325	34.5928	0.336935	7.67008	1.71895e-14	1.85574	2.58432	8.12185e-13
ENSG00000171862	PTEN	617.191	0.0888162	-8.06408	-0.716221	2.18944	7.37901e-16	1.78538e-14	617.191	0.0887898	-8.88287	6.51592e-19	2.26361	-0.788708	3.4983e-17
ENSG00000110958	PTGES3	2596.37	0.0599773	4.38798	0.263179	2.27724	1.14409e-05	7.31607e-05	2596.37	0.0597818	5.47653	4.33738e-08	2.12109	0.327397	8.07594e-07
ENSG00000134247	PTGFRN	739.087	0.0977545	-3.57332	-0.349308	2.19431	0.000352478	0.00165675	739.087	0.0999168	-9.82889	8.45428e-23	1.63862	-0.982072	8.31943e-21
ENSG00000073756	PTGS2	65.0878	0.284194	8.73738	2.48311	1.96255	2.38574e-18	7.91022e-17	65.0878	0.288235	6.84779	7.50003e-12	1.89038	1.97377	2.54164e-10
ENSG00000112655	PTK7	2285.62	0.0706145	-32.311	-2.28162	2.5219	4.90301e-229	6.42666e-226	2285.62	0.0661243	-10.3358	4.85365e-25	2.34438	-0.683448	3.95589e-23
ENSG00000163629	PTPN13	407.549	0.117538	-8.0625	-0.947649	2.46972	7.47506e-16	1.61632e-14	407.549	0.11584	-6.48828	8.68209e-11	2.18629	-0.751604	2.26329e-09
ENSG00000127329	PTPRB	86.6672	0.19162	-2.70497	-0.518325	1.8273	0.00683116	0.0251836	86.6672	0.192152	-3.28173	0.00103172	1.40991	-0.63059	0.00954961
ENSG00000132334	PTPRE	103.526	0.220254	9.78682	2.15559	2.0467	1.28271e-22	5.36706e-21	103.526	0.227337	5.35388	8.609e-08	3.15469	1.21714	1.05754e-06
ENSG00000105426	PTPRS	74.7443	0.211831	-6.89517	-1.46061	1.96255	5.38016e-12	1.00133e-10	74.7443	0.207364	-6.49546	8.27787e-11	2.00614	-1.34692	2.33959e-09
ENSG00000164611	PTTG1	837.886	0.0842178	6.9276	0.583427	2.19431	4.28027e-12	7.27762e-11	837.886	0.0838318	7.62527	2.43515e-14	2.50802	0.639241	8.49088e-13
ENSG00000130021	PUDP	235.771	0.125252	4.86328	0.609138	2.39842	1.15457e-06	8.51405e-06	235.771	0.124141	5.56316	2.6494e-08	2.50802	0.690617	4.32171e-07
ENSG00000185129	PURA	293.099	0.114536	3.8946	0.446072	2.2848	9.83611e-05	0.000507578	293.099	0.114455	3.32843	0.000873361	2.34438	0.380955	0.00540345
ENSG00000146676	PURB	546.921	0.095133	3.41739	0.325107	2.19431	0.000632239	0.00278407	546.921	0.0945044	4.22814	2.35628e-05	2.1711	0.399578	0.000245219
ENSG00000073008	PVR	980.554	0.0784913	3.14315	0.24671	2.18944	0.00167137	0.00651713	980.554	0.0777919	5.36416	8.13262e-08	2.26361	0.417289	1.35729e-06
ENSG00000168994	PXDC1	378.565	0.112562	-5.89636	-0.663706	2.46972	3.716e-09	3.95365e-08	378.565	0.111237	-4.81407	1.47889e-06	2.26361	-0.535502	1.9705e-05
ENSG00000130508	PXDN	3561.84	0.0721514	-12.3712	-0.892597	2.18944	3.74369e-35	2.85465e-33	3561.84	0.0720057	-11.6766	1.67964e-31	2.26361	-0.840778	2.07867e-29
ENSG00000168297	PXK	185.717	0.141303	-6.74435	-0.953	2.02904	1.53712e-11	2.63322e-10	185.717	0.135083	-3.51206	0.000444652	2.5068	-0.474421	0.00284356
ENSG00000101417	PXMP4	34.3156	0.301727	-3.24621	-0.979468	1.8054	0.00116953	0.00562627	34.3156	0.306797	-3.98855	6.64787e-05	2.00614	-1.22368	0.00066752
ENSG00000103490	PYCARD	51.0061	0.250199	-4.94934	-1.23832	1.8273	7.44641e-07	7.28533e-06	51.0061	0.274324	-7.65934	1.86885e-14	1.40991	-2.10115	1.14402e-12
ENSG00000261359	PYCARD-AS1	25.6013	0.361767	-4.69847	-1.69975	1.55541	2.62114e-06	2.67813e-05	25.6013	0.357869	-4.72971	2.24839e-06	1.39071	-1.69262	4.43505e-05
ENSG00000172053	QARS	1046.92	0.0776141	-4.95662	-0.384704	2.27724	7.17284e-07	5.73663e-06	1046.92	0.076873	-2.89427	0.00380038	2.34438	-0.222491	0.018367
ENSG00000115828	QPCT	227.949	0.127339	-3.57412	-0.455125	2.0294	0.000351412	0.00177323	227.949	0.134242	-9.05982	1.30662e-19	2.34438	-1.21621	7.16864e-18
ENSG00000165661	QSOX2	347.144	0.110326	3.7923	0.418391	2.47216	0.000149256	0.000688664	347.144	0.108642	5.95045	2.67408e-09	2.50802	0.646468	5.0858e-08
ENSG00000206418	RAB12	269.786	0.115334	3.8549	0.4446	2.2848	0.000115778	0.000587529	269.786	0.121141	-3.32348	0.000889004	2.1711	-0.402611	0.00583678
ENSG00000069974	RAB27A	133.665	0.166047	2.84137	0.4718	1.85146	0.00449204	0.0174426	133.665	0.165614	2.64998	0.00804963	2.62901	0.438875	0.0314227
ENSG00000137502	RAB30	57.3001	0.255157	3.18992	0.813931	1.67858	0.00142313	0.00712208	57.3001	0.283494	-3.02957	0.00244906	2.00614	-0.858864	0.0145211
ENSG00000109113	RAB34	815.325	0.0825444	-2.42288	-0.199995	2.27724	0.0153982	0.0417245	815.325	0.0830237	-4.88282	1.04577e-06	2.50802	-0.40539	1.30772e-05
ENSG00000105514	RAB3D	12.7434	0.487965	3.46798	1.69226	1.60059	0.00052438	0.00310752	12.7434	0.749843	-2.94489	0.00323073	1.43028	-2.2082	0.0243057
ENSG00000154917	RAB6B	52.8643	0.265195	6.68315	1.77234	1.61077	2.33863e-11	4.8823e-10	52.8643	0.275912	3.28693	0.00101287	1.40991	0.906902	0.00940483
ENSG00000276600	RAB7B	4.41747	1.08552	-3.32602	-3.61047	1.05338	0.000880961	0.00704158	4.41747	1.36826	-4.4825	7.37745e-06	0.818606	-6.13324	0.000209058
ENSG00000166128	RAB8B	307.041	0.117341	-3.25935	-0.382455	2.46972	0.00111666	0.00412155	307.041	0.116288	-2.68064	0.00734822	2.1711	-0.311727	0.0340363
ENSG00000161800	RACGAP1	764.799	0.0822515	7.33338	0.603182	2.04684	2.24413e-13	4.56452e-12	764.799	0.0826622	4.88087	1.05619e-06	2.34438	0.403463	1.40044e-05
ENSG00000164754	RAD21	2263.48	0.0711731	3.40361	0.242245	2.18944	0.00066502	0.00291873	2263.48	0.0709553	4.61686	3.89592e-06	2.26361	0.327591	4.68642e-05
ENSG00000051180	RAD51	120.899	0.16699	2.79663	0.467008	2.0294	0.00516391	0.0181356	120.899	0.166719	2.48351	0.0130096	2.49431	0.414048	0.0479202
ENSG00000085999	RAD54L	204.971	0.140419	3.68996	0.51814	2.0294	0.000224289	0.00118692	204.971	0.140315	3.24032	0.00119396	2.34438	0.454666	0.00703802
ENSG00000039560	RAI14	1051.78	0.0835997	-9.0281	-0.754746	2.04684	1.74684e-19	5.95172e-18	1051.78	0.0823874	-5.40401	6.5166e-08	2.50802	-0.445223	1.01165e-06
ENSG00000132329	RAMP1	41.0171	0.277674	-2.70656	-0.751543	1.96255	0.00679838	0.0236421	41.0171	0.301007	-5.43844	5.37487e-08	1.89038	-1.63701	1.09798e-06
ENSG00000131477	RAMP2	5.21283	1.35372	-4.67117	-6.32345	1.12689	2.99492e-06	4.08425e-05	5.21283	1.07231	-3.71897	0.000200039	1.30569	-3.98787	0.00251068
ENSG00000099901	RANBP1	1587.42	0.0770782	4.81954	0.371482	2.18944	1.43887e-06	1.13188e-05	1587.42	0.0768837	5.29979	1.15935e-07	2.1711	0.407467	1.96347e-06
ENSG00000132359	RAP1GAP2	340.485	0.114775	5.13182	0.589004	2.47216	2.86956e-07	2.26504e-06	340.485	0.115203	3.74927	0.000177349	2.1711	0.431928	0.00146354
ENSG00000107263	RAPGEF1	300.053	0.117248	4.8085	0.563788	2.47216	1.52071e-06	1.06572e-05	300.053	0.123635	-3.72152	0.000198029	2.18629	-0.46011	0.00160371
ENSG00000172819	RARG	157.573	0.150159	-10.1428	-1.52302	2.06222	3.56851e-24	1.63431e-22	157.573	0.149794	-10.5543	4.85469e-26	2.62901	-1.58096	3.67715e-24
ENSG00000106538	RARRES2	14.0094	0.513429	-3.94575	-2.02586	1.46652	7.95502e-05	0.000624338	14.0094	0.509688	-4.02302	5.74577e-05	1.30569	-2.05048	0.00085871
ENSG00000153179	RASSF3	294.041	0.117723	4.36846	0.51427	2.47216	1.25126e-05	7.36398e-05	294.041	0.117016	4.73031	2.24172e-06	2.34438	0.553523	2.78243e-05
ENSG00000099849	RASSF7	68.1097	0.227126	4.30744	0.978334	1.61077	1.65152e-05	0.00013828	68.1097	0.228497	3.46661	0.000527063	2.20689	0.792109	0.00366852
ENSG00000198774	RASSF9	19.6236	0.413553	-3.07078	-1.26993	1.60059	0.00213502	0.0105209	19.6236	0.420379	-3.58537	0.000336595	1.40991	-1.50722	0.00366852
ENSG00000259956	RBM15B	574.695	0.089679	-2.44133	-0.218936	2.04684	0.0146333	0.0437314	574.695	0.0894334	-2.73832	0.00617544	2.34438	-0.244897	0.0275639
ENSG00000134453	RBM17	451.291	0.100327	2.65045	0.265911	2.51362	0.00803849	0.0220786	451.291	0.0996297	3.34052	0.000836229	1.63862	0.332814	0.00704942
ENSG00000131051	RBM39	1002.97	0.0787788	-2.81331	-0.221629	2.18944	0.00490342	0.0162624	1002.97	0.0784938	-2.62585	0.00864337	2.50802	-0.206113	0.0344903
ENSG00000114115	RBP1	7.43981	1.29686	-5.34532	-6.93214	1.45622	9.02576e-08	1.26628e-06	7.43981	1.29686	-5.4071	6.40521e-08	1.30569	-7.01227	1.81388e-06
ENSG00000142552	RCN3	436.755	0.117807	-11.0864	-1.30606	2.18944	1.46034e-28	8.22693e-27	436.755	0.122885	-16.5591	1.37578e-61	2.50802	-2.03486	4.53323e-59
ENSG00000121039	RDH10	47.8341	0.255969	-3.67284	-0.940132	1.96255	0.000239874	0.00129954	47.8341	0.247758	-2.75356	0.00589507	1.89038	-0.682218	0.0318657
ENSG00000137710	RDX	1005.86	0.0845843	8.35536	0.706732	2.27724	6.52344e-17	1.68493e-15	1005.86	0.0869875	-2.93526	0.00333271	2.34438	-0.255331	0.0165346
ENSG00000122707	RECK	377.232	0.103558	7.75027	0.802599	2.51362	9.17007e-15	1.75281e-13	377.232	0.104728	4.78531	1.70722e-06	2.1711	0.501155	2.32497e-05
ENSG00000168476	REEP4	249.367	0.128437	3.03472	0.389771	2.39842	0.00240756	0.00820323	249.367	0.127213	3.89936	9.64487e-05	2.1711	0.496049	0.000865337
ENSG00000214022	REPIN1	758.1	0.0765763	2.40003	0.183786	2.04684	0.0163935	0.0481018	758.1	0.0780162	-3.20424	0.00135421	2.26361	-0.249982	0.00807508
ENSG00000273621	RF02271	15.7834	0.534917	3.66279	1.95929	1.8273	0.000249484	0.00143412	15.7834	0.536199	3.39422	0.000688234	1.21175	1.81998	0.00774217
ENSG00000049541	RFC2	381.719	0.106518	3.74836	0.399268	2.39842	0.000177996	0.00082935	381.719	0.10618	3.63627	0.000276618	2.34438	0.386098	0.00200945
ENSG00000133119	RFC3	343.264	0.110549	4.86963	0.538332	2.47216	1.11808e-06	8.03778e-06	343.264	0.11044	4.35198	1.34913e-05	2.50802	0.480632	0.000132206
ENSG00000163918	RFC4	320.975	0.121057	2.94769	0.356839	2.39842	0.0032016	0.0105237	320.975	0.119572	4.59794	4.26685e-06	2.50802	0.549785	4.6439e-05
ENSG00000183688	RFLNB	433.114	0.110248	-14.036	-1.54744	2.19431	9.38447e-45	9.95573e-43	433.114	0.106484	-10.589	3.35288e-26	2.50802	-1.12755	2.6946e-24
ENSG00000131378	RFTN1	352.075	0.102934	-3.24692	-0.334219	2.2848	0.00116661	0.00457902	352.075	0.10186	-2.53244	0.0113271	2.18629	-0.257954	0.0476769
ENSG00000168411	RFWD3	371.826	0.114028	4.90289	0.559065	2.39842	9.44368e-07	7.04692e-06	371.826	0.114706	3.01938	0.00253296	2.34438	0.34634	0.0131257
ENSG00000143344	RGL1	127.049	0.163589	3.12295	0.510881	1.85146	0.00179048	0.00795206	127.049	0.183056	-5.8618	4.57883e-09	2.62901	-1.07304	8.06332e-08
ENSG00000174136	RGMB	696.659	0.0953147	-6.52711	-0.622129	2.04684	6.70528e-11	1.05339e-09	696.659	0.093957	-3.84693	0.000119605	2.34438	-0.361446	0.000977083
ENSG00000246763	RGMB-AS1	41.4245	0.301442	-3.0058	-0.906074	1.8054	0.00264885	0.0114304	41.4245	0.296241	-2.58843	0.00964159	1.85574	-0.766799	0.0477598
ENSG00000117152	RGS4	1281.34	0.0837262	20.0014	1.67464	2.04684	5.35802e-89	1.84109e-86	1281.34	0.0835548	20.3733	2.88423e-92	2.1711	1.70229	2.7446e-89
ENSG00000144468	RHBDD1	116.607	0.170605	-5.11143	-0.872034	1.96255	3.19724e-07	3.10387e-06	116.607	0.169765	-5.27593	1.32086e-07	3.15469	-0.895667	1.56663e-06
ENSG00000007384	RHBDF1	141.258	0.156305	-7.07612	-1.10603	2.03374	1.48248e-12	2.83482e-11	141.258	0.150129	-4.9785	6.40795e-07	2.5068	-0.747415	8.35792e-06
ENSG00000143878	RHOB	1323.39	0.07113	-5.23319	-0.372236	2.18944	1.66613e-07	1.52187e-06	1323.39	0.0726085	-13.0438	6.8892e-39	2.34438	-0.947094	1.15641e-36
ENSG00000072422	RHOBTB1	105.15	0.176093	-3.93026	-0.692093	2.0294	8.48534e-05	0.000494859	105.15	0.173361	-3.4028	0.000666993	2.49431	-0.589914	0.00405662
ENSG00000164292	RHOBTB3	994.193	0.0844127	-3.82912	-0.323226	2.5219	0.000128603	0.000590427	994.193	0.0844627	-4.91875	8.70975e-07	2.34438	-0.415451	1.17971e-05
ENSG00000119729	RHOQ	409.248	0.0973998	-5.86048	-0.570809	2.2848	4.61538e-09	5.20453e-08	409.248	0.0947143	-2.56165	0.0104177	2.26361	-0.242625	0.0433671
ENSG00000140983	RHOT2	493.638	0.104965	-5.26839	-0.552996	2.19431	1.37626e-07	1.27978e-06	493.638	0.103653	-3.59181	0.000328386	2.26361	-0.372302	0.00240015
ENSG00000177181	RIMKLA	7.47856	1.17906	2.77356	3.27019	1.58057	0.00554458	0.0238784	7.47856	1.15296	3.87138	0.00010822	1.43028	4.46355	0.00137274
ENSG00000166532	RIMKLB	149.064	0.153863	4.14377	0.637574	2.06222	3.41643e-05	0.000214086	149.064	0.165613	-3.37625	0.000734813	2.5068	-0.559151	0.00440838
ENSG00000176406	RIMS2	71.5786	0.250676	7.15858	1.79449	1.96255	8.1517e-13	1.65225e-11	71.5786	0.255756	4.77722	1.77731e-06	2.20689	1.2218	2.37905e-05
ENSG00000174791	RIN1	265.495	0.120657	-2.48215	-0.299488	2.51362	0.0130591	0.0333511	265.495	0.123318	-5.68655	1.29634e-08	2.26361	-0.701255	2.43953e-07
ENSG00000204227	RING1	381.709	0.105555	-3.08519	-0.325658	2.47216	0.00203424	0.00694777	381.709	0.105484	-3.71798	0.000200819	2.18629	-0.392188	0.00162283
ENSG00000124784	RIOK1	301.105	0.116159	3.72925	0.433186	2.51362	0.000192053	0.000852395	301.105	0.116394	2.72643	0.00640231	2.1711	0.31734	0.0303954
ENSG00000175643	RMI2	184.423	0.153902	-3.62096	-0.557274	2.03374	0.000293514	0.00150686	184.423	0.144646	2.61509	0.00892027	2.62901	0.378264	0.0340807
ENSG00000128482	RNF112	24.3308	0.471789	-7.65607	-3.61205	1.45622	1.91705e-14	5.98581e-13	24.3308	0.413972	-7.32249	2.43414e-13	1.39071	-3.0313	1.30899e-11
ENSG00000101695	RNF125	14.5382	0.442085	-2.79937	-1.23756	1.46652	0.0051202	0.0237962	14.5382	0.572173	-5.30784	1.10931e-07	1.43028	-3.037	2.7837e-06
ENSG00000133135	RNF128	8.85591	0.964168	-4.70519	-4.53659	1.60059	2.53634e-06	2.53173e-05	8.85591	0.705824	-4.55436	5.25448e-06	1.38514	-3.21458	9.65957e-05
ENSG00000145860	RNF145	653.787	0.0919868	3.13313	0.288207	2.04684	0.0017295	0.00710173	653.787	0.0906991	6.29584	3.05742e-10	2.34438	0.571027	7.04409e-09
ENSG00000141576	RNF157	22.3511	0.459334	-6.79438	-3.12089	1.55541	1.08776e-11	2.435e-10	22.3511	0.375515	-5.26966	1.36677e-07	1.40991	-1.97883	3.38736e-06
ENSG00000267128	RNF157-AS1	13.0359	0.604309	-4.87937	-2.94865	1.8273	1.06425e-06	1.01241e-05	13.0359	0.51371	-3.74343	0.000181523	1.40991	-1.92304	0.00216694
ENSG00000132972	RNF17	41.1187	0.89468	-3.99233	-3.57186	1.67858	6.54269e-05	0.000464135	41.1187	0.335806	9.59644	8.27508e-22	1.89038	3.22255	6.54757e-20
ENSG00000168159	RNF187	716.451	0.0907409	-6.59048	-0.598026	2.2848	4.38412e-11	6.35555e-10	716.451	0.0894084	-3.90152	9.55891e-05	1.63862	-0.348829	0.00110064
ENSG00000181852	RNF41	241.479	0.125243	-3.69397	-0.462644	2.39842	0.000220784	0.00100693	241.479	0.123954	-3.15894	0.00158343	2.3472	-0.391562	0.00891628
ENSG00000111880	RNGTT	209.444	0.135761	3.9766	0.539868	2.0294	6.99087e-05	0.000415589	209.444	0.135489	3.68222	0.000231212	2.26361	0.498902	0.0017695
ENSG00000023191	RNH1	1208.94	0.0771745	-13.1014	-1.0111	2.19431	3.23048e-39	2.82938e-37	1208.94	0.0752292	-6.22761	4.73595e-10	2.1711	-0.468498	1.14274e-08
ENSG00000169855	ROBO1	348.043	0.1364	-6.76904	-0.923295	2.51362	1.29636e-11	1.82528e-10	348.043	0.1339	-4.42046	9.84901e-06	2.34438	-0.5919	0.000105686
ENSG00000185008	ROBO2	9.17733	0.752455	-4.46645	-3.36081	1.55541	7.95267e-06	7.43564e-05	9.17733	0.590766	-3.42406	0.000616925	1.43028	-2.02282	0.0060958
ENSG00000067900	ROCK1	512.973	0.098138	3.46198	0.339751	2.18944	0.000536224	0.00240318	512.973	0.101408	-4.20384	2.62423e-05	2.26361	-0.426305	0.000260873
ENSG00000169071	ROR2	6.86758	1.34246	-3.35374	-4.50227	0.730652	0.000797265	0.00882763	6.86758	0.674053	2.95321	0.00314488	0.783823	1.99062	0.038837
ENSG00000132383	RPA1	860.426	0.0804343	3.4284	0.275761	2.27724	0.000607152	0.00259827	860.426	0.080403	2.60293	0.00924303	2.26361	0.209283	0.0394327
ENSG00000153574	RPIA	214.565	0.127326	2.98732	0.380364	2.51362	0.00281434	0.00900907	214.565	0.126655	3.05604	0.0022428	2.3472	0.387064	0.0118877
ENSG00000147403	RPL10	6021.7	0.0672815	-8.22551	-0.553425	2.5219	1.94359e-16	4.3474e-15	6021.7	0.0670766	-4.61506	3.92977e-06	2.50802	-0.309562	4.31983e-05
ENSG00000165496	RPL10L	104.764	0.180198	6.48068	1.1678	2.0294	9.13089e-11	1.42189e-09	104.764	0.212262	-5.03665	4.73761e-07	2.46055	-1.06909	6.42249e-06
ENSG00000142541	RPL13A	12892.5	0.0763418	-7.82477	-0.597357	2.04684	5.08594e-15	1.21146e-13	12892.5	0.0762332	-3.44738	0.000566056	2.34438	-0.262805	0.00370025
ENSG00000100316	RPL3	11978.2	0.063124	-8.13316	-0.513397	2.04684	4.18245e-16	1.11278e-14	11978.2	0.0629792	-2.52172	0.0116782	2.1711	-0.158816	0.049051
ENSG00000147604	RPL7	5874.62	0.084968	-5.74331	-0.487998	2.5219	9.28436e-09	9.06821e-08	5874.62	0.0847895	-2.51686	0.0118406	2.1711	-0.213403	0.0495953
ENSG00000140988	RPS2	7109.19	0.0708171	-8.96264	-0.634709	2.04684	3.16998e-19	1.05993e-17	7109.19	0.0705923	-3.97158	7.13969e-05	2.1711	-0.280363	0.000663645
ENSG00000197728	RPS26	1969.76	0.0743937	-3.9186	-0.291519	2.19431	8.90647e-05	0.000481762	1969.76	0.0741143	-2.71403	0.006647	2.50802	-0.201149	0.0276901
ENSG00000213741	RPS29	1552.68	0.10398	-5.79249	-0.602305	2.18944	6.93497e-09	7.90217e-08	1552.68	0.103336	-2.72443	0.00644124	2.12109	-0.281532	0.0312136
ENSG00000240342	RPS2P5	720.965	0.087758	-7.63929	-0.670409	2.04684	2.18425e-14	4.90615e-13	720.965	0.0855561	-2.64948	0.00806151	2.1711	-0.226679	0.0365407
ENSG00000071242	RPS6KA2	61.6401	0.246382	-9.48208	-2.33621	1.8054	2.49257e-21	1.09443e-19	61.6401	0.227903	-8.2062	2.28294e-16	1.89038	-1.87022	1.25932e-14
ENSG00000162302	RPS6KA4	510.739	0.093303	2.81319	0.262479	2.18944	0.00490524	0.0162624	510.739	0.0953782	-2.51605	0.0118678	2.1711	-0.239977	0.0496941
ENSG00000126458	RRAS	399.253	0.117539	-12.1066	-1.42301	2.51362	9.74229e-34	5.98685e-32	399.253	0.111076	-5.27623	1.31867e-07	2.50802	-0.586065	1.93544e-06
ENSG00000133818	RRAS2	380.597	0.103853	-5.09365	-0.528993	2.39842	3.51232e-07	2.8128e-06	380.597	0.103098	-4.8028	1.5646e-06	2.34438	-0.495162	2.00191e-05
ENSG00000167325	RRM1	1091.64	0.0786029	4.38525	0.344693	2.04684	1.15853e-05	8.13482e-05	1091.64	0.0784891	4.00071	6.31517e-05	2.50802	0.314013	0.00051904
ENSG00000171848	RRM2	1391.47	0.0753959	7.54728	0.569033	2.18944	4.44457e-14	9.06809e-13	1391.47	0.0757953	3.92108	8.81541e-05	2.26361	0.297199	0.000771785
ENSG00000188636	RTL6	313.025	0.105288	-2.73004	-0.28744	2.39842	0.00633273	0.0187136	313.025	0.107082	-5.55231	2.81921e-08	2.34438	-0.594552	4.88342e-07
ENSG00000134590	RTL8C	662.748	0.0887759	-7.53442	-0.668875	2.19431	4.9051e-14	9.95706e-13	662.748	0.0867342	-3.45388	0.000552581	1.63862	-0.299569	0.00497866
ENSG00000139970	RTN1	75.33	0.239977	8.82244	2.11718	1.61077	1.11987e-18	4.56897e-17	75.33	0.2431	7.06859	1.5651e-12	1.89038	1.71838	5.76169e-11
ENSG00000130347	RTN4IP1	80.8844	0.204474	2.87108	0.587062	1.61077	0.00409075	0.0181082	80.8844	0.202032	3.48672	0.00048898	2.20689	0.704428	0.00343608
ENSG00000079102	RUNX1T1	40.3884	0.277324	-3.87819	-1.07552	1.8054	0.000105237	0.000667651	40.3884	0.310017	-6.81923	9.15292e-12	1.40991	-2.11408	4.02615e-10
ENSG00000225855	RUSC1-AS1	1204.27	0.0737301	-4.64384	-0.342391	2.5219	3.41988e-06	2.19952e-05	1204.27	0.0718366	3.78274	0.000155112	2.1711	0.271739	0.00130694
ENSG00000171509	RXFP1	28.9185	0.788097	5.52865	4.35711	1.96255	3.22711e-08	3.68511e-07	28.9185	0.780003	6.86063	6.85573e-12	1.40991	5.35131	3.09107e-10
ENSG00000198626	RYR2	51.6227	0.27891	6.45618	1.80069	1.67858	1.07377e-10	1.99486e-09	51.6227	0.288271	3.50422	0.000457945	1.40991	1.01016	0.00481348
ENSG00000197747	S100A10	658.369	0.102293	8.22403	0.841258	2.19431	1.96778e-16	5.01582e-15	658.369	0.103503	3.6035	0.000313962	2.1711	0.372974	0.0023949
ENSG00000189171	S100A13	184.592	0.152134	-4.34261	-0.660659	2.0294	1.40798e-05	9.74259e-05	184.592	0.149215	-2.93278	0.00335942	2.94908	-0.437614	0.0137228
ENSG00000213694	S1PR3	95.5594	0.211185	-9.48056	-2.00215	2.0294	2.52928e-21	9.92731e-20	95.5594	0.1985	-7.52334	5.33946e-14	2.46055	-1.49338	1.82062e-12
ENSG00000166788	SAAL1	221.655	0.128149	2.41642	0.309661	2.0294	0.015674	0.0466059	221.655	0.126912	3.09746	0.00195187	2.26361	0.393104	0.0109126
ENSG00000142230	SAE1	1301.07	0.0754194	5.34066	0.402789	2.18944	9.261e-08	8.89878e-07	1301.07	0.0756258	3.09795	0.00194864	2.50802	0.234285	0.0100169
ENSG00000160633	SAFB	773.658	0.0912388	3.13843	0.286347	2.19431	0.00169853	0.00658619	773.658	0.0910535	2.96716	0.0030056	2.12109	0.270171	0.0164989
ENSG00000165821	SALL2	30.7226	0.318627	-3.63219	-1.15731	1.55541	0.000281024	0.00184106	30.7226	0.485732	-8.0198	1.05915e-15	1.40991	-3.89547	7.41261e-14
ENSG00000177409	SAMD9L	68.7452	0.219902	-2.6679	-0.586677	1.8273	0.00763266	0.0276508	68.7452	0.226767	-4.52289	6.09998e-06	2.20689	-1.02564	7.24575e-05
ENSG00000164105	SAP30	159.235	0.169473	2.67164	0.452771	2.06222	0.00754809	0.0247425	159.235	0.168532	2.94139	0.00326745	2.5068	0.495717	0.0153605
ENSG00000123453	SARDH	86.6803	0.209646	-8.17528	-1.71391	1.67858	2.95191e-16	9.64036e-15	86.6803	0.184106	-2.94096	0.00327196	2.20689	-0.541449	0.0170764
ENSG00000031698	SARS	1212.32	0.0735878	-14.7893	-1.08831	2.27724	1.71847e-49	2.09622e-47	1212.32	0.0703757	-2.77677	0.00549017	2.26361	-0.195417	0.0257961
ENSG00000111961	SASH1	378.183	0.10827	-3.22187	-0.348833	2.46972	0.00127358	0.00461835	378.183	0.107312	-2.5239	0.0116061	2.50802	-0.270844	0.0435564
ENSG00000182568	SATB1	57.168	0.246511	-7.76824	-1.91495	1.67858	7.95839e-15	2.26478e-13	57.168	0.241649	-7.62198	2.49805e-14	2.00614	-1.84184	1.08035e-12
ENSG00000064932	SBNO2	465.185	0.0989025	-4.8265	-0.477354	2.04684	1.3895e-06	1.16694e-05	465.185	0.0975045	-3.14909	0.00163779	2.26361	-0.30705	0.00946462
ENSG00000176700	SCAND2P	116.167	0.177445	-7.86548	-1.39569	2.0467	3.6769e-15	8.81086e-14	116.167	0.162374	-3.3556	0.000791943	2.62901	-0.544863	0.00451589
ENSG00000140386	SCAPER	59.7694	0.247484	3.24164	0.802255	1.96255	0.00118842	0.00531803	59.7694	0.247026	3.06724	0.00216044	2.16854	0.75769	0.012313
ENSG00000244486	SCARF2	174.98	0.146129	-3.47405	-0.507659	2.0467	0.000512669	0.0024548	174.98	0.136695	2.58385	0.00977051	2.54719	0.3532	0.0374251
ENSG00000214279	SCART1	28.3285	0.353016	3.28109	1.15828	1.8273	0.00103408	0.00501246	28.3285	0.352785	3.09477	0.00196967	1.85574	1.09179	0.0129706
ENSG00000047634	SCML1	158.741	0.16899	3.64111	0.615311	2.02904	0.000271466	0.00140757	158.741	0.165853	5.73345	9.84055e-09	2.94908	0.95091	1.47462e-07
ENSG00000196876	SCN8A	175.397	0.150596	-3.68016	-0.554219	2.02904	0.000233087	0.00122812	175.397	0.149138	-3.27636	0.00105154	2.5068	-0.488629	0.00595882
ENSG00000169432	SCN9A	227.548	0.141487	-10.6207	-1.50269	2.2848	2.38738e-26	1.10705e-24	227.548	0.139031	-9.82984	8.37523e-23	2.1711	-1.36665	6.31271e-21
ENSG00000136193	SCRN1	612.902	0.100556	3.01303	0.302979	2.04684	0.00258656	0.0100222	612.902	0.100253	3.11857	0.00181731	2.1711	0.312647	0.0106667
ENSG00000146197	SCUBE3	108.585	0.187507	2.8669	0.537564	1.85146	0.00414516	0.0162619	108.585	0.18179	5.61958	1.91422e-08	2.62901	1.02158	3.07389e-07
ENSG00000115884	SDC1	1510.93	0.0737508	-8.81662	-0.650233	2.19431	1.17968e-18	3.5685e-17	1510.93	0.0724722	-2.58958	0.00960937	2.1711	-0.187672	0.0420543
ENSG00000169439	SDC2	320.421	0.104983	2.6325	0.276368	2.51362	0.00847594	0.023092	320.421	0.113006	-7.53272	4.96955e-14	2.34438	-0.851239	1.78753e-12
ENSG00000162512	SDC3	635.417	0.0906405	9.72153	0.881165	2.18944	2.44076e-22	9.44882e-21	635.417	0.0948882	-2.74034	0.00613749	2.1711	-0.260026	0.0292843
ENSG00000124145	SDC4	305.827	0.116114	-4.89883	-0.568821	2.46972	9.64084e-07	6.99772e-06	305.827	0.117657	-7.16013	8.06011e-13	2.26361	-0.842441	2.59832e-11
ENSG00000117118	SDHB	615.478	0.0910628	2.94321	0.268017	2.04684	0.00324826	0.0122453	615.478	0.0904366	3.89135	9.96876e-05	2.26361	0.35192	0.000858858
ENSG00000069188	SDK2	92.1224	0.187314	-3.4064	-0.638066	2.0467	0.000658256	0.00306204	92.1224	0.190131	-4.67446	2.94733e-06	3.15469	-0.88876	2.72339e-05
ENSG00000129657	SEC14L1	567.696	0.0974068	3.48207	0.339177	2.18944	0.000497556	0.00225115	567.696	0.0969836	3.82497	0.000130788	1.63862	0.370959	0.00143547
ENSG00000100003	SEC14L2	64.8609	0.226735	-5.89267	-1.33608	1.67858	3.80015e-09	5.78327e-08	64.8609	0.221728	-5.42931	5.65734e-08	2.20689	-1.20383	9.99279e-07
ENSG00000085415	SEH1L	534.61	0.0877394	5.01014	0.439586	2.51362	5.43919e-07	4.04121e-06	534.61	0.0921942	-5.50265	3.74135e-08	2.26361	-0.507312	6.61451e-07
ENSG00000198832	SELENOM	309.379	0.121129	-8.18794	-0.991795	2.39842	2.65744e-16	6.15563e-15	309.379	0.117379	-5.07635	3.84751e-07	2.1711	-0.595858	5.94722e-06
ENSG00000131871	SELENOS	302.556	0.12241	-8.51236	-1.042	2.47216	1.70427e-17	4.29158e-16	302.556	0.110233	3.51193	0.000444869	2.34438	0.387132	0.00301427
ENSG00000075213	SEMA3A	93.7995	0.17881	-3.40726	-0.60925	1.85146	0.000656196	0.00332929	93.7995	0.197725	-8.42139	3.72047e-17	2.5068	-1.66512	1.61914e-15
ENSG00000012171	SEMA3B	166.946	0.153465	-11.737	-1.80122	2.02904	8.24047e-32	5.71274e-30	166.946	0.139915	-7.04097	1.909e-12	2.54719	-0.985135	5.24872e-11
ENSG00000075223	SEMA3C	1405.58	0.0838293	-8.52237	-0.714425	2.04684	1.56317e-17	4.72752e-16	1405.58	0.0835734	-8.16701	3.16118e-16	2.1711	-0.682545	1.51354e-14
ENSG00000153993	SEMA3D	10.3034	0.548602	-2.77808	-1.52406	1.8273	0.00546819	0.0209028	10.3034	0.565841	-3.26938	0.00107783	1.40991	-1.84995	0.00989714
ENSG00000170381	SEMA3E	26.1007	0.385872	7.04875	2.71991	1.55541	1.80536e-12	4.42027e-11	26.1007	0.697431	-3.48378	0.000494393	1.39071	-2.42969	0.00521817
ENSG00000187764	SEMA4D	37.6401	0.403425	8.80373	3.55164	1.55541	1.32348e-18	5.55868e-17	37.6401	0.423452	4.53198	5.8434e-06	1.53765	1.91908	9.66308e-05
ENSG00000112902	SEMA5A	137.701	0.153962	-5.56578	-0.856917	2.0467	2.60979e-08	2.90092e-07	137.701	0.169835	-11.1233	9.66088e-29	2.54719	-1.88912	8.95524e-27
ENSG00000138623	SEMA7A	1493.06	0.0679327	-7.6826	-0.5219	2.19431	1.55891e-14	3.30761e-13	1493.06	0.0655467	5.43934	5.34779e-08	2.34438	0.356531	8.93416e-07
ENSG00000197249	SERPINA1	24.3441	0.381328	-4.8373	-1.8446	1.8273	1.31616e-06	1.23237e-05	24.3441	0.339156	-2.75433	0.00588131	1.30569	-0.934146	0.0426143
ENSG00000170054	SERPINA9	4.59352	1.07205	-3.31385	-3.55262	0.730652	0.000920202	0.00999558	4.59352	0.992322	-3.27131	0.00107051	0.783823	-3.24619	0.0159697
ENSG00000197632	SERPINB2	154.425	0.163839	-13.1816	-2.15966	2.06222	1.12015e-39	1.06245e-37	154.425	0.149238	-9.56212	1.15374e-21	2.46055	-1.42703	6.9819e-20
ENSG00000166396	SERPINB7	877.546	0.0782856	3.67817	0.287948	2.27724	0.000234914	0.0011151	877.546	0.0802833	-4.56904	4.89969e-06	2.34438	-0.366817	5.60764e-05
ENSG00000135919	SERPINE2	561.091	0.0861668	-12.4417	-1.07206	2.18944	1.55087e-35	1.19464e-33	561.091	0.0889273	-17.3087	4.04633e-67	2.34438	-1.53921	1.67805e-64
ENSG00000149257	SERPINH1	4699.7	0.0612698	-13.4158	-0.821986	2.5219	4.88368e-41	4.00082e-39	4699.7	0.0609657	-9.63497	5.6906e-22	2.34438	-0.587403	3.68064e-20
ENSG00000197019	SERTAD1	88.0965	0.199896	-2.77177	-0.554067	1.85146	0.00557519	0.0210132	88.0965	0.203419	-4.20246	2.64034e-05	2.46055	-0.854858	0.000243121
ENSG00000082497	SERTAD4	204.17	0.137584	5.84091	0.803614	2.0294	5.19156e-09	6.46013e-08	204.17	0.138501	4.32178	1.54778e-05	2.34438	0.598569	0.000158719
ENSG00000130766	SESN2	94.6091	0.234502	-12.0602	-2.82814	1.96255	1.71343e-33	1.32385e-31	94.6091	0.179063	-4.35517	1.32961e-05	2.46055	-0.779852	0.000132709
ENSG00000174938	SEZ6L2	17.4134	0.420159	-4.02552	-1.69136	1.60059	5.68489e-05	0.000427398	17.4134	0.472782	-5.45295	4.95404e-08	1.43028	-2.57806	1.31302e-06
ENSG00000198879	SFMBT2	107.386	0.532707	10.7731	5.73891	1.96255	4.61261e-27	2.58112e-25	107.386	0.531918	11.1844	4.86377e-29	2.5068	5.94916	4.75083e-27
ENSG00000175793	SFN	10.2115	1.27101	5.62429	7.14854	1.45622	1.86271e-08	2.90808e-07	10.2115	1.33469	3.10847	0.00188059	1.39071	4.14884	0.0158343
ENSG00000164466	SFXN1	574.844	0.0968405	5.04022	0.488097	2.2848	4.64998e-07	3.81376e-06	574.844	0.0969775	3.87604	0.000106172	2.1711	0.375888	0.000940927
ENSG00000170624	SGCD	53.2675	0.856714	8.07798	6.92052	1.96255	6.58461e-16	1.78307e-14	53.2675	0.865149	5.74715	9.07581e-09	2.00614	4.97214	1.95741e-07
ENSG00000185053	SGCZ	91.6088	0.228128	3.56308	0.812837	2.0294	0.000366535	0.00184099	91.6088	0.213497	10.1046	5.27007e-24	2.46055	2.15731	3.84784e-22
ENSG00000118515	SGK1	399.922	0.109311	14.4582	1.58044	2.47216	2.22405e-47	2.32332e-45	399.922	0.110851	10.3016	6.92863e-25	2.1711	1.14195	6.02809e-23
ENSG00000129810	SGO1	150.432	0.15638	5.13476	0.802975	2.03374	2.82504e-07	2.67897e-06	150.432	0.154601	6.04817	1.46501e-09	2.5068	0.935052	2.90066e-08
ENSG00000163535	SGO2	430.721	0.109778	4.22785	0.464123	2.18944	2.35933e-05	0.00014454	430.721	0.110233	2.60686	0.0091378	2.50802	0.28736	0.0359729
ENSG00000163082	SGPP2	21.3392	0.678726	4.73988	3.21708	1.8273	2.1385e-06	1.92179e-05	21.3392	0.663377	6.58883	4.43315e-11	1.21175	4.37087	2.08868e-09
ENSG00000027869	SH2D2A	21.71	0.680972	6.67826	4.54771	1.55541	2.41789e-11	5.21151e-10	21.71	0.701866	4.10005	4.13062e-05	1.21175	2.87769	0.000683166
ENSG00000104611	SH2D4A	150.034	0.146663	3.77442	0.553567	2.0294	0.000160383	0.000879008	150.034	0.15859	-3.83982	0.000123124	2.62901	-0.608956	0.000907978
ENSG00000198478	SH3BGRL2	335.832	0.126108	12.1664	1.53428	2.2848	4.69316e-34	3.21799e-32	335.832	0.124218	15.2736	1.14588e-52	2.26361	1.89726	3.48616e-50
ENSG00000130147	SH3BP4	1229.15	0.0763082	-4.44066	-0.338859	2.27724	8.96835e-06	5.86674e-05	1229.15	0.075945	-3.67982	0.000233399	2.34438	-0.279464	0.00172753
ENSG00000214193	SH3D21	171.85	0.160857	-10.0081	-1.60987	2.06222	1.40451e-23	6.20201e-22	171.85	0.156422	-8.72755	2.60246e-18	2.62901	-1.36518	1.16036e-16
ENSG00000107957	SH3PXD2A	494.664	0.0939942	-5.04869	-0.474548	2.51362	4.44853e-07	3.3583e-06	494.664	0.0927058	-3.46642	0.000527431	2.26361	-0.321358	0.0035958
ENSG00000156463	SH3RF2	172.699	0.163506	10.994	1.79758	2.0294	4.08551e-28	2.41113e-26	172.699	0.164195	9.81404	9.79681e-23	2.94908	1.61142	5.46326e-21
ENSG00000125089	SH3TC1	24.7342	0.35295	-3.04332	-1.07414	1.46652	0.00233985	0.0122969	24.7342	0.35693	-3.53201	0.000412411	1.43028	-1.26068	0.00434037
ENSG00000160691	SHC1	1158.56	0.0723051	-7.00434	-0.506449	2.18944	2.48156e-12	4.32138e-11	1158.56	0.0717345	-5.58918	2.28147e-08	2.34438	-0.400937	4.04062e-07
ENSG00000171241	SHCBP1	537.626	0.100089	5.99807	0.600338	2.19431	1.99675e-09	2.4555e-08	537.626	0.100367	4.50797	6.54507e-06	2.26361	0.45245	7.55568e-05
ENSG00000146950	SHROOM2	174.196	0.154709	-12.7274	-1.96905	2.03374	4.16225e-37	3.67676e-35	174.196	0.142241	-8.7572	2.00167e-18	2.54719	-1.24563	9.27734e-17
ENSG00000197046	SIGLEC15	157.092	0.20827	8.87814	1.84905	2.06222	6.79902e-19	2.20615e-17	157.092	0.198889	16.5584	1.39226e-61	2.54719	3.29328	4.53323e-59
ENSG00000198053	SIRPA	139.903	0.153157	-7.69484	-1.17852	2.02904	1.41673e-14	3.25997e-13	139.903	0.156065	-9.22648	2.79662e-20	2.46055	-1.43993	1.52727e-18
ENSG00000165480	SKA3	331.636	0.107513	6.20676	0.667306	2.51362	5.40875e-10	6.26688e-09	331.636	0.109057	2.99678	0.00272847	2.34438	0.32682	0.0139643
ENSG00000157933	SKI	413.302	0.096168	-2.81472	-0.270686	2.2848	0.00488196	0.0156125	413.302	0.0970873	-5.06873	4.00478e-07	2.1711	-0.492109	6.15906e-06
ENSG00000141469	SLC14A1	14.4359	0.733835	3.03502	2.2272	1.60059	0.00240522	0.0116741	14.4359	0.698183	5.65167	1.58899e-08	1.43028	3.9459	4.52267e-07
ENSG00000147100	SLC16A2	258.35	0.114091	-7.48179	-0.853605	2.47216	7.33148e-14	1.29329e-12	258.35	0.11866	-11.4267	3.07664e-30	2.34438	-1.35588	3.36286e-28
ENSG00000141526	SLC16A3	1507.94	0.0873597	-3.63933	-0.31793	2.5219	0.000273351	0.00116517	1507.94	0.0861804	2.91435	0.00356435	2.50802	0.25116	0.0165346
ENSG00000168679	SLC16A4	29.9289	0.329022	-5.41354	-1.78117	1.67858	6.17917e-08	7.82541e-07	29.9289	0.481399	-8.34429	7.16432e-17	2.00614	-4.01694	3.84527e-15
ENSG00000173638	SLC19A1	617.506	0.0897505	10.0635	0.9032	2.19431	8.01293e-24	3.38123e-22	617.506	0.0893581	10.4875	9.86038e-26	2.1711	0.937143	8.88336e-24
ENSG00000117479	SLC19A2	84.6783	0.216711	3.33831	0.723449	1.61077	0.00084291	0.00468148	84.6783	0.217094	2.81626	0.00485868	2.20689	0.611392	0.0237908
ENSG00000115902	SLC1A4	126.356	0.169633	-7.34245	-1.24552	2.0467	2.09711e-13	4.27654e-12	126.356	0.159453	-4.03266	5.51484e-05	2.5068	-0.643022	0.000460846
ENSG00000168575	SLC20A2	609.961	0.0991438	4.21173	0.417567	2.04684	2.53418e-05	0.000164231	609.961	0.0972771	9.03567	1.63004e-19	2.50802	0.878964	8.29504e-18
ENSG00000188467	SLC24A5	57.6498	0.264103	6.08092	1.60599	1.67858	1.19496e-09	1.94964e-08	57.6498	0.272431	3.18017	0.00147188	1.89038	0.866377	0.0100342
ENSG00000075303	SLC25A40	129.159	0.174755	2.87944	0.503195	1.96255	0.00398387	0.0149747	129.159	0.174161	2.80805	0.00498432	2.5068	0.489051	0.0218358
ENSG00000130304	SLC27A1	106.616	0.19258	-5.61908	-1.08212	1.85146	1.91981e-08	2.38687e-07	106.616	0.184575	-3.37978	0.000725452	2.5068	-0.623822	0.0043542
ENSG00000112759	SLC29A1	668.802	0.0858414	16.3194	1.40088	2.19431	7.18309e-60	1.18911e-57	668.802	0.0891764	4.4104	1.0318e-05	2.26361	0.393303	0.000113718
ENSG00000102100	SLC35A2	265.071	0.117868	-3.04447	-0.358844	2.39842	0.00233093	0.00798753	265.071	0.117225	-3.06005	0.00221303	2.3472	-0.358715	0.011752
ENSG00000134955	SLC37A2	153.705	0.153511	-8.32334	-1.27773	2.06222	8.55212e-17	2.38824e-15	153.705	0.140684	-2.92817	0.00340963	2.54719	-0.411947	0.0157132
ENSG00000137700	SLC37A4	203.438	0.134921	6.14831	0.829539	2.51362	7.83114e-10	8.87041e-09	203.438	0.135811	4.64031	3.47883e-06	2.1711	0.630204	4.40656e-05
ENSG00000157637	SLC38A10	642.045	0.0885151	-4.22456	-0.373937	2.19431	2.39408e-05	0.000146191	642.045	0.0879977	-3.81543	0.000135944	1.63862	-0.335749	0.00148259
ENSG00000104635	SLC39A14	808.563	0.0901966	-4.17406	-0.376486	2.27724	2.99218e-05	0.000173459	808.563	0.0895505	-2.97571	0.00292306	2.26361	-0.266477	0.0152342
ENSG00000138821	SLC39A8	180.861	0.145347	5.50486	0.800114	2.0467	3.69464e-08	4.02371e-07	180.861	0.145277	5.03417	4.79916e-07	2.62901	0.731347	6.10136e-06
ENSG00000168003	SLC3A2	1176.28	0.0738357	-17.5541	-1.29612	2.27724	5.53655e-69	1.10093e-66	1176.28	0.0695855	-2.83862	0.0045309	2.12109	-0.197527	0.0231995
ENSG00000136052	SLC41A2	85.4481	0.200703	3.11529	0.625248	1.8054	0.00183764	0.00830157	85.4481	0.216371	-2.62823	0.00858292	1.89038	-0.568674	0.0428813
ENSG00000134802	SLC43A3	197.161	0.138558	5.44536	0.754496	2.0294	5.17012e-08	5.54039e-07	197.161	0.13806	5.38801	7.12424e-08	2.3472	0.743871	1.1599e-06
ENSG00000076351	SLC46A1	68.7968	0.283475	-6.86714	-1.94666	1.61077	6.55039e-12	1.46115e-10	68.7968	0.220881	3.19406	0.00140288	1.40991	0.705506	0.0123049
ENSG00000139508	SLC46A3	51.8128	0.26427	6.39716	1.69058	1.8273	1.58291e-10	2.6563e-09	51.8128	0.275673	2.91142	0.00359785	1.89038	0.802602	0.0210454
ENSG00000080493	SLC4A4	47.1331	0.305078	-7.46431	-2.2772	1.8273	8.37348e-14	1.96468e-12	47.1331	0.26556	-4.23942	2.24094e-05	1.53765	-1.12582	0.00032074
ENSG00000157103	SLC6A1	32.6207	0.415191	8.46842	3.51601	1.96255	2.48741e-17	7.69297e-16	32.6207	0.451203	2.87298	0.00406617	1.85574	1.2963	0.0237009
ENSG00000130821	SLC6A8	121.697	0.176521	-10.3399	-1.8252	2.0294	4.6524e-25	2.26889e-23	121.697	0.163573	-7.38565	1.51708e-13	3.15469	-1.20809	3.85838e-12
ENSG00000196517	SLC6A9	82.1157	0.229535	-10.3206	-2.36894	1.8273	5.68812e-25	3.06245e-23	82.1157	0.188614	-4.4009	1.07804e-05	2.16854	-0.83007	0.000123094
ENSG00000151012	SLC7A11	592.969	0.108199	-6.71884	-0.72697	2.2848	1.83175e-11	2.78083e-10	592.969	0.103742	2.58248	0.00980922	2.50802	0.267913	0.0380703
ENSG00000003989	SLC7A2	215.05	0.138469	7.46754	1.03402	2.39842	8.17088e-14	1.47594e-12	215.05	0.140412	4.73317	2.21038e-06	2.50802	0.664595	2.57814e-05
ENSG00000103257	SLC7A5	1588.68	0.0712165	-22.1073	-1.5744	2.5219	2.68943e-108	9.03894e-106	1588.68	0.0670992	-4.22349	2.40551e-05	2.34438	-0.283393	0.000233594
ENSG00000183023	SLC8A1	122.966	0.162768	-4.40121	-0.716378	1.85146	1.07647e-05	8.32366e-05	122.966	0.167772	-6.7386	1.59919e-11	3.15469	-1.13055	3.2163e-10
ENSG00000225138	SLC9A3-AS1	19.7725	0.478196	-5.21626	-2.49439	1.55541	1.82573e-07	2.28778e-06	19.7725	0.409275	-3.16098	0.00157239	1.30569	-1.29371	0.014366
ENSG00000109062	SLC9A3R1	120.524	0.16859	5.93103	0.999916	2.0467	3.01032e-09	3.87146e-08	120.524	0.172055	3.31153	0.000927887	2.46055	0.569765	0.00545779
ENSG00000166750	SLFN5	376.867	0.112419	-13.6261	-1.53183	2.51362	2.80309e-42	2.44124e-40	376.867	0.105014	-6.71991	1.81839e-11	2.34438	-0.705682	4.71314e-10
ENSG00000145147	SLIT2	393.345	0.108464	-6.48626	-0.703526	2.47216	8.79922e-11	1.13899e-09	393.345	0.107749	-6.24303	4.29163e-10	2.26361	-0.672683	9.97959e-09
ENSG00000184347	SLIT3	45.6692	0.337406	-9.78366	-3.30106	1.67858	1.32339e-22	6.69957e-21	45.6692	0.337899	-10.0397	1.01997e-23	1.53765	-3.3924	1.16017e-21
ENSG00000170365	SMAD1	140.146	0.168096	-5.02033	-0.843895	2.06222	5.1582e-07	4.62431e-06	140.146	0.161988	-2.56053	0.0104512	2.46055	-0.414775	0.040622
ENSG00000250902	SMAD1-AS1	24.8361	0.371662	-3.47898	-1.293	1.55541	0.000503324	0.00307909	24.8361	0.361452	-3.02545	0.00248263	1.30569	-1.09355	0.021042
ENSG00000166949	SMAD3	407.629	0.0978174	6.115	0.598153	2.47216	9.65588e-10	1.10258e-08	407.629	0.106501	-7.80414	5.99103e-15	2.50802	-0.831149	2.25607e-13
ENSG00000101665	SMAD7	253.747	0.124463	-4.326	-0.538427	2.47216	1.5184e-05	8.73275e-05	253.747	0.127773	-7.70115	1.34846e-14	2.34438	-0.983997	5.15269e-13
ENSG00000080503	SMARCA2	342.944	0.113286	-5.34216	-0.60519	2.39842	9.1846e-08	8.10929e-07	342.944	0.111297	-3.54807	0.000388062	2.1711	-0.394888	0.00286261
ENSG00000082014	SMARCD3	57.4268	0.240141	-3.8603	-0.927016	1.8273	0.000113248	0.000703766	57.4268	0.234786	-3.23201	0.00122921	1.40991	-0.75883	0.0110165
ENSG00000136824	SMC2	687.467	0.0884055	6.65443	0.588288	2.04684	2.84393e-11	4.68184e-10	687.467	0.0892935	2.89812	0.00375405	2.26361	0.258784	0.0187359
ENSG00000108055	SMC3	921.186	0.0843767	3.5779	0.301891	2.5219	0.000346368	0.00144083	921.186	0.0841594	3.6059	0.000311073	2.34438	0.30347	0.00222648
ENSG00000113810	SMC4	2076.52	0.0636392	7.04123	0.448098	2.5219	1.90551e-12	2.92809e-11	2076.52	0.0638233	4.08068	4.49038e-05	2.1711	0.260443	0.000436857
ENSG00000101596	SMCHD1	414.747	0.116125	7.66846	0.890498	2.47216	1.74068e-14	3.28283e-13	414.747	0.122549	-3.83651	0.000124794	2.18629	-0.470162	0.00108026
ENSG00000163683	SMIM14	110.001	0.175936	-7.05264	-1.24081	1.73615	1.75556e-12	3.87767e-11	110.001	0.161849	-2.85877	0.00425288	3.15469	-0.46269	0.015797
ENSG00000186577	SMIM29	197.762	0.135923	-3.00128	-0.407943	2.2848	0.00268848	0.00941116	197.762	0.1284	2.50945	0.0120919	2.50802	0.322214	0.0450714
ENSG00000088826	SMOX	98.6622	0.185836	-5.55351	-1.03204	1.85146	2.79982e-08	3.40519e-07	98.6622	0.178031	-3.58257	0.000340233	2.49431	-0.637809	0.0022761
ENSG00000023608	SNAPC1	428.152	0.122662	16.4952	2.02333	2.04684	3.97311e-61	7.12944e-59	428.152	0.124039	12.451	1.38082e-35	2.1711	1.54441	2.1236e-33
ENSG00000164975	SNAPC3	301.02	0.124102	2.44339	0.30323	2.39842	0.0145501	0.0380998	301.02	0.122497	4.11453	3.87964e-05	2.50802	0.504019	0.000335526
ENSG00000145335	SNCA	30.4225	0.314988	-2.82795	-0.890769	1.67858	0.00468478	0.0196532	30.4225	0.328057	-4.15298	3.28179e-05	1.53765	-1.36241	0.000449657
ENSG00000064692	SNCAIP	13.1076	0.506207	-2.9617	-1.49923	1.45622	0.00305948	0.0153923	13.1076	0.59367	-4.68131	2.85047e-06	1.43028	-2.77915	5.36376e-05
ENSG00000197157	SND1	2074.98	0.0650656	-4.16161	-0.270777	2.04684	3.16016e-05	0.00020085	2074.98	0.0647791	-2.9224	0.00347349	2.50802	-0.18931	0.0161621
ENSG00000224078	SNHG14	199.904	0.14344	-3.77393	-0.541334	2.2848	0.000160693	0.000791309	199.904	0.141357	-2.78618	0.0053334	2.3472	-0.393844	0.0244184
ENSG00000203875	SNHG5	1872.41	0.0895283	-5.17537	-0.463342	2.18944	2.27466e-07	2.03331e-06	1872.41	0.0891056	-2.93319	0.00335494	2.26361	-0.261364	0.0170764
ENSG00000269893	SNHG8	477.189	0.107973	-9.32573	-1.00693	2.18944	1.10227e-20	3.78227e-19	477.189	0.106099	-7.20609	5.75822e-13	2.1711	-0.764556	1.96573e-11
ENSG00000124380	SNRNP27	160.646	0.157276	3.2989	0.51884	2.06222	0.000970628	0.00426963	160.646	0.157021	3.00418	0.00266302	2.46055	0.471719	0.0131433
ENSG00000125835	SNRPB	1548.46	0.0828025	2.66954	0.221045	2.18944	0.00759552	0.0236684	1548.46	0.0826853	2.58939	0.00961469	2.1711	0.214104	0.0420556
ENSG00000124562	SNRPC	595.536	0.085278	4.4372	0.378395	2.19431	9.11382e-06	6.16775e-05	595.536	0.0850168	4.26573	1.99249e-05	2.34438	0.362659	0.000198406
ENSG00000101400	SNTA1	50.1913	0.259519	-4.41527	-1.14585	1.8273	1.00884e-05	7.96472e-05	50.1913	0.245468	-2.60089	0.00929826	2.00614	-0.638436	0.0436128
ENSG00000172164	SNTB1	163.601	0.167666	-12.3542	-2.07137	2.06222	4.62585e-35	3.70747e-33	163.601	0.142386	-3.49939	0.000466325	2.62901	-0.498264	0.00284356
ENSG00000157734	SNX22	1951.59	0.0775219	-7.44235	-0.576945	2.19431	9.89066e-14	1.93502e-12	1951.59	0.0760444	2.94274	0.00325319	2.50802	0.223779	0.0152915
ENSG00000185338	SOCS1	94.04	0.221799	-11.265	-2.49857	1.73615	1.95264e-29	1.43544e-27	94.04	0.204029	-9.27882	1.71363e-20	2.5068	-1.89315	9.53452e-19
ENSG00000120833	SOCS2	80.946	0.221493	-6.4015	-1.41789	1.61077	1.53855e-10	2.9181e-09	80.946	0.209593	-4.152	3.29583e-05	2.16854	-0.870229	0.000330742
ENSG00000171150	SOCS5	356.412	0.114682	-4.36038	-0.500058	2.47216	1.29838e-05	7.59784e-05	356.412	0.114984	-5.42098	5.92721e-08	2.50802	-0.623325	9.24512e-07
ENSG00000142168	SOD1	984.811	0.0999619	3.64739	0.3646	2.04684	0.000264919	0.0013671	984.811	0.0999171	3.10498	0.00190291	2.1711	0.310241	0.0110625
ENSG00000134243	SORT1	442.538	0.107175	11.8145	1.26623	2.2848	3.28453e-32	2.0751e-30	442.538	0.106781	12.0736	1.45598e-33	2.50802	1.28924	1.79346e-31
ENSG00000177732	SOX12	733.394	0.0807734	-3.96641	-0.32038	2.2848	7.29648e-05	0.000386964	733.394	0.0800142	-2.72062	0.00651587	2.1711	-0.217689	0.0308768
ENSG00000124766	SOX4	566.1	0.093695	-8.18518	-0.76691	2.2848	2.71894e-16	6.60017e-15	566.1	0.0950768	-11.4403	2.6312e-30	2.34438	-1.0877	2.92127e-28
ENSG00000105866	SP4	105.104	0.207452	2.87881	0.597217	1.73615	0.00399173	0.0166342	105.104	0.207371	2.54935	0.0107925	2.49431	0.528661	0.04129
ENSG00000076382	SPAG5	563.364	0.0888638	8.77343	0.77964	2.51362	1.7331e-18	4.54016e-17	563.364	0.0895392	5.99474	2.03812e-09	2.26361	0.536764	4.34498e-08
ENSG00000227234	SPANXB1	1467.54	0.289941	28.4299	8.243	2.5219	8.62565e-178	7.53742e-175	1467.54	0.294334	14.03	1.02223e-44	2.1711	4.12949	2.35818e-42
ENSG00000113140	SPARC	9638.4	0.0507005	-25.6096	-1.29842	2.19431	1.19216e-144	8.16326e-142	9638.4	0.0501138	-9.02149	1.85552e-19	2.50802	-0.452101	9.37012e-18
ENSG00000158792	SPATA2L	34.253	0.320524	-4.58521	-1.46967	1.55541	4.53529e-06	4.44171e-05	34.253	0.297647	-2.77376	0.00554124	1.40991	-0.825603	0.0381995
ENSG00000145375	SPATA5	126.814	0.170056	3.58006	0.608809	2.0294	0.000343519	0.00173555	126.814	0.169912	3.21107	0.00132244	2.49431	0.545598	0.00730239
ENSG00000161888	SPC24	342.242	0.121198	3.68414	0.446511	2.39842	0.000229479	0.00104244	342.242	0.120209	4.69655	2.64593e-06	2.18629	0.564569	3.42514e-05
ENSG00000152253	SPC25	155.04	0.150343	4.26934	0.641864	2.0467	1.96051e-05	0.000130358	155.04	0.150442	3.67032	0.000242247	2.54719	0.552171	0.00166335
ENSG00000183318	SPDYE4	5.87384	1.31298	4.53755	5.95769	0.889332	5.69122e-06	9.07896e-05	5.87384	1.33481	3.65452	0.000257665	0.828461	4.87807	0.00464781
ENSG00000090487	SPG21	554.814	0.0955437	-2.91125	-0.278151	2.18944	0.00359991	0.01259	554.814	0.0953556	-3.30701	0.000942983	2.26361	-0.315342	0.0059203
ENSG00000204271	SPIN3	82.5115	0.19505	2.86467	0.558753	1.61077	0.00417444	0.0184112	82.5115	0.211011	-2.77213	0.00556906	1.89038	-0.58495	0.0303752
ENSG00000134278	SPIRE1	207.065	0.128651	2.85935	0.36786	2.0294	0.00424508	0.0153339	207.065	0.135733	-3.67591	0.000237006	2.50802	-0.498942	0.00165803
ENSG00000197471	SPN	55.0738	0.425893	11.042	4.70273	1.96255	2.39513e-28	1.48864e-26	55.0738	0.451594	4.81463	1.47472e-06	2.00614	2.17426	2.19113e-05
ENSG00000159674	SPON2	83.4417	0.223223	-10.9687	-2.44846	1.8054	5.40583e-28	3.48515e-26	83.4417	0.193276	-7.3909	1.4584e-13	1.89038	-1.42848	6.01465e-12
ENSG00000121067	SPOP	486.087	0.0958876	2.94111	0.282016	2.51362	0.00327037	0.0102718	486.087	0.0946281	5.02436	5.05124e-07	2.26361	0.475446	7.37646e-06
ENSG00000187678	SPRY4	146.854	0.159281	-2.47947	-0.394932	2.0294	0.013158	0.0402109	146.854	0.150167	2.54194	0.0110238	2.5068	0.381715	0.0418531
ENSG00000197694	SPTAN1	1816.51	0.0838831	-2.37384	-0.199125	2.27724	0.0176043	0.0466401	1816.51	0.0842625	-5.94	2.85027e-09	2.26361	-0.500519	5.96321e-08
ENSG00000173898	SPTBN2	117.103	0.204272	13.0408	2.66387	2.0294	7.17069e-39	6.63638e-37	117.103	0.222042	3.086	0.00202866	2.62901	0.685222	0.00996383
ENSG00000161011	SQSTM1	1404.08	0.0702745	-10.0737	-0.707926	2.27724	7.21947e-24	2.96036e-22	1404.08	0.069784	-8.74773	2.17685e-18	2.12109	-0.610451	1.19454e-16
ENSG00000072310	SREBF1	740.406	0.079801	-5.31359	-0.42403	2.04684	1.07486e-07	1.08424e-06	740.406	0.079171	-4.51039	6.47081e-06	2.26361	-0.357092	7.47586e-05
ENSG00000198911	SREBF2	1409.49	0.0717379	-6.22106	-0.446286	2.27724	4.93806e-10	6.30987e-09	1409.49	0.0709771	-3.11087	0.00186538	2.34438	-0.2208	0.0102263
ENSG00000151304	SRFBP1	247.258	0.127488	-6.78702	-0.865261	2.47216	1.14477e-11	1.65303e-10	247.258	0.128571	-8.21458	2.12911e-16	2.50802	-1.05616	8.9369e-15
ENSG00000196935	SRGAP1	112.026	0.179551	2.76393	0.496266	2.0294	0.00571105	0.0197799	112.026	0.190098	-2.4971	0.0125215	3.15469	-0.474693	0.0385218
ENSG00000143742	SRP9	1233.12	0.0772878	2.93768	0.227046	2.04684	0.00330683	0.0124226	1233.12	0.0771235	2.88097	0.00396452	2.26361	0.222191	0.0196387
[truncated: 361 more rows]
