# Supplementary material for: Engineered MED12 mutations drive leiomyoma-like transcriptional and metabolic programs by altering the 3D genome compartmentalization
Source: Nat Commun. 2023 Jul 10;14:4057. doi: 10.1038/s41467-023-39684-y (PMC10333368; doi:10.1038/s41467-023-39684-y)
Supplement: Supplementary file 5 — Supplementary Data 3 [file 41467_2023_39684_MOESM5_ESM.xlsx]

## Sheet: Supplementary Fig.7
Supplementary Data 3: Differentially expressed genes in Supplemntary Figure 5 (Z score)
Ensembl	Gene_symbol	WT_R1	WT_R2	WT_R3	MED12 G44N col1_R1	MED12 G44N col1_R2	MED12 G44N col1_R3	MED12 G44N col2_R1	MED12 G44N col2_R2	MED12 G44N col2_R3	MED12_KO_R1	MED12_KO_R2	MED12_KO_R3
ENSG00000000971	CFH	0.0952587	0.0708133	0.272338	-1.09624	-1.16807	-1.07219	-0.36515	-0.532625	-0.585096	1.33713	1.43176	1.61208
ENSG00000002746	HECW1	-1.21593	-1.36474	-1.8773	0.804116	0.448347	1.25242	-0.332066	0.0346317	0.0797599	0.611431	0.704986	0.854344
ENSG00000004455	AK2	-0.169308	-0.265621	-0.378856	0.688729	1.15401	1.09565	0.779349	1.02745	0.306696	-1.40119	-1.47441	-1.3625
ENSG00000004776	HSPB6	1.51965	1.35538	1.61741	-1.09864	-1.27516	-1.09864	-0.170297	-0.0574962	-0.270155	-0.150953	-0.202756	-0.168354
ENSG00000004846	ABCB5	-1.0077	-1.19658	-1.19658	1.55396	1.49187	1.45561	-0.0062616	-0.060463	-0.0512096	-0.407024	-0.397389	-0.178222
ENSG00000005059	MCUB	-1.22695	-2.14868	-1.19417	0.542811	0.772291	0.595706	0.747293	-0.292071	0.0874505	0.901567	0.650831	0.563916
ENSG00000005102	MEOX1	1.53934	1.64263	1.52596	-0.49556	-0.367852	-0.663596	-0.123157	-0.205004	0.00651017	-0.953091	-0.953091	-0.953091
ENSG00000005884	ITGA3	0.59284	0.172759	0.411574	-1.49568	-1.10104	-0.840339	1.29389	1.36904	1.29893	-0.778867	-0.574361	-0.348741
ENSG00000006118	TMEM132A	1.31733	1.06009	1.32257	-0.459917	-0.156886	-0.248077	0.433844	0.439926	0.378253	-1.38227	-1.33908	-1.36578
ENSG00000007384	RHBDF1	0.255628	0.45112	0.531192	-1.17763	-1.19346	-0.926145	-0.641721	-0.582069	-0.759833	1.3957	1.31273	1.33449
ENSG00000007933	FMO3	-1.43528	-1.65131	-1.65131	0.890853	0.832086	0.928259	0.65969	0.597815	0.51804	0.257704	-0.0435094	0.0969688
ENSG00000008405	CRY1	-1.31745	-1.39493	-1.45528	-0.135033	0.0932814	-0.198352	0.442131	0.0165231	0.106361	1.22733	1.32688	1.28854
ENSG00000008517	IL32	1.41017	1.07269	1.31181	-0.638097	-0.506267	-0.59817	0.547143	0.477531	0.519258	-1.218	-1.26142	-1.11665
ENSG00000008710	PKD1	1.43464	1.48854	1.6277	-1.03767	-1.08497	-0.964608	0.114573	-0.369639	-0.551294	-0.661753	0.0204476	-0.0159639
ENSG00000010278	CD9	-1.31648	-1.31103	-1.34065	0.823027	1.12372	0.915764	-0.521622	-0.42669	-0.526558	0.964102	0.856555	0.759867
ENSG00000010810	FYN	0.124795	0.0582324	0.762163	-1.04122	-0.781693	-0.992318	-0.511128	-0.961015	-0.837629	1.43427	1.31076	1.43478
ENSG00000011028	MRC2	1.26879	1.26041	1.40424	-1.59228	-1.29787	-1.2344	-0.0570212	0.0463965	0.069933	-0.148569	0.0552415	0.225142
ENSG00000011105	TSPAN9	0.174343	0.000232887	0.128252	-1.14791	-0.748355	-0.852197	-0.792519	-0.6503	-0.641418	1.46988	1.38088	1.67912
ENSG00000011201	ANOS1	-0.488345	0.0261241	-0.0517942	1.12658	1.08054	1.05128	0.47506	0.409483	0.712945	-1.51872	-1.51872	-1.30442
ENSG00000011426	ANLN	-1.60973	-1.00485	-1.65497	1.06368	0.0949634	0.84471	-0.303528	-0.308514	0.127578	1.12142	0.908888	0.720353
ENSG00000011465	DCN	0.14598	-0.103845	-0.254156	-0.722738	-0.517959	-0.862363	-0.787004	-0.804791	-0.809717	1.65453	1.42924	1.63282
ENSG00000011638	TMEM159	1.36897	0.986769	1.94605	-0.485723	0.0803717	-0.253155	-1.54423	-0.244162	-0.922496	0.200705	-0.767979	-0.365116
ENSG00000012171	SEMA3B	0.168824	0.0892784	0.144198	-1.12672	-0.969955	-1.01196	-0.655003	-0.507461	-0.593997	1.35663	1.50592	1.60023
ENSG00000012822	CALCOCO1	0.653878	0.225167	0.436186	-1.19255	-1.0567	-1.09962	-0.939356	-0.37521	-0.589099	1.13971	1.42239	1.3752
ENSG00000013364	MVP	0.192847	0.0367203	0.151785	-0.958401	-0.394354	-0.332671	-1.21183	-0.781517	-1.10011	1.37546	1.45718	1.5649
ENSG00000013810	TACC3	-1.34312	-1.24493	-1.73837	0.577604	1.6085	0.658448	0.473564	0.968178	0.283736	-0.153382	-0.0484329	-0.0417891
ENSG00000018236	CNTN1	-0.733381	-0.717165	-0.776852	1.57183	1.21095	1.36305	0.408631	0.265336	0.457735	-0.986528	-1.03116	-1.03245
ENSG00000018408	WWTR1	0.32954	0.00336915	0.271288	-0.273892	-1.05936	-0.459082	-0.867443	-1.29762	-0.92264	1.28945	1.50486	1.48153
ENSG00000020181	ADGRA2	1.22669	1.12492	1.41781	-0.411007	-0.303994	-0.418459	0.448876	0.423398	0.43501	-1.44279	-1.30222	-1.19823
ENSG00000022267	FHL1	-1.53533	-1.10987	-1.0467	-0.616949	-0.59012	-0.438583	0.756686	0.416397	0.56308	1.266	1.1414	1.19399
ENSG00000022556	NLRP2	1.60386	1.71869	1.43493	-0.0271205	-0.203333	-0.0878927	-0.658723	-0.585288	-0.649207	-0.791955	-0.905002	-0.848962
ENSG00000023191	RNH1	1.57089	1.15339	1.2669	-1.54848	-1.06749	-1.40485	-0.0519937	0.23939	-0.0630204	-0.0279901	-0.130979	0.06423
ENSG00000023445	BIRC3	-1.14369	-1.42959	-1.23023	0.927843	0.843389	-0.283244	1.19398	0.763693	1.42478	-0.365033	-0.529809	-0.17209
ENSG00000023608	SNAPC1	-0.626092	-0.749464	-0.741743	1.42754	1.17906	0.951685	0.752827	0.550343	0.658133	-1.11266	-1.13004	-1.15958
ENSG00000024422	EHD2	0.0271166	-0.0209787	0.0280178	-0.993623	-0.777703	-0.599465	-0.865464	-0.675082	-0.779352	1.49266	1.55607	1.60781
ENSG00000024526	DEPDC1	-1.60605	-1.56964	-1.36471	1.32236	0.585368	0.971696	0.721546	0.144614	0.414841	0.385691	0.310592	-0.316301
ENSG00000025423	HSD17B6	-1.21769	-1.22719	-1.58065	0.0149993	-0.0196472	-0.047559	1.40767	1.29204	1.35937	-0.00732071	0.0862033	-0.0602252
ENSG00000026025	VIM	-0.140727	-0.0435506	-0.102703	0.284822	0.652776	0.586809	1.03659	1.05366	1.10766	-1.26907	-1.38144	-1.78483
ENSG00000026559	KCNG1	1.14627	0.941181	1.12119	-0.418775	-0.374801	-0.250515	0.697338	0.596623	0.714946	-1.45032	-1.36106	-1.36208
ENSG00000028277	POU2F2	0.52051	0.713014	0.800975	-0.916291	-0.733344	-0.74739	1.20767	1.32268	1.01388	-1.0052	-1.20706	-0.969443
ENSG00000029153	ARNTL2	-1.19401	-1.33577	-1.34064	1.35662	0.873879	1.06463	0.719752	0.455486	0.888733	-0.520064	-0.496028	-0.472596
ENSG00000031003	FAM13B	-0.627859	-0.374398	-0.773088	0.337532	-0.0148167	0.16951	-1.066	-1.07494	-0.978173	1.39065	1.4439	1.56769
ENSG00000033100	CHPF2	-0.26632	-0.0326998	-0.0394509	-0.594749	-0.730051	-0.431974	-0.822335	-0.802164	-1.02045	1.55272	1.56939	1.61808
ENSG00000033170	FUT8	1.06923	1.46441	1.85078	-0.59553	-0.834194	-0.496491	-0.37462	-1.66486	-0.210688	-0.0549491	0.0198682	-0.172952
ENSG00000033327	GAB2	-1.13402	-1.03732	-1.52954	1.67871	0.981495	1.48991	-0.254728	-0.15777	-0.37683	0.0846333	0.0144492	0.241014
ENSG00000037965	HOXC8	-0.937333	-1.73014	-1.39488	-0.262353	0.129389	0.106303	0.133047	0.334899	-0.178145	1.536	1.17336	1.08986
ENSG00000038945	MSR1	-0.439893	-0.351897	-0.150517	0.636236	0.329846	0.417329	1.185	1.20325	1.25205	-1.36047	-1.36047	-1.36047
ENSG00000039560	RAI14	1.15601	1.55052	1.63713	-0.84316	-1.6517	-0.891721	-0.272123	-0.252221	0.199273	-0.14377	-0.126009	-0.362228
ENSG00000042286	AIFM2	-1.25834	-1.4073	-1.45235	0.23603	0.779902	0.660386	-0.277894	-0.237604	-0.42103	1.39736	0.965043	1.01579
ENSG00000042493	CAPG	1.31048	1.29797	1.79569	-0.305937	0.250486	-0.657378	-0.598117	-0.121572	0.207632	-1.0632	-1.05335	-1.06271
ENSG00000044524	EPHA3	1.06131	1.26464	1.69764	0.40363	-0.690448	-0.00363115	-0.8386	-1.13555	-1.65711	-0.1036	0.0410588	-0.0393365
ENSG00000044574	HSPA5	0.872658	1.58468	1.27253	-1.547	-1.06706	-1.51106	0.023907	0.338873	0.28369	-0.0766887	-0.281951	0.107416
ENSG00000046604	DSG2	-0.207376	-0.216356	-0.123788	1.45363	1.12517	1.33461	0.254372	0.232414	0.231537	-1.3956	-1.33286	-1.35576
ENSG00000046774	MAGEC2	-1.39602	-1.49716	-1.43498	0.858253	0.82175	0.834701	0.895456	0.852274	0.928263	-0.256397	-0.338705	-0.267432
ENSG00000049239	H6PD	1.16015	1.06836	1.60314	-1.48743	-1.33904	-1.20461	0.195826	0.328948	0.326106	-0.458132	-0.144588	-0.0487286
ENSG00000049246	PER3	1.34768	1.82807	1.53258	-0.45291	-1.1096	0.0519182	-0.348849	-0.317681	-0.450698	-0.907761	-0.827864	-0.344891
ENSG00000049249	TNFRSF9	1.59752	1.29936	1.81013	-0.315078	-0.497296	-0.651394	-0.221238	-0.280681	-0.0399906	-0.873272	-1.18729	-0.640759
ENSG00000049323	LTBP1	1.26998	1.50865	1.63558	-0.810162	-0.942698	-0.960254	-0.788211	-0.837193	-0.658823	-0.00818268	0.158225	0.433095
ENSG00000049540	ELN	1.21779	1.14772	1.0472	0.496759	0.726771	0.487695	-0.396917	-0.303929	-0.26278	-1.37897	-1.42113	-1.36021
ENSG00000049759	NEDD4L	-0.642237	-0.53691	-0.662844	0.314235	0.257597	0.501451	-1.21809	-1.1177	-1.01648	1.31403	1.47769	1.32925
ENSG00000051128	HOMER3	2.11716	1.17739	1.02298	-1.12356	-0.886681	-1.2009	-0.721874	-0.197988	-0.179416	-0.0172268	-0.0206774	0.0308044
ENSG00000054983	GALC	-0.698858	-0.0894544	0.00634876	-1.13208	-1.556	-1.48504	0.455471	0.739726	0.505067	0.922339	1.08025	1.25223
ENSG00000058453	CROCC	1.63571	1.09715	0.952031	-0.114877	0.0503709	-0.245949	0.152878	0.491667	0.14212	-1.36478	-1.59876	-1.19756
ENSG00000058668	ATP2B4	0.912831	1.23631	1.50208	0.480608	-0.502903	0.584009	-0.367364	-0.130445	0.217434	-1.67765	-1.14983	-1.10508
ENSG00000060982	BCAT1	0.888597	1.93338	1.16793	-0.500704	-1.49187	-0.812446	-0.0234836	0.535949	0.328619	-0.795251	-0.920624	-0.310106
ENSG00000061337	LZTS1	-1.37897	-1.5732	-1.48577	-0.159555	1.07903	0.567025	0.57608	0.999411	1.23072	-0.136993	0.160503	0.121719
ENSG00000063046	EIF4B	0.966918	1.52018	1.55304	-0.141538	-0.446508	-0.0809462	-0.0334107	-0.159635	0.503802	-1.34357	-1.55433	-0.784007
ENSG00000063854	HAGH	-0.910216	-1.13511	-1.1871	-0.122782	0.110316	-0.0793058	-0.330635	-0.511445	-0.387952	1.47409	1.50639	1.57375
ENSG00000064042	LIMCH1	-1.21054	-0.961193	-1.04585	-0.309077	-0.734347	-0.223979	-0.167241	0.0844474	0.0567473	1.57998	1.49531	1.43574
ENSG00000064687	ABCA7	0.456817	0.232787	0.432453	-1.22644	-0.848193	-0.990103	-0.804629	-0.784338	-0.53371	0.989331	1.32707	1.74896
ENSG00000066056	TIE1	-0.0783444	-0.0410382	-0.110785	0.73607	0.898843	0.936328	0.71125	0.785423	0.760956	-1.50415	-1.57027	-1.52428
ENSG00000067167	TRAM1	0.556162	0.414525	0.239115	-0.404772	-1.28084	-1.02356	-0.670171	-1.17421	-0.650494	1.46948	1.33971	1.18505
ENSG00000067798	NAV3	-0.743329	-0.426785	-0.162795	-1.33346	-1.27959	-1.21732	0.455955	0.3931	1.27548	0.900059	1.42649	0.712203
ENSG00000067900	ROCK1	-0.560399	0.0592991	-0.157339	1.12991	0.56548	0.788777	-1.27541	-1.16621	-1.83788	0.733788	0.691349	1.02864
ENSG00000068697	LAPTM4A	0.393956	0.419098	0.552081	-0.847278	-0.99351	-1.18195	-0.717587	-0.914442	-0.723131	1.45573	1.2792	1.27784
ENSG00000068985	PAGE1	-0.477511	-0.445899	-0.434865	0.884039	1.24049	0.817192	0.791263	0.939635	0.705707	-1.30389	-1.35714	-1.35902
ENSG00000069122	ADGRF5	1.41058	1.46585	1.23248	-1.04076	-0.376085	-1.04076	-1.04076	-0.601605	-1.04076	0.469079	0.534412	0.0283411
ENSG00000069849	ATP1B3	-1.49384	-0.862438	-1.68875	0.462668	1.69104	-0.382922	0.415448	0.367615	0.379699	1.09674	0.393112	-0.378378
ENSG00000070404	FSTL3	1.85956	1.57955	0.897307	-1.38665	-0.604567	-1.15281	-0.363039	-0.42103	-0.447413	-0.244467	0.229667	0.0538871
ENSG00000070614	NDST1	1.08116	1.61937	1.23014	-0.367818	-0.759416	0.318112	-1.40267	-1.1499	-1.1836	0.00409985	0.254145	0.356383
ENSG00000070756	PABPC1	0.872443	1.67341	1.95838	-0.502857	-0.782226	-0.4747	-0.182796	-0.0509434	0.117169	-0.579578	-1.14618	-0.902122
ENSG00000070961	ATP2B1	1.03562	1.5108	1.49111	-1.20969	-1.37654	-1.21796	-0.461417	-0.163034	-0.123888	0.267371	-0.210065	0.457689
ENSG00000071242	RPS6KA2	1.44911	1.49843	1.66832	-0.964972	-1.02508	-0.885374	-0.586468	-0.599311	-0.611554	0.147976	-0.0101661	-0.0809099
ENSG00000071539	TRIP13	-0.739152	-0.068838	-0.797452	1.03498	1.03564	0.727395	0.874325	0.516661	1.17237	-1.13801	-1.22994	-1.38798
ENSG00000071564	TCF3	1.17311	0.919992	1.27801	-0.224482	0.1337	0.0707486	0.422225	0.439692	0.227636	-1.46037	-1.2981	-1.68216
ENSG00000071794	HLTF	-0.534218	-0.400944	-0.214044	-1.29754	-1.44917	-1.3645	1.09001	0.759051	1.21038	0.622871	0.791848	0.786252
ENSG00000071967	CYBRD1	-0.219848	0.014217	0.0854226	-0.318548	-1.04474	-0.728348	-0.728122	-0.858172	-0.837853	1.3401	1.53665	1.75925
ENSG00000071991	CDH19	0.381738	0.25394	0.134604	-1.47114	-1.47114	-1.3154	-0.0727568	-0.15203	-0.0320542	1.17873	1.32208	1.24344
ENSG00000072310	SREBF1	1.35801	1.38596	1.76722	-1.04209	-0.409739	-0.872198	-0.557512	-0.0994008	-0.614833	-0.854783	-0.607414	0.546777
ENSG00000072571	HMMR	-1.05442	-1.4129	-1.39244	1.7253	0.888	0.669555	0.745618	0.152044	0.746855	-0.173049	-0.153518	-0.741046
ENSG00000072682	P4HA2	0.830459	1.08958	1.04322	-1.59224	-1.55363	-1.57505	0.275836	0.286078	0.487492	0.134961	0.170567	0.402731
ENSG00000072778	ACADVL	0.80902	0.360753	0.240638	-1.2849	-0.353049	-0.791609	-0.666784	-0.922423	-1.20439	1.07514	1.13858	1.59903
ENSG00000073008	PVR	-1.05455	-1.31789	-1.13044	-0.755786	-0.19807	-0.247694	0.0867189	-0.0191828	0.406673	1.36601	1.60575	1.25846
ENSG00000073111	MCM2	-0.0810219	-0.233639	-0.184945	0.952613	1.07265	1.35315	0.374757	0.697056	0.366112	-1.56434	-1.27565	-1.47674
ENSG00000074047	GLI2	1.44749	1.24901	1.72636	-0.727646	-0.557759	-0.216638	0.157114	-0.0470579	-0.169343	-1.57359	-0.403357	-0.884574
ENSG00000074181	NOTCH3	1.41356	1.31222	1.33072	0.237835	0.26114	0.58579	-1.3048	-0.936432	-1.18182	-0.340453	-0.682663	-0.695091
ENSG00000074410	CA12	0.557142	0.5897	0.544328	0.29323	0.306612	0.293228	0.760907	0.800976	0.750407	-1.68322	-1.60942	-1.60389
ENSG00000074416	MGLL	-1.06603	-1.36701	-0.863416	-0.597869	-0.397873	-0.00284199	1.32037	1.5184	1.62292	0.109087	-0.116156	-0.159574
ENSG00000074527	NTN4	-0.563538	-0.451816	-0.61596	-0.137804	-0.322904	-0.238696	-0.802819	-0.888639	-0.819102	1.60503	1.63755	1.5987
ENSG00000075213	SEMA3A	0.0710971	0.19899	0.365962	-0.341808	-0.524489	-0.34181	-1.19928	-1.24948	-1.18637	1.43963	1.42571	1.34184
ENSG00000075239	ACAT1	-1.04037	-0.967742	-0.873827	1.54761	1.87381	1.29794	-0.231492	-0.141049	-0.465508	-0.294422	-0.327312	-0.377642
ENSG00000075426	FOSL2	0.820005	0.896467	1.01463	0.177752	0.193254	0.385768	0.332392	0.358442	0.613032	-1.60678	-1.52855	-1.65642
ENSG00000075618	FSCN1	1.59209	1.15191	1.49305	-1.16147	-0.644663	-0.539688	0.317225	0.347034	0.218034	-0.917398	-0.827004	-1.02913
ENSG00000076003	MCM6	-0.205435	0.0216087	-0.136001	0.999835	0.941614	0.805959	0.581296	0.763502	0.759793	-1.54618	-1.32553	-1.66046
ENSG00000076554	TPD52	-1.635	-1.52691	-1.52454	1.07421	1.03202	0.847733	0.429015	0.431852	0.361061	0.479572	0.0477183	-0.0167249
ENSG00000077044	DGKD	-1.61694	-1.28946	-1.50342	0.245794	0.152546	0.751434	1.10529	1.00601	0.941606	-0.557123	0.595961	0.168295
ENSG00000077152	UBE2T	-1.34255	-1.35344	-1.47866	0.548227	0.901232	0.0492001	1.09644	0.942002	1.15529	0.273652	-0.0408352	-0.750547
ENSG00000077782	FGFR1	0.397777	0.36643	0.298994	-0.837946	-0.756843	-0.844446	-0.941761	-0.897764	-0.999597	1.30864	1.48074	1.42578
ENSG00000079308	TNS1	0.989251	1.37377	1.27602	-0.634082	-0.379863	-0.0343856	0.113062	0.646106	0.573113	-1.52173	-1.22324	-1.17801
ENSG00000079482	OPHN1	-1.71985	-1.30222	-1.28354	0.548309	0.147432	1.4031	0.189025	0.442346	1.36706	-0.372266	0.304706	0.275896
ENSG00000079819	EPB41L2	-0.656778	-0.0989926	-0.405626	0.231017	0.0544058	0.23415	-1.22913	-1.37514	-0.965589	1.25649	1.52069	1.4345
ENSG00000079931	MOXD1	0.536909	0.580598	0.761914	-1.02825	-1.04748	-1.08962	-0.795324	-0.874471	-0.727566	1.2125	1.19558	1.27522
ENSG00000080166	DCT	-0.61544	-0.432519	-0.433213	0.044269	-0.200939	-0.210799	1.52899	1.54416	1.63938	-0.903166	-1.05766	-0.903071
ENSG00000080493	SLC4A4	0.317297	0.560895	-0.0916091	-1.0435	-1.27361	-1.0435	-0.537647	-0.625207	-0.45814	1.39448	1.50169	1.29884
ENSG00000080503	SMARCA2	-0.135785	-0.00987691	0.56792	-0.958388	-1.11668	-0.90638	-0.686934	-0.53089	-0.636223	1.36899	1.57497	1.46928
ENSG00000081052	COL4A4	-0.599488	-0.829747	-0.773446	-0.463508	-0.536726	-0.432854	-0.422178	-0.524688	-0.341881	1.56221	1.67199	1.69031
ENSG00000081059	TCF7	1.41054	1.29575	1.29707	-0.104808	0.402343	-0.0331179	-0.0574631	-0.00523023	-0.175613	-1.21483	-1.45174	-1.36291
ENSG00000082014	SMARCD3	1.76841	1.17306	1.61316	-1.01372	0.0789049	-0.875086	-0.199849	0.0929887	-0.644877	-1.10308	-0.538571	-0.351335
ENSG00000082074	FYB1	1.08693	1.25943	1.24519	-0.405569	-0.471171	-0.39178	0.599355	0.537327	0.501221	-1.41156	-1.25655	-1.29282
ENSG00000082212	ME2	-0.557913	-0.551434	-0.366088	1.0913	0.798381	0.862508	-1.20849	-1.45707	-1.28719	1.0711	0.840621	0.764268
ENSG00000082397	EPB41L3	-0.261489	-0.50965	-0.0921469	1.41489	0.9221	1.19102	0.387919	0.30695	0.739563	-1.36639	-1.36639	-1.36639
ENSG00000082482	KCNK2	1.43038	1.46106	1.52616	-1.00308	-0.766288	-0.906195	0.300957	0.139651	0.2152	-0.82547	-0.814598	-0.757779
ENSG00000082497	SERTAD4	-1.72779	-1.06868	-1.67016	0.371315	0.297295	0.922879	0.0245949	0.0695592	-0.156022	1.10554	0.72067	1.1108
ENSG00000084636	COL16A1	1.52564	1.71758	1.68208	-0.6195	-0.521859	-0.499892	-0.439506	-0.275428	-0.484843	-0.825553	-0.696909	-0.561809
ENSG00000085063	CD59	-1.65331	-1.36041	-1.4555	1.05203	1.41704	0.947247	0.127496	0.356331	0.0651288	0.347305	0.0284287	0.128219
ENSG00000085117	CD82	1.52926	0.695072	2.04609	-1.09042	-0.638326	-0.968541	-0.848213	-0.787964	-0.162858	0.137851	-0.139653	0.227709
ENSG00000085276	MECOM	-0.658709	-0.307767	-0.16534	1.3328	0.744833	1.31277	0.55863	0.515254	0.643183	-1.08203	-1.58995	-1.30368
ENSG00000085415	SEH1L	0.140524	0.224568	0.251818	1.51175	1.5107	1.3146	-0.913284	-1.33845	-0.969271	-0.532446	-0.572723	-0.627789
ENSG00000086061	DNAJA1	-0.922626	-1.30203	-1.98691	0.689389	0.691692	-0.0934847	0.191404	-0.140351	-0.178213	1.49835	0.823863	0.728917
ENSG00000087116	ADAMTS2	1.57303	1.63256	1.7379	-0.687578	-0.578054	-0.579321	-0.687578	-0.687578	-0.511306	-0.423558	-0.405898	-0.382617
ENSG00000087245	MMP2	1.28694	1.27964	1.27739	-0.674231	-0.559248	-0.998222	0.438388	0.581654	0.571924	-1.15468	-1.12367	-0.925885
ENSG00000087303	NID2	1.12767	1.41089	1.84326	-0.258112	-0.249123	0.0931792	-0.156428	-0.214856	-0.0830257	-1.23587	-1.09332	-1.18427
ENSG00000087586	AURKA	-1.33062	-1.27071	-1.59566	1.37987	1.26288	0.769484	0.0540192	0.344195	0.62718	0.360948	-0.0254569	-0.576121
ENSG00000087842	PIR	-1.25332	-0.869738	-1.98886	-0.545578	0.938627	-0.0894903	0.383982	1.25266	0.659095	1.00008	-0.0958621	0.6084
ENSG00000088280	ASAP3	1.52955	1.19756	1.34265	0.0109495	0.280653	0.547506	-0.708876	-0.639927	-0.187949	-1.09938	-1.52771	-0.745031
ENSG00000088826	SMOX	1.35768	1.40802	1.12755	-0.526869	-0.127032	-0.119241	0.14618	0.170463	0.511432	-1.26194	-1.54618	-1.14006
ENSG00000090006	LTBP4	1.12026	1.48954	1.45426	-0.245995	0.01602	0.118411	0.075944	0.119795	-0.21914	-1.41359	-1.48838	-1.02713
ENSG00000090097	PCBP4	1.66768	1.22073	1.32664	-0.226306	0.0761227	-0.638758	-0.225155	0.313294	0.0571587	-1.28297	-1.35283	-0.935618
ENSG00000090339	ICAM1	0.0330765	0.0517176	0.170801	-1.13084	-1.32317	-1.19891	-0.422822	-0.280659	-0.21049	1.3966	1.45676	1.45794
ENSG00000090487	SPG21	1.02368	1.62808	1.08214	0.262358	0.555308	-0.51246	0.0809637	-0.383803	0.214313	-1.52773	-1.31556	-1.1073
ENSG00000090776	EFNB1	1.64398	1.46112	1.49012	-0.777432	-0.423841	-0.463091	0.012124	-0.031722	0.0402475	-1.02249	-1.09629	-0.832714
ENSG00000090861	AARS	1.02618	1.10282	1.28192	-0.798966	-0.513795	-0.460824	0.6265	0.728622	0.690117	-1.38316	-1.24001	-1.0594
ENSG00000090863	GLG1	0.298217	0.385242	0.556889	-0.867098	-1.18348	-0.458605	-1.30302	-0.784774	-0.538041	0.847147	1.2736	1.77392
ENSG00000091136	LAMB1	-0.130252	0.129379	0.27985	-0.601413	-0.783097	-0.567198	-1.07798	-0.951258	-0.813613	1.29982	1.57383	1.64194
ENSG00000091317	CMTM6	-1.16344	-1.37669	-1.08891	0.690049	-0.225208	0.062781	0.0265257	-0.835698	-0.0675478	1.51386	1.19465	1.26963
ENSG00000091409	ITGA6	-1.7124	-0.950967	-1.6049	1.10028	0.265993	1.26809	-0.144981	-0.436824	0.360051	0.297276	0.943654	0.614726
ENSG00000092969	TGFB2	-0.62932	-0.527348	-0.212096	0.887699	0.57937	0.699953	-1.36413	-1.35714	-1.25644	0.963866	1.14311	1.07247
ENSG00000094804	CDC6	-1.57251	-1.60893	-1.35919	1.11045	1.23726	0.86311	0.37799	0.189639	0.362105	-0.0156634	0.51256	-0.0968259
ENSG00000096063	SRPK1	-0.351438	-0.274898	-0.415773	1.23358	0.961133	1.05853	0.251482	0.691014	0.936672	-1.36637	-1.17881	-1.54513
ENSG00000096696	DSP	0.990259	1.76136	1.48511	0.103214	-0.274327	0.4632	-0.639306	-0.451547	-0.0709371	-1.20478	-1.0354	-1.12685
ENSG00000097021	ACOT7	-1.02327	-1.55131	-1.39136	0.105486	0.59377	0.045364	-0.086307	-0.251194	-0.336793	1.30538	1.26329	1.32696
ENSG00000099204	ABLIM1	-0.82727	-0.612282	-0.65345	1.20723	0.696013	1.2354	-1.27774	-1.18764	-1.00896	0.699157	0.857371	0.872178
ENSG00000099365	STX1B	1.36389	1.26215	1.39119	-0.00897193	-0.300708	-0.389532	-1.96163	-0.77547	-0.86894	0.112517	-0.173672	0.34917
ENSG00000099385	BCL7C	2.53232	0.891987	0.584922	-1.15935	0.451493	-0.611103	-0.554578	-0.302403	-0.186933	-0.234448	-0.56007	-0.851837
ENSG00000099810	MTAP	-0.558845	-0.417237	-0.334489	1.22874	1.02275	1.0121	0.761593	0.576156	0.690795	-1.58166	-1.04037	-1.35955
ENSG00000099849	RASSF7	-1.23729	-1.09361	-1.56951	-0.0798994	0.435298	0.0671722	0.0885102	-0.425411	-0.142397	1.54547	0.978059	1.4336
ENSG00000099875	MKNK2	1.7106	1.49508	1.72387	-0.677974	-0.42551	-0.360622	-0.456601	-0.515178	-0.442121	-0.783279	-0.701092	-0.567172
ENSG00000099901	RANBP1	-0.505	-0.392375	-0.550006	0.507983	1.4056	0.498508	0.710581	1.16641	0.966094	-0.928797	-1.45572	-1.42327
ENSG00000100003	SEC14L2	1.33489	1.51497	1.63708	-0.308738	-0.461767	-0.00250713	-0.164599	-0.305389	0.122325	-1.01051	-1.2173	-1.13846
ENSG00000100106	TRIOBP	-0.0497376	-0.0606064	0.0926208	-0.977192	-0.944033	-0.964302	-0.545354	-0.596316	-0.584585	1.40441	1.4684	1.7567
ENSG00000100129	EIF3L	1.0696	1.38643	1.32064	0.300375	-0.415911	0.229576	-0.0342294	0.057939	0.244268	-1.32243	-1.55703	-1.27923
ENSG00000100196	KDELR3	1.29268	1.42796	1.43957	-0.811206	-0.81073	-1.04791	0.474396	-0.0810322	0.639541	-0.675422	-0.924998	-0.922851
ENSG00000100234	TIMP3	1.68688	1.5317	1.34813	-0.965575	-1.1146	-0.825397	-0.784159	-0.623642	-0.278164	0.0662255	-0.176373	0.134962
ENSG00000100297	MCM5	-0.0524927	-0.139596	-0.300009	0.864109	1.12878	0.947669	0.362475	1.03131	0.551906	-1.42914	-1.3577	-1.60731
ENSG00000100311	PDGFB	-0.693091	-0.647229	-0.34342	0.995106	1.25104	0.88866	0.81202	0.776626	0.752735	-1.20581	-1.22514	-1.3615
ENSG00000100592	DAAM1	0.0564398	-0.118809	0.178623	-0.468199	-0.612645	-0.673517	-1.11278	-1.03959	-0.779765	1.54835	1.58915	1.43274
ENSG00000100644	HIF1A	-0.415071	-0.121268	-0.0335945	0.598233	0.0504342	0.592279	1.28383	0.919777	1.31553	-1.40647	-1.28407	-1.49961
ENSG00000100968	NFATC4	1.37459	1.46184	1.43406	-1.5599	-1.11509	-0.927883	-0.467997	-0.00428278	-0.383336	0.0411463	0.0528156	0.0940262
ENSG00000101199	ARFGAP1	2.04883	1.25178	0.979098	-0.579127	-0.915776	-0.781036	0.102994	0.229522	-0.331635	-1.30029	-0.788407	0.0840466
ENSG00000101333	PLCB4	-0.674506	-0.0644593	-0.530101	1.03717	0.881664	1.28497	0.620409	0.711535	0.728637	-1.27707	-1.2949	-1.42335
ENSG00000101412	E2F1	-0.173216	-0.582451	-0.476917	0.885548	0.672317	0.96964	0.833538	0.865969	1.04812	-1.22012	-1.73671	-1.08573
ENSG00000101417	PXMP4	1.25525	1.25749	2.05998	-0.278778	-0.15012	-0.122046	0.0077476	-0.583044	-1.00826	-1.05484	-0.521006	-0.862369
ENSG00000101439	CST3	-0.145395	0.0346941	0.15258	-1.1823	-0.831372	-1.17285	-0.49959	-0.427071	-0.451823	1.54069	1.36379	1.61865
ENSG00000101577	LPIN2	-0.550226	-0.275706	-0.365501	1.24531	0.997751	1.41648	-1.16777	-1.55187	-1.20345	0.506872	0.53841	0.409703
ENSG00000101665	SMAD7	1.8132	1.44648	1.13072	0.290392	0.447648	-0.279243	-0.83532	-0.647634	-0.87728	-0.850265	-0.70452	-0.934174
ENSG00000101670	LIPG	-0.230379	-0.123583	0.0339275	1.06693	0.772923	1.13879	0.666085	0.552129	0.614028	-1.43451	-1.67634	-1.38
ENSG00000101888	NXT2	0.212278	-0.0239312	0.0107617	0.857761	0.732392	0.694566	0.790682	0.58936	0.869189	-1.63128	-1.54461	-1.55716
ENSG00000102007	PLP2	-1.46103	-1.39567	-1.77371	-0.241167	1.23859	0.625685	0.468475	0.737964	0.372676	0.712307	0.604043	0.111834
ENSG00000102100	SLC35A2	0.394721	0.51484	-0.00217435	-0.96937	-0.57616	-1.00615	-0.993085	-1.07725	-0.487283	1.51577	1.28936	1.39678
ENSG00000102466	FGF14	-0.326465	-0.399029	-0.302586	0.452019	0.233833	0.347628	-1.70465	-1.12859	-1.03574	1.13578	1.35825	1.36955
ENSG00000102900	NUP93	-0.602043	-0.191495	-0.1273	0.92714	0.893089	0.525806	0.348732	1.04172	1.31728	-1.36297	-1.47146	-1.2985
ENSG00000103196	CRISPLD2	1.36163	1.41014	1.4495	-1.64014	-0.711396	-0.89552	-0.572016	0.235824	0.175326	-0.718072	0.201966	-0.297248
ENSG00000103197	TSC2	1.37691	1.16828	1.71502	-0.541231	-1.65469	-0.051173	-0.842171	0.134157	-0.786707	-0.539192	-0.241869	0.262661
ENSG00000103202	NME4	1.31018	0.792422	1.27201	-0.503928	0.298723	-0.0169959	0.37893	0.604789	0.145449	-1.36732	-1.61119	-1.30307
ENSG00000103257	SLC7A5	1.03473	1.0871	1.20739	-0.762487	-0.663161	-0.639996	0.675783	0.776597	0.809742	-1.17149	-1.17623	-1.17797
ENSG00000103260	METRN	1.95632	1.20094	1.10249	-0.128469	-0.0709441	-0.0834463	0.254437	-0.253869	-0.561335	-0.990468	-0.968535	-1.45712
ENSG00000103381	CPPED1	0.305717	0.576981	0.480907	1.15174	1.34077	1.27457	-0.36607	-0.374177	-0.484842	-1.30187	-1.30187	-1.30187
ENSG00000103522	IL21R	0.203807	0.169937	0.170653	-0.587614	-0.728924	-0.607623	1.53985	1.41039	1.47105	-0.97022	-1.18365	-0.88766
ENSG00000103647	CORO2B	1.73204	1.56456	1.56109	-0.803623	-0.794444	-0.803624	-0.287733	-0.416302	-0.114115	-0.483127	-0.469598	-0.685119
ENSG00000103966	EHD4	-1.43111	-1.49858	-0.894486	1.03219	0.763693	1.22047	0.368633	0.801321	1.09208	-0.648967	-0.241566	-0.563672
ENSG00000104177	MYEF2	-1.25455	-1.2735	-1.45082	0.881119	0.62623	0.635352	-0.34802	-0.714196	-0.296605	1.03902	1.12501	1.03095
ENSG00000104324	CPQ	0.117495	0.122344	-0.0691861	-0.614241	-0.406807	-0.848841	-1.09083	-0.922046	-0.841213	1.68508	1.39884	1.46941
ENSG00000104361	NIPAL2	0.563662	0.214905	0.429494	-1.02769	-0.737519	-0.605308	-1.22338	-0.816971	-0.86425	1.1707	1.38061	1.51575
ENSG00000104368	PLAT	-0.927251	-1.71179	-1.19242	0.263125	0.122322	0.287014	1.045	1.31919	1.58893	-0.315083	-0.398472	-0.0805577
ENSG00000104415	WISP1	1.58385	1.56918	1.5976	-0.540089	-0.755815	-0.598549	-0.121101	-0.0788606	-0.0834447	-0.976851	-0.796923	-0.798994
ENSG00000104419	NDRG1	1.64106	1.02025	1.35679	-1.56093	-1.188	-1.08071	-0.430672	0.278547	0.107495	-0.031637	-0.308496	0.196313
ENSG00000104611	SH2D4A	-0.469696	-0.42831	-0.595534	0.275349	0.0142998	0.275346	-1.25573	-1.05512	-1.08165	1.48799	1.38416	1.44889
ENSG00000104635	SLC39A14	1.41819	1.55755	1.18619	0.0661306	-1.15761	-0.423255	-0.164958	-0.531694	0.794563	-1.24236	-0.655633	-0.847109
ENSG00000104687	GSR	-1.49929	-1.3482	-1.49631	0.829047	0.618046	1.35228	-0.13656	-0.296591	-0.235489	0.728837	0.704302	0.779928
ENSG00000104756	KCTD9	-1.8357	-0.906243	-1.40409	0.770472	0.226544	0.100174	0.0717484	-0.600669	0.229292	1.04148	1.24883	1.05816
ENSG00000104998	IL27RA	1.54393	1.39803	1.54725	-0.556472	-0.731214	-0.897345	-0.0491334	-0.0767493	0.364333	-1.09462	-1.06362	-0.384376
ENSG00000105048	TNNT1	1.2231	1.03909	1.16548	-0.748226	-0.0201647	-0.496966	0.510966	0.719546	0.527564	-1.24593	-1.5281	-1.14636
ENSG00000105220	GPI	-0.273809	-0.0533394	-0.296976	0.371282	0.655139	0.753949	0.805208	1.45649	0.869095	-1.34651	-1.60627	-1.33426
ENSG00000105223	PLD3	1.51036	1.35743	1.26246	-1.4372	-1.01819	-1.4372	-0.0350169	0.177043	0.00535555	-0.144707	-0.246972	0.00664672
ENSG00000105376	ICAM5	0.977248	0.883843	1.26033	-1.48471	-1.51232	-1.62289	0.289598	0.01022	0.051508	0.254656	0.459445	0.433078
ENSG00000105419	MEIS3	1.34409	0.873817	1.2305	-1.44004	-1.69752	-1.05219	-0.189538	-0.233822	-0.259793	0.579439	0.387669	0.457399
ENSG00000105472	CLEC11A	1.8221	1.12552	0.894034	-0.964717	0.416581	-0.593701	0.435045	0.265965	-0.0132762	-1.08357	-1.33736	-0.966613
ENSG00000105520	PLPPR2	0.98167	0.967611	1.12497	0.358449	0.463213	0.156464	0.441502	0.172219	-0.00909011	-1.56505	-1.466	-1.62597
ENSG00000105854	PON2	-1.10866	-1.28948	-1.19166	0.188795	0.300737	0.319238	-0.665276	-0.339918	-0.368639	1.34361	1.33789	1.47336
ENSG00000105877	DNAH11	-1.44286	-1.25154	-1.61097	-0.215192	-0.203974	-0.421973	0.833397	0.674336	1.00032	0.889885	0.97441	0.774162
ENSG00000106003	LFNG	1.49612	1.93013	1.27959	-1.26164	-0.604177	-0.779413	-0.579602	-0.40257	-0.414164	-0.321587	-0.209869	-0.132816
ENSG00000106034	CPED1	-0.571204	-0.398862	-0.147128	1.19785	0.00709921	0.827944	1.25789	0.444807	1.25599	-1.32136	-1.20603	-1.347
ENSG00000106333	PCOLCE	1.47094	1.28905	1.32719	-0.28703	0.0592908	-0.213968	-0.03385	0.376392	-0.0774773	-1.38436	-1.37597	-1.15022
ENSG00000106460	TMEM106B	0.257747	0.123934	0.811423	-0.777731	-1.27132	-1.4317	-0.448611	-0.668572	-0.497841	1.20171	1.37421	1.32676
ENSG00000106484	MEST	-0.0138549	0.0063534	0.0112973	-0.775926	-0.87516	-0.820355	-0.805077	-0.732352	-0.678238	1.52735	1.55199	1.60397
ENSG00000106538	RARRES2	1.56179	1.58818	1.4752	-0.618516	-0.936873	0.0284465	-0.696008	0.0964147	-1.04362	-0.257406	-0.941534	-0.256067
ENSG00000106546	AHR	-0.0506309	0.0898399	0.137275	-0.619158	-0.744754	-0.900237	-0.786805	-0.851954	-0.882338	1.56105	1.43027	1.61744
ENSG00000106617	PRKAG2	-1.25416	-1.37909	-1.14482	-0.409859	-0.38064	-0.395922	0.592976	0.217217	0.167593	1.21749	1.41192	1.3573
ENSG00000106771	TMEM245	-1.05638	-0.971407	-1.10671	-0.00354671	-0.378607	0.108818	-0.468074	-0.365097	-0.362191	1.53983	1.61437	1.449
ENSG00000106780	MEGF9	-1.21789	-1.76324	-1.5207	0.800011	-0.436137	0.800004	0.305969	0.237959	0.690862	0.473307	1.28673	0.343121
ENSG00000106823	ECM2	2.11973	1.29195	1.06103	-0.721255	-0.81574	-0.721257	-0.0392848	-0.280726	0.323102	-0.880603	-0.94423	-0.392709
ENSG00000106868	SUSD1	0.0933404	-0.055791	0.128469	-0.578294	-0.55166	-0.791582	-0.737901	-0.991873	-1.09227	1.52568	1.53706	1.51483
ENSG00000106976	DNM1	1.53124	1.51386	1.31	-0.892705	-0.881241	-0.139976	-0.173343	0.482749	0.07727	-1.21369	-0.738138	-0.876021
ENSG00000107105	ELAVL2	1.32255	1.78198	1.29204	-0.109934	-1.0337	-0.286928	-0.174408	-0.218524	0.378193	-0.789897	-0.904291	-1.25708
ENSG00000107159	CA9	-0.479748	-0.396195	-0.310089	-0.626319	-0.56531	-0.596764	1.55264	1.79415	1.59063	-0.617321	-0.70795	-0.637723
ENSG00000107263	RAPGEF1	-0.667921	-0.550356	-0.176366	0.469636	0.69979	0.895037	-1.56729	-1.30559	-1.02925	1.08017	1.12873	1.02341
ENSG00000107281	NPDC1	0.633442	0.518421	0.463724	-0.641346	-0.596179	-0.844011	-1.14821	-1.07612	-1.11748	1.45579	1.06323	1.28874
ENSG00000107485	GATA3	1.79985	1.37907	1.50218	-0.534991	-0.988908	-0.596039	0.212877	-0.548758	-0.522285	-0.76002	-0.0583923	-0.88458
ENSG00000107731	UNC5B	1.41698	1.42555	1.29888	-0.599213	-0.504495	-0.554766	0.324652	0.423809	0.217652	-1.24443	-0.96018	-1.24443
ENSG00000107738	VSIR	0.0376355	0.331688	0.288439	-0.532076	-0.634359	-0.777753	-1.16941	-0.837757	-1.05874	1.38847	1.52975	1.43412
ENSG00000107796	ACTA2	-0.639872	-0.433208	-0.790217	-1.23856	-1.03248	-1.18735	0.331645	0.705049	0.425279	1.38585	1.23045	1.24341
ENSG00000107816	LZTS2	1.92742	0.952302	1.5488	-1.56065	-0.57013	-0.575984	-0.648625	-0.366454	-0.0743589	-0.563782	-0.090053	0.0215197
ENSG00000107957	SH3PXD2A	1.37018	1.46363	1.23381	-0.539748	-0.452533	0.0261191	0.0508136	-0.0125917	0.561249	-1.44328	-1.20638	-1.05126
ENSG00000107984	DKK1	-1.07894	-1.24325	-1.82919	1.20428	1.28031	1.14882	-0.095168	-0.281109	-0.0385	0.457237	0.486107	-0.010594
ENSG00000108106	UBE2S	-0.959333	-1.1487	-1.76993	-0.383594	0.912344	-0.426422	1.18894	1.33689	0.98015	0.517382	-0.179713	-0.0680188
ENSG00000108175	ZMIZ1	1.04642	1.31738	1.53285	0.234741	-0.0346019	0.615903	-0.431202	-0.119668	-0.254442	-1.44243	-1.21387	-1.25108
ENSG00000108691	CCL2	1.55601	1.8512	1.5545	-0.551302	-0.551302	-0.551302	-0.551302	-0.551302	-0.551302	-0.551302	-0.551302	-0.551302
ENSG00000108797	CNTNAP1	1.34618	1.20164	1.58093	-0.873548	-1.4112	0.0783134	-1.18441	-0.089482	-0.447844	-0.772835	0.0501224	0.522141
ENSG00000108819	PPP1R9B	1.34379	0.959336	2.16317	-0.647864	-0.588624	-0.179197	-1.37742	-0.110767	-0.780596	-0.332609	-0.406102	-0.0431124
ENSG00000108821	COL1A1	1.34959	1.5336	1.4348	-1.27607	-1.13334	-1.12359	-0.0778524	0.33715	0.0410711	-0.470331	-0.482184	-0.132842
ENSG00000108828	VAT1	0.179194	-0.0795499	0.37081	-0.662038	-0.795353	-0.582362	-0.834532	-0.802569	-1.22274	1.46686	1.34124	1.62104
ENSG00000109472	CPE	0.0338771	0.0127874	0.0866677	-0.702101	-0.549026	-0.660796	-0.9871	-1.00971	-0.83049	1.54195	1.48153	1.58241
ENSG00000109501	WFS1	0.316965	0.260881	0.297836	-1.3109	-1.27368	-0.951096	-0.679738	-0.473539	-0.310033	1.55048	1.31252	1.26031
ENSG00000109814	UGDH	0.928108	1.23462	2.20673	-0.166063	-0.951857	0.0660397	-0.191637	-1.32583	-0.633876	-0.330123	-0.693593	-0.142519
ENSG00000109854	HTATIP2	-1.2651	-1.00261	-1.14128	-0.0690579	-0.111019	-0.502404	0.318744	-0.381287	-0.219692	1.7493	1.20439	1.42001
ENSG00000109861	CTSC	-0.0408533	0.00844289	-0.372243	1.57855	1.56156	1.62556	-0.585633	-0.738204	-0.507533	-0.794702	-0.817844	-0.917093
ENSG00000109917	ZPR1	-0.369581	-0.426037	-0.253953	1.20285	1.49212	1.30039	0.444425	0.114067	0.339966	-1.28412	-1.25854	-1.30158
ENSG00000110031	LPXN	-1.17653	-1.46805	-1.2226	0.382059	0.115571	0.39271	-0.322007	-0.613753	-0.0106124	1.33104	1.43843	1.15373
ENSG00000110090	CPT1A	-1.2413	-1.07821	-0.967527	-0.0368233	0.240555	0.271838	-0.665791	-0.413503	-0.470679	1.26977	1.55046	1.54122
ENSG00000110092	CCND1	-0.436701	-0.298075	-0.206491	1.07879	1.12666	1.19977	0.52725	0.547122	0.638632	-1.37481	-1.44492	-1.35725
ENSG00000110104	CCDC86	-0.183152	-0.257047	-0.616659	0.748001	1.4908	1.37128	0.339356	0.55442	0.497633	-1.3343	-1.31644	-1.2939
ENSG00000110172	CHORDC1	-0.818413	-0.955311	-1.20169	1.61818	1.47567	1.5318	0.0641529	-0.444228	0.052198	-0.35272	-0.357619	-0.612013
ENSG00000110237	ARHGEF17	1.27677	1.28179	1.58982	-0.507868	-0.52313	0.741425	-0.475686	-0.128816	-0.213395	-1.70162	-0.806134	-0.533153
ENSG00000110756	HPS5	-1.0434	-1.20295	-1.11999	-0.0558249	-0.268105	-0.259506	0.293428	-0.686832	-0.0652385	1.48379	1.57865	1.34597
ENSG00000110811	P3H3	1.60233	1.17923	1.23881	-1.87433	-0.517778	-0.940392	0.33811	0.28885	0.0543433	-0.361959	-0.54099	-0.466225
ENSG00000110958	PTGES3	-0.447232	-0.377817	-0.657244	1.0421	0.749374	0.408127	1.07831	1.10148	0.97098	-1.04261	-1.33003	-1.49544
ENSG00000111052	LIN7A	1.87021	1.12948	1.65771	-0.701657	-0.701657	-0.701657	-0.701657	0.129228	0.124968	-0.701657	-0.701657	-0.701657
ENSG00000111276	CDKN1B	0.544724	0.37875	0.408697	-0.774024	-0.761055	-0.838794	-0.935818	-1.14287	-0.90713	1.5271	1.09523	1.40518
ENSG00000111348	ARHGDIB	-1.60676	-1.51908	-1.30478	0.881069	1.27698	1.0868	-0.186509	0.135408	-0.227776	0.485707	0.483036	0.49591
ENSG00000111424	VDR	1.1775	1.81532	1.74056	-1.11536	-0.673327	-0.558325	-0.188666	-0.0363564	-0.317325	-0.56041	-0.686012	-0.597607
ENSG00000111665	CDCA3	-1.9793	-0.969182	-1.42428	0.960999	0.461768	0.0991646	0.489447	1.23357	0.235163	0.965905	0.291779	-0.365028
ENSG00000111666	CHPT1	-1.65252	-1.64922	-1.1583	0.992074	0.378282	-0.0145265	1.1152	0.429355	1.24942	-0.0746197	0.267865	0.116988
ENSG00000111674	ENO2	-0.477204	-0.0367635	-0.605933	0.814926	0.960772	0.96741	0.828159	0.954612	0.697698	-1.67616	-1.07083	-1.35669
ENSG00000111817	DSE	1.47282	1.48768	1.83627	-0.297116	-1.04375	-0.128325	-0.623946	-0.708942	-0.757162	-0.634051	-0.335294	-0.268178
ENSG00000111880	RNGTT	-1.5574	-1.82006	-1.01976	0.432061	1.49819	0.348082	0.331292	0.329359	1.08448	0.469257	0.111144	-0.206644
ENSG00000111885	MAN1A1	1.01301	1.01939	1.40428	0.278997	-0.445932	0.14667	-1.44454	-1.4838	-1.40294	0.129982	0.188783	0.596099
ENSG00000112033	PPARD	0.443896	0.237142	0.517625	-1.00567	-1.13579	-0.772054	1.29011	1.3076	1.51204	-0.734714	-0.868325	-0.791858
ENSG00000112118	MCM3	-0.221189	-0.355201	-0.296821	0.802048	1.15308	0.802039	1.03238	0.884321	0.461937	-1.37736	-1.4406	-1.44464
ENSG00000112319	EYA4	0.443194	0.303616	0.108067	-0.712498	-1.01189	-1.52508	-0.652847	-0.54723	-0.554311	1.45867	1.16807	1.52224
ENSG00000112414	ADGRG6	-1.14345	-1.21472	-1.15371	0.0696516	-0.268527	0.125597	-0.429759	-0.454474	0.154067	1.16363	1.40616	1.74554
ENSG00000112561	TFEB	1.0361	1.79233	1.68378	-0.8016	-1.16341	-0.015752	0.194116	-0.264135	-0.343538	-0.522962	-1.03386	-0.561066
ENSG00000112655	PTK7	1.31549	1.25711	1.31993	-1.11832	-0.941361	-1.04592	0.423678	0.587519	0.565501	-0.853058	-0.794816	-0.715747
ENSG00000112697	TMEM30A	-1.042	-0.789704	-0.854104	-0.119823	-0.580966	-0.546724	-0.175792	-0.484386	-0.184753	1.59378	1.58587	1.59861
ENSG00000112715	VEGFA	0.992325	0.856102	0.95997	0.0961566	-0.111968	0.324281	0.505321	0.524816	0.558821	-1.56435	-1.50287	-1.63861
ENSG00000112769	LAMA4	-0.645891	-0.189524	-0.405076	1.03518	0.569147	1.12098	-1.31119	-1.37744	-1.3418	0.647724	1.16481	0.733068
ENSG00000112902	SEMA5A	0.384851	0.412852	0.479021	-0.434282	-0.629128	-0.315735	-1.39095	-1.18677	-1.18376	1.14518	1.26933	1.44941
ENSG00000112972	HMGCS1	0.628983	0.738349	0.891554	0.448404	0.401654	0.487972	0.4912	0.415821	0.417464	-1.60643	-1.66872	-1.64625
ENSG00000113070	HBEGF	-1.4418	-1.14599	-1.57065	-0.349562	-0.363623	-0.404964	0.788114	0.985432	0.823012	0.755012	1.08525	0.839774
ENSG00000113140	SPARC	0.859385	0.931621	0.911899	-1.62392	-1.5817	-1.48373	-0.0623069	0.0626904	0.0925631	0.623648	0.563995	0.705855
ENSG00000113211	PCDHB6	-1.27634	-1.11486	-1.39412	-0.564566	-0.616834	-0.456005	1.27343	0.881427	1.13848	0.681794	0.53666	0.91093
ENSG00000113212	PCDHB7	-1.00433	-1.00392	-1.43622	0.132925	0.0908583	0.111079	-0.371541	-0.297158	-0.570531	1.3167	1.51465	1.51749
ENSG00000113249	HAVCR1	-0.586327	-0.674503	-0.541645	1.24967	0.950209	1.40912	0.767053	0.338264	0.653332	-1.01093	-1.12873	-1.4255
ENSG00000113273	ARSB	-0.988983	-0.959717	-1.37647	-0.200074	-0.432583	-0.101605	-0.120138	-0.277535	-0.0827208	1.5223	1.49666	1.52087
ENSG00000113356	POLR3G	-1.28657	-1.36792	-2.00905	1.15038	0.534778	-0.0951516	0.578032	0.236801	0.383027	0.818968	0.691021	0.365686
ENSG00000113532	ST8SIA4	-0.503192	0.349262	-0.873854	0.882667	0.782968	1.24545	-1.18499	-1.24784	-1.55102	0.49424	0.712193	0.894119
ENSG00000113578	FGF1	-1.65284	-1.57995	-1.58798	0.520914	0.228928	0.216697	0.388431	0.370513	0.392555	0.923815	0.91706	0.861855
ENSG00000113649	TCERG1	-0.0951917	-0.0583358	-0.0129049	0.874546	0.812753	0.793809	0.682993	0.714348	0.882475	-1.26607	-1.53349	-1.79493
ENSG00000113712	CSNK1A1	0.848715	2.00719	1.45971	-0.19933	-1.71373	-0.292184	-0.702902	-0.244393	-0.000715553	-0.381557	-0.554624	-0.226185
ENSG00000114115	RBP1	1.82781	1.32703	1.78512	-0.548884	-0.548884	-0.548884	-0.548884	-0.548884	-0.548884	-0.548884	-0.548884	-0.548884
ENSG00000114251	WNT5A	1.28361	1.19496	1.39023	-0.393609	-0.69982	-0.58847	0.40615	0.38497	0.615478	-1.14688	-1.2084	-1.23822
ENSG00000114346	ECT2	-1.41956	-1.79586	-0.970117	1.81019	0.0138502	0.336869	-0.0507035	-0.211187	0.60572	0.683668	0.655945	0.341185
ENSG00000114480	GBE1	-1.42529	-0.942249	-1.29824	-0.441746	-0.727347	-0.459412	0.481064	0.530818	0.558092	1.27075	1.29962	1.15394
ENSG00000114948	ADAM23	-1.7409	-1.41274	-1.40033	0.207649	0.455197	0.620346	-0.121682	0.0902841	0.142357	1.11099	1.0463	1.00253
ENSG00000115414	FN1	1.08179	1.35791	1.31233	-0.71714	-0.935891	-0.466205	0.375829	0.560403	0.71898	-1.32343	-1.01842	-0.94615
ENSG00000115461	IGFBP5	1.33321	1.55853	1.58487	-0.355551	-0.465727	-0.280399	-0.0123348	-0.0140311	0.0515247	-1.10694	-1.11362	-1.17954
ENSG00000115484	CCT4	-0.143122	0.0220928	-0.234937	0.839325	0.491745	0.310441	1.28828	0.962846	0.857977	-1.18141	-1.59751	-1.61572
ENSG00000115525	ST3GAL5	0.0691051	0.106959	0.285403	-0.566465	-0.596255	-0.660796	-0.857516	-1.0532	-1.16653	1.39038	1.56211	1.4868
ENSG00000115677	HDLBP	1.26739	1.52347	1.64269	-1.06574	-0.734491	0.267057	-0.933129	0.22873	0.0497164	-0.867207	-0.696206	-0.682272
ENSG00000115828	QPCT	0.0474883	-0.0531473	0.249442	-0.332475	-0.504522	-0.433366	-1.03014	-1.29304	-1.06157	1.57548	1.32694	1.50892
ENSG00000115902	SLC1A4	1.34081	1.57615	1.46974	-1.3386	-1.38425	-0.618997	-0.132917	0.0689363	0.103114	-0.483523	-0.399159	-0.201308
ENSG00000116016	EPAS1	0.0645049	0.269835	0.151428	-0.971195	-1.01659	-0.899245	-0.861306	-0.711927	-0.47713	1.34908	1.49862	1.60392
ENSG00000116120	FARSB	-0.448514	-0.0809563	0.0230759	1.03126	0.948063	0.960991	0.533953	0.829889	0.58089	-1.24261	-1.30993	-1.82611
ENSG00000116237	ICMT	-1.37989	-1.40397	-1.2425	0.877284	0.605877	1.03706	-0.66361	-0.487635	-0.127514	0.763757	1.16629	0.854846
ENSG00000116285	ERRFI1	-1.27941	-1.15566	-1.26146	0.106374	-0.123148	-0.00551601	1.68169	0.97738	1.57431	-0.00443108	-0.34936	-0.160762
ENSG00000116396	KCNC4	0.808773	1.82446	1.58092	-0.421581	-0.185426	0.586899	-0.0198119	-0.345992	-0.693994	-0.963138	-0.891707	-1.2794
ENSG00000116584	ARHGEF2	1.33925	1.42489	1.44956	-1.27279	-1.14572	-1.27279	0.235368	-0.0731065	0.333575	-0.381175	-0.349951	-0.287115
ENSG00000116678	LEPR	-0.534218	-0.432397	-0.0491605	-0.802074	-1.59267	-1.62948	0.797208	0.263128	0.888569	0.945461	1.07149	1.07414
ENSG00000116701	NCF2	-1.41719	-1.94723	-1.46663	0.451236	0.772068	0.800201	0.00902419	0.570112	0.50654	0.733389	0.513487	0.474994
ENSG00000116717	GADD45A	-0.668253	-0.195129	-0.345456	-1.41019	-0.918335	-1.54715	1.57905	0.376283	0.706276	0.988587	0.840859	0.593458
ENSG00000116774	OLFML3	1.3753	1.25505	1.50194	-1.22504	-1.09305	-1.19903	0.277697	0.251735	0.377633	-0.594324	-0.660984	-0.266928
ENSG00000116791	CRYZ	-1.03157	-1.95054	-1.47643	0.409761	1.02999	1.06631	0.902227	-0.164482	0.23605	0.756568	0.325251	-0.103128
ENSG00000117118	SDHB	-0.153297	-0.542303	-0.341072	0.902375	1.03631	0.0700588	1.20116	0.830901	1.02831	-1.39126	-1.49214	-1.14904
ENSG00000117122	MFAP2	1.23021	1.10192	1.14274	0.0604158	0.276741	0.161838	0.152104	0.170515	0.207095	-1.51532	-1.53838	-1.44988
ENSG00000117139	KDM5B	0.0276411	0.60156	0.646993	-0.976833	-1.60602	-0.799817	-1.02846	-0.332375	-0.286591	1.0248	1.26204	1.46706
ENSG00000117152	RGS4	-0.565018	-0.413853	-0.610379	0.96788	0.837029	0.897839	0.94226	0.84008	1.00573	-1.24076	-1.26384	-1.39697
ENSG00000117318	ID3	-1.26485	-1.18534	-1.95298	0.329171	0.685302	0.583286	0.203835	-0.197166	-0.211775	1.20806	1.06504	0.737412
ENSG00000117335	CD46	-1.05564	-0.894598	-1.14301	-0.00052245	-0.572311	-0.475615	0.112773	-0.461017	-0.0891039	1.51856	1.49422	1.56627
ENSG00000117385	P3H1	0.426114	0.422228	0.506133	-1.51319	-1.22039	-1.34951	-0.379642	-0.403158	-0.117394	1.3364	0.988511	1.3039
ENSG00000117399	CDC20	-0.240939	-0.191992	-0.600695	0.947301	1.25609	1.23682	0.48159	0.838809	0.316426	-1.17342	-1.49998	-1.37
ENSG00000117500	TMED5	-1.04449	-1.6441	-1.33063	1.39847	0.0307065	0.405541	-0.281626	-0.547161	0.0571982	1.09399	0.960622	0.901475
ENSG00000117525	F3	-0.0823131	0.0611096	0.0599977	-0.377561	-0.420779	-0.233326	1.59854	1.36252	1.48811	-1.1993	-1.11768	-1.13931
ENSG00000117632	STMN1	-1.30168	-1.28993	-1.34716	0.159918	0.576671	-0.505507	0.0724772	0.00601418	-0.212705	1.65771	1.21322	0.970969
ENSG00000118515	SGK1	-1.6185	-1.38258	-1.72628	0.762515	0.873148	1.02209	0.198211	0.154303	-0.0387388	0.523868	0.651431	0.580526
ENSG00000118523	CTGF	-0.600644	-0.532047	-0.483717	-0.978198	-1.0084	-0.963054	0.0117942	-0.162867	0.0766402	1.5928	1.5839	1.4638
ENSG00000118762	PKD2	-0.140008	0.0227287	-0.072007	-0.610296	-0.818883	-0.797198	-0.807791	-0.839253	-0.673703	1.51565	1.63818	1.58258
ENSG00000119242	CCDC92	0.168255	-0.0562177	0.0529124	-1.16244	-0.747766	-0.724043	-0.743033	-0.685005	-0.682157	1.64894	1.34007	1.59048
ENSG00000119669	IRF2BPL	1.45885	1.17982	1.80913	-0.60608	-0.483829	-0.665089	0.0579204	-0.169938	0.392833	-1.12553	-0.955491	-0.892603
ENSG00000119681	LTBP2	1.18357	1.47055	1.34452	-0.475847	-0.668267	-0.121697	0.316642	0.300806	0.317891	-1.55251	-1.03616	-1.07951
ENSG00000119714	GPR68	1.5005	1.74522	1.63418	-0.651886	-0.627546	-0.573446	-0.31174	-0.0621862	-0.562149	-0.686142	-0.773049	-0.631752
ENSG00000119801	YPEL5	0.182636	0.305884	0.476821	-1.1654	-1.11834	-1.43817	-0.484137	-0.442738	-0.333265	1.49236	1.17926	1.34509
ENSG00000119927	GPAM	1.11408	1.53091	1.56239	-0.13423	-0.377017	-0.296191	-0.0377337	-0.108749	0.422332	-1.36633	-1.1334	-1.17605
ENSG00000120217	CD274	-0.340616	-0.273564	-0.260247	0.518226	0.296005	0.41401	1.28926	1.03687	1.39321	-1.40435	-1.3022	-1.3666
ENSG00000120539	MASTL	-1.27377	-1.90942	-0.81338	0.509075	-0.132246	0.527228	1.34614	0.920045	1.18228	0.112673	0.175914	-0.644533
ENSG00000120694	HSPH1	-1.09323	-0.959634	-1.41131	1.72991	1.01375	1.59665	-0.201578	0.00827991	-0.0735406	0.0645295	-0.186434	-0.4874
ENSG00000120708	TGFBI	0.263696	0.289427	0.257174	0.759871	0.78125	0.76205	0.533604	0.633377	0.60586	-1.63453	-1.63987	-1.61191
ENSG00000120738	EGR1	1.435	1.52318	1.7432	-1.01605	-1.08686	-0.958654	-0.288258	-0.257504	-0.285795	-0.253778	-0.283801	-0.270682
ENSG00000120820	GLT8D2	0.144392	-0.240919	0.2368	-0.86207	-1.0748	-0.968749	-0.638164	-0.643711	-0.506991	1.43798	1.44339	1.67284
ENSG00000121068	TBX2	1.35146	0.977651	1.63398	-0.891835	-1.10449	-1.7809	0.350373	-0.4209	-0.0284492	0.167107	-0.12001	-0.133983
ENSG00000121281	ADCY7	0.985436	1.95669	1.60269	-0.0931198	-0.909046	-0.139849	-1.17327	-0.162017	-0.17441	-0.909399	-0.363447	-0.620267
ENSG00000121440	PDZRN3	1.53503	1.46633	1.48866	-0.872879	-0.958665	-0.626473	-0.977568	-0.838912	-0.673971	0.255939	0.0546638	0.147834
ENSG00000121753	ADGRB2	0.684271	0.224183	0.631931	-1.53528	-1.03255	-1.0647	-0.357867	-0.510063	-0.736669	1.09445	1.37417	1.22812
ENSG00000121769	FABP3	0.349935	0.357155	0.61902	1.1186	1.39552	1.42949	-1.09595	-0.779384	-0.421376	-0.841303	-1.34748	-0.784226
ENSG00000122490	PQLC1	1.82627	1.24995	1.18159	-0.706984	0.0452579	-0.790848	-0.539746	-0.08466	-1.27563	0.302043	0.0418118	-1.24906
ENSG00000122641	INHBA	0.455596	0.569113	0.582121	0.0845263	0.0284462	-0.0378159	0.97856	1.02176	0.962336	-1.51419	-1.56508	-1.56538
ENSG00000122694	GLIPR2	1.65525	1.28436	1.66887	-0.928742	-1.10676	-1.14381	-0.360151	-0.261096	-0.23855	-0.182539	-0.37612	-0.0107021
ENSG00000122707	RECK	-1.59088	-1.23243	-1.49626	0.64191	0.441898	0.733867	-0.41388	-0.142252	-0.0883759	1.22308	0.859951	1.06337
ENSG00000122786	CALD1	1.09091	1.23661	1.28466	-1.00377	-1.25978	-1.20553	0.563292	0.741201	0.574916	-0.564797	-0.685241	-0.77247
ENSG00000122870	BICC1	1.49013	1.21706	1.32442	-0.209747	-0.309577	-0.513718	-1.34848	-1.26608	-1.19939	0.465852	0.209789	0.139739
ENSG00000123095	BHLHE41	1.33922	1.78372	1.71035	-0.567318	-0.542588	-1.06018	-0.319602	-0.73635	-0.21391	-0.388558	-0.584255	-0.420532
ENSG00000123342	MMP19	0.304854	0.296439	0.699455	-1.03798	-0.920193	-1.20221	-0.419127	-0.85076	-0.85912	1.303	1.24588	1.43975
ENSG00000123353	ORMDL2	-1.70262	-1.64882	-1.31761	-0.0979002	0.944037	0.0189201	0.600111	0.170829	0.811506	0.886001	0.566427	0.769118
ENSG00000123374	CDK2	-1.87208	-1.35771	-1.21119	0.799658	0.844722	0.737501	0.958005	-0.653318	0.684255	0.556012	0.387323	0.12682
ENSG00000123384	LRP1	1.25788	1.45976	1.33101	-1.43184	-1.34576	-1.1329	-0.34157	-0.192086	-0.163675	-0.0381378	0.226705	0.370626
ENSG00000123505	AMD1	-0.260951	-0.228148	-0.14977	1.31385	0.772573	0.835626	0.452619	0.674161	0.913516	-1.26291	-1.35177	-1.70879
ENSG00000123610	TNFAIP6	1.75982	1.54045	1.29152	-0.674243	-0.583928	-0.281605	-0.133493	-0.155564	0.153605	-0.854612	-0.850235	-1.21172
ENSG00000123933	MXD4	0.580016	0.311813	0.366844	-1.23454	-1.12223	-1.01455	-0.612747	-0.632033	-0.658323	1.29482	1.23328	1.48766
ENSG00000123989	CHPF	0.264299	0.30765	0.111491	-1.26861	-0.884964	-1.02416	-0.573233	-0.625689	-0.6369	1.38548	1.45082	1.49382
ENSG00000123992	DNPEP	1.97396	0.843188	1.25435	-0.487273	-0.0697229	-0.487281	0.391254	0.224985	-0.147796	-1.00329	-1.22074	-1.27163
ENSG00000124134	KCNS1	1.44536	1.537	1.7066	-0.714476	-0.885929	-0.427828	-1.10326	-0.624432	-0.629948	-0.165248	0.172876	-0.310725
ENSG00000124145	SDC4	-0.0237331	0.113158	0.238631	-0.82076	-0.468717	-0.646097	-1.00182	-1.09077	-0.803925	1.53855	1.39611	1.56937
ENSG00000124191	TOX2	0.369536	0.072697	0.46146	-0.403905	-0.127413	-0.227501	1.18469	1.31885	1.36985	-1.24839	-1.3938	-1.37608
ENSG00000124260	MAGEA10	-0.148752	-0.175532	-0.209407	1.70529	1.626	1.50218	-0.763075	-0.67255	-0.763075	-0.652889	-0.763075	-0.685106
ENSG00000124766	SOX4	1.47166	1.52047	1.45193	0.0440643	0.160318	0.00906709	-0.65129	-0.138277	-0.581326	-1.09884	-1.04548	-1.1423
ENSG00000124882	EREG	1.11473	1.61671	1.51019	-0.86175	-1.08121	-1.25797	-0.71858	-0.721783	-0.355611	0.161845	0.25951	0.333916
ENSG00000125247	TMTC4	-0.147475	-0.672966	-0.0568021	0.662974	0.892432	0.941334	0.840197	0.572401	1.15774	-1.23764	-1.7375	-1.21469
ENSG00000125347	IRF1	1.70435	1.53489	1.57066	-0.887643	-0.458468	-0.475812	-0.953121	-0.611272	-0.682225	-0.171584	-0.517842	-0.0519338
ENSG00000125538	IL1B	1.33991	1.39065	1.7926	-0.697357	-0.607852	-0.781458	0.183141	-0.173811	0.259213	-0.877379	-1.01374	-0.81391
ENSG00000125637	PSD4	-0.479401	-0.816976	-0.583002	-1.49225	-1.13561	-1.02325	0.921821	1.05505	0.678632	1.06424	0.949896	0.860846
ENSG00000126016	AMOT	-0.371439	-0.198172	-0.389265	0.674649	0.700759	0.57526	-1.23225	-1.33702	-1.6288	1.02985	1.03339	1.14305
ENSG00000126247	CAPNS1	0.195827	-0.197921	0.086725	-1.15488	-0.791096	-1.09866	-0.596246	-0.407625	-0.57487	1.65301	1.4425	1.44324
ENSG00000126432	PRDX5	1.4751	0.728632	1.38447	-1.94274	-0.6077	-1.3604	0.0914576	0.500849	-0.117549	-0.116167	-0.23594	0.199984
ENSG00000126752	SSX1	-0.276119	-0.35329	-0.302623	-1.56107	-1.26449	-1.41058	1.00934	1.08309	1.07366	0.673427	0.686138	0.642525
ENSG00000126890	CTAG2	-1.2201	-1.60244	-1.47811	0.1861	0.820581	0.348959	1.13793	1.14742	1.10502	-0.225806	-0.213102	-0.00646573
ENSG00000127564	PKMYT1	-0.37258	-0.567801	-0.710706	1.03256	1.33757	0.957866	0.754229	0.673174	0.679271	-1.31307	-1.20703	-1.26349
ENSG00000127586	CHTF18	-0.0692655	-0.35957	-0.578422	0.313252	1.33071	0.874412	0.924489	1.03289	0.618865	-1.30101	-1.29618	-1.49017
ENSG00000127824	TUBA4A	-0.450138	-0.381172	-0.778584	-1.28131	-1.13262	-1.33135	0.591564	0.744839	0.505125	1.33941	1.21208	0.96216
ENSG00000127863	TNFRSF19	1.11938	1.38395	0.970402	0.541894	0.402918	0.671952	-0.317227	-0.534681	-0.152885	-1.30263	-1.35279	-1.43029
ENSG00000127920	GNG11	-0.1778	-0.246009	-0.13944	-0.607767	-0.634918	-0.846356	-0.718219	-0.556088	-0.891696	1.72213	1.44666	1.6495
ENSG00000128050	PAICS	-0.120657	-0.0957836	0.184007	1.10431	0.834903	0.657906	0.881906	0.698067	0.459091	-1.41072	-1.47545	-1.71759
ENSG00000128165	ADM2	1.81604	1.22974	1.79919	-0.642901	-0.642901	-0.642901	-0.642901	-0.171124	-0.173544	-0.642901	-0.642901	-0.642901
ENSG00000128482	RNF112	1.65227	1.63937	1.59444	-0.626065	-0.9205	-0.626066	-0.774423	-0.463224	-0.343858	-0.422005	-0.507171	-0.202774
ENSG00000128510	CPA4	-0.563128	-0.506987	-0.420061	0.558444	0.429937	0.541009	-1.2776	-1.21192	-1.29477	1.18664	1.25055	1.30789
ENSG00000128567	PODXL	-1.56118	-1.4294	-1.42047	1.1653	1.03048	1.25582	0.186383	0.354828	0.55845	-0.0127191	0.0460527	-0.173547
ENSG00000128595	CALU	-0.645764	-0.562827	-0.242225	-1.16142	-1.24148	-1.35971	0.672948	0.0865118	1.04159	1.20349	1.23729	0.971605
ENSG00000128656	CHN1	1.2228	1.60663	1.44921	-0.566312	-0.218712	-0.518631	0.125932	0.182728	0.208747	-1.06101	-1.29119	-1.14019
ENSG00000128791	TWSG1	-0.758202	-0.412476	-0.535263	0.697236	0.286688	0.276959	-0.9923	-1.45073	-1.03443	1.46037	1.21747	1.24468
ENSG00000128951	DUT	-0.347661	-0.502854	-0.698073	0.926503	0.778992	0.368261	1.37905	0.93483	0.956918	-1.10143	-1.30638	-1.38814
ENSG00000128989	ARPP19	-1.3922	-1.2543	-1.73064	1.13607	0.432056	1.05398	-0.194266	-0.533754	0.568554	0.693289	0.739023	0.482182
ENSG00000129009	ISLR	1.76	1.7254	1.30567	-0.88353	-0.41916	-0.424534	-0.202693	-0.132306	-0.451922	-0.88353	-0.88353	-0.509872
ENSG00000129173	E2F8	-1.28323	-1.1264	-1.34857	1.44244	0.978085	1.34082	0.351065	0.259038	0.76106	-0.498048	-0.31705	-0.559216
ENSG00000129657	SEC14L1	-1.52885	-1.15554	-1.44076	-0.406313	-0.405222	0.947528	0.233469	0.0801302	0.332983	0.835901	1.33153	1.17514
ENSG00000129810	SGO1	-1.47029	-1.33626	-1.37511	1.06918	0.312928	0.547119	1.12599	1.13915	0.86886	-0.231606	-0.459238	-0.190718
ENSG00000130021	PUDP	-1.6319	-1.38862	-1.63844	0.842573	0.57734	0.300886	0.959819	1.09103	0.638516	-0.0945479	0.211518	0.131827
ENSG00000130147	SH3BP4	1.10281	1.21602	1.08444	0.00973684	-0.270916	0.472209	0.322266	0.0314633	0.434525	-1.63806	-1.25096	-1.51354
ENSG00000130158	DOCK6	1.26718	1.82764	1.49414	-0.242648	-0.187935	-0.374277	-1.04119	0.168535	-0.614491	-1.17967	-0.760384	-0.356901
ENSG00000130203	APOE	1.74194	1.56587	1.3598	-1.06744	0.106876	-0.669279	-0.549818	-0.193354	-0.596051	-0.598511	-1.00148	-0.0985527
ENSG00000130304	SLC27A1	0.513785	1.60485	1.96344	-1.25262	-0.593995	-1.37145	0.0102747	-0.267826	-0.128414	-0.602261	-0.0859952	0.210209
ENSG00000130475	FCHO1	-1.71411	-1.73337	-1.45762	0.799592	0.689428	0.526753	0.368034	0.322653	0.806585	0.515276	0.423429	0.453354
ENSG00000130508	PXDN	0.477015	0.664548	0.920435	-1.06404	-1.11469	-0.762754	-1.00081	-0.846466	-0.799304	1.07353	1.15487	1.29766
ENSG00000130522	JUND	1.27769	1.1504	1.12377	-1.3846	-0.837478	-1.15288	-0.667729	-0.657597	-0.802078	0.821033	0.56874	0.560732
ENSG00000130635	COL5A1	1.41042	1.62392	1.58253	-1.14515	-1.1097	-0.894227	-0.343126	-0.00436359	-0.0956644	-0.478437	-0.377534	-0.168663
ENSG00000130649	CYP2E1	1.66431	1.54773	1.62859	-0.434883	-0.244008	-0.434883	-0.413141	-0.459192	-0.219211	-0.878434	-0.878434	-0.878434
ENSG00000130702	LAMA5	0.355174	0.371792	0.215484	-0.927165	-0.533341	-0.90737	-0.995377	-0.843421	-0.96366	1.23711	1.28538	1.70539
ENSG00000130707	ASS1	1.49347	1.65001	1.31712	-0.713821	-1.01317	-1.01317	0.14067	0.273425	0.071182	-0.872519	-0.664596	-0.668602
ENSG00000130741	EIF2S3	0.696462	1.22291	1.70662	-0.156476	-0.034743	0.138695	-0.0300541	0.322426	0.320271	-1.4503	-1.43423	-1.30158
ENSG00000130766	SESN2	1.35302	1.114	1.51159	-1.08663	-1.00663	-0.933356	0.287604	0.525788	0.548604	-0.673219	-1.06408	-0.576693
ENSG00000130821	SLC6A8	1.58957	1.34185	1.83621	-0.982333	-0.646369	-0.838911	-0.149586	-0.128516	-0.178873	-0.698759	-0.589925	-0.554364
ENSG00000130827	PLXNA3	0.423281	0.295281	0.0628635	-0.659277	-0.968179	-0.914719	-0.871107	-0.767087	-0.942489	1.40434	1.46936	1.46773
ENSG00000131016	AKAP12	-0.511058	-0.260579	-0.505408	1.16713	0.954596	1.16159	0.58619	0.661938	0.772746	-1.39224	-1.36286	-1.27205
ENSG00000131018	SYNE1	-0.0724329	0.326306	0.328615	-0.685822	-1.02881	-0.39633	-1.10793	-0.729661	-0.942628	1.02934	1.70796	1.57139
ENSG00000131153	GINS2	-0.37866	-0.207189	-0.687629	0.955299	1.4136	1.04542	0.680867	0.763691	0.344327	-1.39361	-1.35053	-1.1856
ENSG00000131238	PPT1	-1.93158	-1.48856	-1.42924	0.510925	0.284183	0.203588	0.452649	0.42556	0.609831	0.754973	0.744485	0.863183
ENSG00000131435	PDLIM4	1.55502	1.27904	1.56256	-1.21405	-0.540066	-0.64195	-0.116633	0.623339	-0.133932	-0.65241	-0.851061	-0.869857
ENSG00000131446	MGAT1	0.318386	0.111791	0.330018	-1.16763	-0.710225	-0.970357	-0.589319	-0.747031	-0.9028	1.42524	1.50366	1.39827
ENSG00000131459	GFPT2	1.60204	1.00925	1.45212	-1.24361	-1.24361	-0.826017	0.206954	0.472793	0.372074	-0.763184	-0.474911	-0.563903
ENSG00000131871	SELENOS	-0.0787764	0.0921094	0.06908	-1.38418	-1.52338	-1.77319	0.554613	0.909369	0.744665	0.779073	0.747973	0.862653
ENSG00000132182	NUP210	-1.02544	-0.830723	-0.980951	1.36988	1.46428	1.69175	-0.651633	-0.764835	-0.596426	0.0148619	0.159573	0.149666
ENSG00000132199	ENOSF1	-0.899761	-0.838532	-1.11034	1.59422	1.72276	1.38116	-0.604835	-0.361814	-0.476024	-0.0332211	-0.0399048	-0.333703
ENSG00000132205	EMILIN2	0.215131	0.194019	0.0622576	-0.687237	-0.851672	-0.687238	-1.08278	-0.777476	-0.867977	1.40166	1.53366	1.54766
ENSG00000132326	PER2	1.11819	1.59988	1.33673	0.0258628	0.00720832	0.307922	-0.0565832	-0.338783	-0.184631	-1.34607	-0.851548	-1.61819
ENSG00000132334	PTPRE	-1.44462	-1.44376	-0.729883	1.65639	0.985913	1.51648	0.0387333	-0.203815	0.285989	-0.187908	-0.301185	-0.172327
ENSG00000132359	RAP1GAP2	0.0954929	0.260633	0.177509	0.803448	0.758129	0.848186	0.54692	0.474704	0.843354	-1.67545	-1.5917	-1.54123
ENSG00000132464	ENAM	-1.15855	-1.06702	-2.11458	0.45643	0.106379	-0.0120065	0.370608	-0.126621	0.304319	1.30762	1.0057	0.927721
ENSG00000132530	XAF1	1.45989	0.803923	2.27493	-0.937224	-0.74898	-0.756216	-0.162139	-0.658865	-0.287552	-0.143552	-0.18142	-0.662796
ENSG00000132688	NES	1.21919	1.18391	1.38449	0.487859	0.742989	0.505044	-0.806324	-0.933929	-0.80458	-0.950366	-1.11448	-0.913803
ENSG00000132780	NASP	-0.754605	-0.141764	-0.0707444	0.465113	1.04745	0.30056	1.09955	1.22337	0.876241	-1.1722	-1.31993	-1.55304
ENSG00000132972	RNF17	-0.699122	-0.552935	-0.506667	-1.18736	-1.0825	-1.43088	1.02257	1.23574	1.05019	0.472997	0.918413	0.759562
ENSG00000133110	POSTN	0.881208	0.818553	0.837651	-1.2889	-1.31263	-1.36544	0.996439	0.949673	0.980422	-0.501821	-0.504954	-0.490198
ENSG00000133135	RNF128	1.6605	1.34015	1.65862	-0.466223	-0.238222	-0.995772	-0.210282	-0.495253	0.117102	-0.995772	-0.379079	-0.995772
ENSG00000133243	BTBD2	1.51478	1.36282	1.20037	-1.58795	-0.850353	-0.804938	0.186812	0.223452	0.483791	-0.864587	-0.625546	-0.238662
ENSG00000133454	MYO18B	-1.47471	-1.3783	-1.32	0.595702	0.443617	-0.985659	0.117174	0.750211	0.326874	1.20761	0.711491	1.00599
ENSG00000133657	ATP13A3	-1.22322	-1.0937	-1.09625	0.486422	-0.32195	0.274577	-0.469459	-0.627818	-0.174117	1.3054	1.56766	1.37245
ENSG00000133818	RRAS2	1.95621	1.0931	1.64118	-0.534188	-0.772328	-0.266209	-0.283914	-0.747897	-0.141364	-0.233637	-0.577989	-1.13296
ENSG00000134013	LOXL2	1.40685	1.3474	1.523	-0.807399	-0.666505	-0.607743	0.226464	0.284129	0.365487	-1.04763	-1.07815	-0.945908
ENSG00000134030	CTIF	0.0174	-0.0532061	0.37724	-0.828751	-0.647005	-0.756009	-0.721149	-0.95479	-0.94526	1.29148	1.60372	1.61634
ENSG00000134198	TSPAN2	-1.21036	-1.14115	-1.2656	1.31743	1.00267	1.26885	-0.627376	-0.468112	-0.71909	0.654072	0.683843	0.50483
ENSG00000134243	SORT1	-1.29766	-1.17043	-1.24195	-0.104406	-0.267576	0.0160096	-0.0579325	-0.137083	-0.0735994	1.30808	1.47891	1.54763
ENSG00000134247	PTGFRN	0.701594	1.29331	1.41439	0.142219	-0.157309	0.503653	-1.72774	-1.54533	-1.00176	-0.147097	0.275626	0.248435
ENSG00000134291	TMEM106C	-1.07099	-1.51302	-1.85116	0.672066	0.500723	0.26949	1.06633	1.06559	1.01861	0.0998497	-0.194749	-0.0627317
ENSG00000134330	IAH1	0.000980637	-0.239531	-0.0851192	-1.08796	-1.615	-1.75898	0.966603	0.633636	0.653175	1.1516	0.627627	0.752959
ENSG00000134333	LDHA	-0.428334	-0.111946	-0.230528	0.424278	0.328802	0.429944	1.30968	1.23472	1.152	-1.20216	-1.30825	-1.59821
ENSG00000134440	NARS	0.749999	1.58989	1.54188	0.303062	-0.145383	0.0860428	-0.0912268	0.129187	-0.156762	-1.41893	-1.31357	-1.2742
ENSG00000134444	KIAA1468	-0.447454	-0.251382	-0.664228	0.893927	0.605033	0.466382	-1.45104	-1.29461	-1.19102	1.15768	1.12951	1.04721
ENSG00000134504	KCTD1	0.703326	-0.246046	0.441099	-1.08443	-0.718024	-0.788331	-1.12426	-0.77626	-0.552429	1.26073	1.53029	1.35434
ENSG00000134590	RTL8C	0.372778	0.115969	0.303791	-1.29709	-1.02843	-1.31454	-0.205689	-0.35096	-0.701745	1.39511	1.28937	1.42142
ENSG00000134602	STK26	-1.69537	-1.08594	-0.818647	1.88951	0.699353	1.26202	0.324701	-0.104629	-0.113795	0.381177	-0.172997	-0.565392
ENSG00000134762	DSC3	-0.804738	-0.715759	-0.736429	1.09378	0.915644	1.04021	0.811464	0.840449	0.96264	-1.07961	-1.07752	-1.25014
ENSG00000134853	PDGFRA	0.480681	0.667298	0.734561	-0.301391	-0.309412	-0.388675	-1.38301	-1.45368	-1.34102	1.07742	1.06807	1.14917
ENSG00000134986	NREP	1.28108	1.12824	1.32659	0.246787	-0.0199378	0.0448481	0.0700426	-0.0154901	0.248433	-1.4677	-1.40276	-1.44013
ENSG00000135048	TMEM2	0.0115534	0.516202	0.247058	-1.0779	-1.08346	-0.994592	-0.803217	-0.592878	-0.492383	1.28299	1.52694	1.45969
ENSG00000135049	AGTPBP1	-1.02157	-1.66003	-1.03319	0.496045	0.644278	-0.206207	-0.0859622	-0.444971	-0.532444	1.38078	1.22039	1.24287
ENSG00000135069	PSAT1	1.04563	1.00664	1.18869	-0.287539	-0.478941	-0.404732	0.63895	0.605959	0.782483	-1.44383	-1.40433	-1.24898
ENSG00000135083	CCNJL	-1.2603	-1.32483	-1.2549	0.370509	0.471609	0.569685	-0.160684	-0.506946	-0.653251	1.21512	1.28715	1.24684
ENSG00000135111	TBX3	0.980024	1.11733	1.30836	0.23791	-0.118796	0.267089	0.123624	0.174225	0.379225	-1.58547	-1.24591	-1.63762
ENSG00000135404	CD63	0.316613	0.150712	0.227823	-1.20601	-0.658206	-1.09586	-0.587283	-0.778902	-0.690442	1.60776	1.21366	1.50013
ENSG00000135424	ITGA7	0.307687	0.285226	0.344324	-0.672719	-0.628387	-0.584232	-1.1821	-1.02715	-1.05851	1.32057	1.38232	1.51297
ENSG00000135451	TROAP	-1.353	-1.47561	-1.32017	1.54826	1.15959	0.878859	0.00216818	0.49782	0.52073	-0.344476	-0.270193	0.156014
ENSG00000135454	B4GALNT1	-0.529991	-0.00241349	-0.532587	0.406983	0.723577	0.826371	0.995483	1.29524	0.877031	-1.05679	-1.50035	-1.50256
ENSG00000135477	KRT87P	-0.53935	-0.568028	-0.69315	0.398192	0.868137	0.582506	1.10882	1.60352	0.792285	-1.0838	-1.19572	-1.27341
ENSG00000135624	CCT7	-0.359209	-0.117103	-0.299423	0.396161	0.995949	0.557251	0.920008	1.25818	0.908377	-1.42462	-1.46158	-1.374
ENSG00000135862	LAMC1	1.17068	1.59847	1.80244	-0.506049	-0.918657	0.0548343	-1.0293	-0.973116	-0.0898953	-0.789806	-0.288727	-0.030864
ENSG00000135905	DOCK10	-0.510691	0.143401	-0.383692	0.877456	0.312314	1.19456	0.563494	0.871044	1.13869	-1.36239	-1.46275	-1.38144
ENSG00000135919	SERPINE2	0.578481	0.547687	0.478812	-0.649345	-0.761759	-0.64615	-1.15007	-1.13499	-1.09548	1.32598	1.20134	1.3055
ENSG00000136010	ALDH1L2	1.10498	1.09496	1.3928	-0.743398	-0.827932	-0.587791	0.637296	0.464304	0.820539	-1.12769	-1.17619	-1.05189
ENSG00000136026	CKAP4	0.356645	0.369885	0.601871	-1.25891	-0.970363	-1.48062	-0.453869	-0.529693	-0.48136	1.33767	1.23857	1.27018
ENSG00000136108	CKAP2	-1.50992	-0.966249	-1.30202	1.90277	0.66299	1.09373	0.486788	-0.0458156	0.184865	0.180064	0.0392396	-0.726451
ENSG00000136111	TBC1D4	-1.58883	-1.37838	-1.42288	0.223119	-0.123961	0.371671	-0.0364153	-0.0384544	0.501981	1.16485	1.28198	1.04531
ENSG00000136153	LMO7	-1.32231	-0.997206	-1.16932	-0.400131	-0.683396	-0.725518	0.502534	0.340696	0.58505	1.36174	1.36868	1.13918
ENSG00000136156	ITM2B	-0.0510805	-0.114769	0.0953425	-0.8333	-0.680182	-0.763417	-0.676029	-0.858978	-0.814806	1.68459	1.4875	1.52512
ENSG00000136167	LCP1	-0.800234	-0.73205	-0.811997	0.688913	0.664453	0.741694	1.17553	1.13305	1.2109	-1.08832	-1.1169	-1.06504
ENSG00000136193	SCRN1	-1.33367	-1.42374	-0.607804	-0.069575	-0.689087	0.256508	-0.168271	-0.423344	0.218642	1.28669	1.53359	1.42006
ENSG00000136205	TNS3	1.42609	1.64976	1.7683	-0.633025	-0.656697	-0.12412	-0.583863	-0.370925	-0.413652	-1.0199	-0.658167	-0.383812
ENSG00000136295	TTYH3	1.22256	1.2206	1.56398	-1.33583	-1.00499	-0.88965	-0.569125	-0.527141	-0.737094	-0.196816	0.542863	0.710644
ENSG00000136492	BRIP1	-1.28883	-0.919639	-2.08625	1.22664	0.0158753	1.03482	-0.422647	0.551698	0.327361	0.380222	0.848444	0.3323
ENSG00000136542	GALNT5	0.0559764	0.0941354	0.185132	-0.733774	-0.837508	-0.569063	-0.862707	-1.11107	-0.746099	1.36885	1.59124	1.56488
ENSG00000136630	HLX	1.17886	1.41979	1.7581	-0.866159	-0.998918	-0.606889	0.25216	0.266958	0.176552	-0.862568	-0.830997	-0.886894
ENSG00000136830	FAM129B	0.905054	0.280557	0.292396	-0.337701	-0.0967173	-0.248483	1.1504	1.13202	1.13698	-1.48192	-1.41262	-1.31997
ENSG00000136960	ENPP2	1.82665	1.16042	1.80845	-0.428131	-0.502191	-0.428133	-0.767107	-0.3788	-0.146855	-0.86882	-0.40784	-0.867642
ENSG00000136997	MYC	0.87502	0.858207	1.10891	-0.0713384	0.240631	0.318009	0.580995	0.438105	0.370767	-1.5323	-1.66629	-1.52072
ENSG00000137168	PPIL1	-1.78207	-0.7162	-1.85959	0.122756	1.09207	1.13221	0.474531	0.50798	0.148869	0.912517	-0.128325	0.0952544
ENSG00000137502	RAB30	-0.69305	-0.341304	-0.588984	0.309199	-0.125824	-0.163458	-0.849643	-1.18548	-0.919538	1.61222	1.53214	1.41373
ENSG00000137573	SULF1	1.52195	1.60687	1.55782	-0.00818746	-0.106154	0.0952211	-0.840997	-0.819776	-0.76029	-0.845151	-0.723057	-0.678241
ENSG00000137710	RDX	-0.797058	-0.295153	-0.515577	1.76585	1.09684	1.1199	-1.09604	-1.25398	-1.09946	0.5183	0.155082	0.401287
ENSG00000137801	THBS1	-0.123881	0.00752125	-0.131322	1.09206	0.880454	1.16541	0.505404	0.445079	0.657238	-1.51843	-1.41403	-1.56549
ENSG00000137807	KIF23	-1.75033	-0.914461	-1.78852	0.302049	0.870425	0.78841	0.149379	1.25744	0.399756	0.744415	0.207045	-0.265606
ENSG00000137868	STRA6	1.46983	2.01379	1.27531	-0.221652	-0.413272	-0.468925	-0.48856	-0.272534	-0.244093	-0.85517	-0.939746	-0.854988
ENSG00000137936	BCAR3	0.177621	-0.131153	0.0831833	0.701862	0.504683	0.689761	0.932532	0.739344	0.980183	-1.59492	-1.69603	-1.38706
ENSG00000138061	CYP1B1	0.375189	0.448322	0.414815	-0.665423	-0.794933	-0.798702	-1.12063	-0.81635	-1.12063	1.17545	1.46605	1.43683
ENSG00000138080	EMILIN1	1.30071	1.32752	1.54162	-1.59605	-0.867518	-1.24081	0.00155675	0.252621	0.0029906	-0.280806	-0.432298	-0.00953497
ENSG00000138131	LOXL4	0.676555	0.53484	0.840991	-1.19028	-1.05936	-0.963412	-0.888002	-0.842109	-0.620101	1.21112	0.939783	1.35998
ENSG00000138166	DUSP5	0.441894	0.606487	0.262446	-0.72596	-0.964003	-1.17326	1.37921	1.35883	1.30823	-0.852135	-0.846158	-0.795583
ENSG00000138180	CEP55	-1.34728	-1.07457	-1.39679	1.31356	1.00651	1.23101	0.446857	0.411473	0.778758	-0.31705	-0.21368	-0.838795
ENSG00000138185	ENTPD1	-0.216718	-0.32817	-0.707102	0.904317	0.677892	0.881093	0.895119	0.790991	1.15819	-1.2123	-1.34573	-1.49757
ENSG00000138356	AOX1	-0.825223	-0.876161	-1.02354	-0.519965	-0.539335	-0.366062	-0.0950349	-0.438134	-0.0884601	1.60554	1.64992	1.51646
ENSG00000138385	SSB	-1.49859	-1.28378	-1.37662	0.941876	0.948929	-0.728242	0.42457	0.12883	-0.202242	1.34056	0.592734	0.711981
ENSG00000138386	NAB1	1.20532	1.2632	1.81133	0.12725	-1.29535	-1.00668	0.170442	-0.27846	0.289914	-0.885899	-0.645225	-0.75585
ENSG00000138495	COX17	-0.881074	-1.84194	-1.63589	-0.361187	0.758149	-0.150505	1.02734	0.940187	0.392468	1.02246	0.261018	0.46899
ENSG00000138623	SEMA7A	0.605279	0.541535	0.560993	0.126239	0.199006	0.230153	0.866804	0.837491	0.851051	-1.60776	-1.62328	-1.58752
ENSG00000138650	PCDH10	-0.397417	-0.37266	-0.515342	-1.28312	-1.16174	-1.21851	0.243579	0.214353	0.346372	1.41837	1.40759	1.31852
ENSG00000138678	GPAT3	-1.01163	-1.41008	-1.25058	1.55863	1.27599	1.17937	-0.33659	-0.382246	-0.567173	0.533069	0.319854	0.0913732
ENSG00000138735	PDE5A	-0.00824339	-0.312956	0.0987733	-0.622014	-0.828497	-0.99758	-0.64206	-0.659716	-0.742725	1.62714	1.61313	1.47475
ENSG00000138758	11-Sep	0.482253	1.76188	1.85612	0.27076	-1.03501	0.343616	-1.04637	-0.878883	0.0426136	-0.676561	-0.539883	-0.580541
ENSG00000138772	ANXA3	-0.585475	-0.654546	-0.760426	-1.14452	-1.20547	-1.20724	1.25486	1.02898	1.0974	0.779375	0.765303	0.631759
ENSG00000138821	SLC39A8	-1.60204	-1.39107	-1.23906	0.398755	0.0436581	0.0617163	0.0646893	-0.30214	0.290626	1.4465	1.26131	0.967054
ENSG00000139112	GABARAPL1	-0.169374	-0.135344	-0.075065	-0.844262	-0.65605	-0.996683	-0.409945	-0.713317	-0.76029	1.62201	1.58391	1.55442
ENSG00000139174	PRICKLE1	1.1965	1.4697	1.35557	-0.887971	-0.817206	-1.00785	-0.961919	-0.837976	-0.90566	0.48057	0.445632	0.470611
ENSG00000139211	AMIGO2	-0.00256638	-0.00323827	-0.105991	0.718821	0.546394	0.563115	1.0187	0.89419	0.974698	-1.55237	-1.49004	-1.56172
ENSG00000139289	PHLDA1	1.20329	1.40496	1.57735	-1.19409	-1.03827	-1.02083	0.341783	0.189592	0.429364	-0.718228	-0.5651	-0.609819
ENSG00000139329	LUM	0.07812	-0.0715761	0.00332998	-0.915665	-0.828819	-0.926225	-0.643219	-0.720089	-0.642462	1.58014	1.55908	1.52739
ENSG00000139508	SLC46A3	-0.917286	-1.27832	-1.19298	0.405151	0.241478	0.205917	-0.598833	-0.427333	-0.616854	1.39546	1.60765	1.17596
ENSG00000139629	GALNT6	-0.757049	-0.59208	-0.633944	-1.21879	-1.21941	-1.12638	0.706306	0.695638	0.696913	1.15349	1.15115	1.14417
ENSG00000139734	DIAPH3	-1.73808	-1.0414	-1.24705	0.153702	-0.0311583	-0.0220105	-0.0374745	-0.102044	0.108284	1.33743	1.49752	1.12229
ENSG00000139926	FRMD6	0.978265	1.05317	1.02315	0.0119709	-0.335721	-0.029887	0.616141	0.530158	0.63631	-1.5587	-1.44394	-1.48092
ENSG00000139970	RTN1	-1.00198	-1.04656	-1.07884	-0.140301	-0.203634	-0.0972456	-0.340545	-0.4572	-0.297432	1.51353	1.56932	1.58089
ENSG00000140044	JDP2	1.13261	1.01627	1.45585	-1.47561	-1.36112	-1.54965	0.140708	0.156455	0.266398	0.0441939	0.110319	0.0635774
ENSG00000140105	WARS	1.4342	1.6362	1.68874	-0.689331	-0.717161	-0.549024	-0.285762	-0.044226	-0.0182193	-0.701087	-0.8107	-0.943632
ENSG00000140416	TPM1	1.07151	1.2665	1.22275	-1.0798	-0.871802	-1.07657	0.559853	0.886485	0.593165	-0.770667	-0.894902	-0.906521
ENSG00000140443	IGF1R	1.25647	1.50489	1.59448	-1.35689	-1.01845	-0.445481	-0.284107	-0.410438	0.134948	-1.09273	0.24444	-0.127131
ENSG00000140450	ARRDC4	0.182672	0.261293	0.338724	-1.46621	-1.69896	-1.69896	0.77886	0.713378	0.858633	0.495999	0.615971	0.61861
ENSG00000140464	PML	1.60418	1.32233	1.59858	-0.945352	-0.386633	-0.390111	-0.361153	0.191795	0.198794	-1.11823	-0.836349	-0.87784
ENSG00000140525	FANCI	-0.21259	-0.100402	-0.215675	-1.31273	-1.66795	-1.4052	0.909084	0.89033	1.19835	0.694296	0.869913	0.352591
ENSG00000140545	MFGE8	0.355759	0.334279	0.145168	-1.36198	-1.30614	-1.13899	-0.321716	-0.265849	-0.480249	1.32647	1.22044	1.49281
ENSG00000140564	FURIN	-0.330541	-0.321522	-0.288819	-1.8261	-1.40692	-0.833172	0.431934	0.671423	0.567926	1.00945	1.23698	1.08936
ENSG00000140577	CRTC3	1.10772	1.09208	1.35833	-1.60121	-1.37283	-1.33772	0.0979336	-0.385164	0.327831	0.0438463	0.279904	0.389284
ENSG00000140853	NLRC5	-1.00883	-1.74922	-1.51768	0.724551	0.0804858	1.01665	0.836948	0.645076	-0.192317	-0.593789	0.914039	0.84408
ENSG00000140859	KIFC3	0.433592	-0.0438446	0.0629946	-1.07571	-0.788494	-1.38592	-0.541481	-0.448385	-0.54602	1.34287	1.63583	1.35456
ENSG00000140937	CDH11	0.956743	1.45881	1.48274	0.488517	0.290337	0.647823	-0.768409	-0.822177	-0.601036	-0.934904	-1.31958	-0.878852
ENSG00000140945	CDH13	1.26779	1.39155	1.96945	-0.865481	-0.941872	0.0389459	-0.412093	-1.01935	-0.0349812	-0.678972	-0.276415	-0.438563
ENSG00000140983	RHOT2	2.27583	1.33304	0.650257	-0.855023	-0.537931	-1.08574	-0.453104	0.28269	-0.175507	-0.962363	-0.420295	-0.0518614
ENSG00000140988	RPS2	1.52174	1.09879	1.14407	-0.798591	-0.0693361	-0.755076	0.518377	0.47214	0.411596	-1.10301	-1.44305	-0.997647
ENSG00000141002	TCF25	1.27183	1.00614	1.23104	-1.47821	-0.912722	-1.88584	-0.020191	0.447818	0.0321124	0.190719	-0.0733662	0.190686
ENSG00000141052	MYOCD	1.50836	1.36454	0.921795	-1.48535	-1.24244	-1.25826	-0.389606	-0.213159	-0.124895	0.595482	0.335374	-0.0118475
ENSG00000141338	ABCA8	-0.0639028	-0.265858	0.2239	-0.963731	-0.963731	-0.963731	-0.53337	-0.516021	-0.57794	1.32595	1.70408	1.59435
ENSG00000141576	RNF157	1.56739	1.76929	1.44846	-1.11042	-0.744668	-0.867432	-0.398953	-0.149351	-0.29064	-0.379049	-0.356878	-0.48774
ENSG00000141753	IGFBP4	1.78999	1.49802	1.51596	-1.05104	-0.737025	-0.721723	-0.365979	-0.396184	-0.652831	-0.102893	-0.555465	-0.22082
ENSG00000141756	FKBP10	1.39286	1.19668	1.23805	-1.638	-1.1964	-1.36021	-0.0340068	0.294403	0.0102329	-0.0823596	-0.0101984	0.188961
ENSG00000142156	COL6A1	1.03338	1.05064	1.1225	-0.660315	-0.546472	-0.571812	0.749975	0.797457	0.777266	-1.32449	-1.245	-1.18314
ENSG00000142168	SOD1	-0.881106	-1.741	-1.09634	-0.608529	1.01819	-0.0602778	0.237271	0.0767165	-0.502739	1.26205	1.01182	1.28394
ENSG00000142173	COL6A2	1.13521	1.00838	1.15059	-0.797376	-0.564651	-0.66742	0.743727	0.836969	0.709185	-1.21615	-1.18788	-1.15058
ENSG00000142192	APP	0.551196	0.573336	0.85254	-0.991988	-0.931915	-0.792523	-1.00257	-1.0603	-0.793828	1.03779	1.11921	1.43905
ENSG00000142279	WTIP	0.604518	0.482911	-0.0416423	-0.979089	-1.238	-1.21404	-0.464545	-0.726153	-0.466235	1.46968	1.33598	1.23662
ENSG00000142541	RPL13A	1.58477	0.822517	1.08013	-1.68515	-0.48553	-1.71774	0.022353	0.275707	-0.0065362	0.231706	-0.551763	0.429541
ENSG00000142552	RCN3	1.41381	1.11152	1.26356	0.20385	0.446022	0.173675	-0.121743	-0.134151	-0.172718	-1.3913	-1.37414	-1.41838
ENSG00000142694	EVA1B	1.7299	1.03252	1.15151	-1.26125	-0.774333	-0.846507	-0.697433	-0.740643	-1.00398	0.48514	0.496318	0.428747
ENSG00000142798	HSPG2	1.09822	1.38509	1.29487	-1.6381	-1.42918	-0.98385	-0.374598	-0.0432155	-0.067965	-0.0614964	0.315553	0.504675
ENSG00000142871	CYR61	-1.25597	-1.27491	-0.979357	-0.816947	-0.510723	-0.648123	1.30741	0.899984	1.26963	0.762172	0.611524	0.635303
ENSG00000142920	AZIN2	1.37469	1.32331	1.13893	-0.0602266	-0.224374	-0.220805	-0.00368772	0.54112	0.223082	-1.50802	-1.24784	-1.33618
ENSG00000143119	CD53	-0.386878	-0.24029	-0.0510786	1.00897	1.26342	1.27287	0.391055	0.405361	0.552895	-1.35082	-1.39853	-1.46697
ENSG00000143153	ATP1B1	-1.13372	-1.28994	-1.02894	0.331644	0.651476	0.179414	-0.44156	-0.758724	-0.52032	1.42352	1.36765	1.2195
ENSG00000143162	CREG1	-1.03514	-1.0573	-1.07737	0.14956	-0.140393	-0.253922	-0.310836	-0.473392	-0.38335	1.49002	1.35259	1.73953
ENSG00000143341	HMCN1	1.04735	1.83176	1.18234	0.343078	0.0742652	0.58532	-0.858142	-0.777191	-0.354971	-1.22996	-0.872735	-0.971115
ENSG00000143344	RGL1	-0.324024	-0.0759163	-0.43839	0.407113	0.255438	0.407109	-1.63397	-1.20151	-1.16771	1.07528	1.47342	1.22316
ENSG00000143473	KCNH1	1.72544	1.21688	1.3279	-0.223073	-0.489293	0.223139	-0.0940349	0.16433	-0.253165	-1.30478	-1.20849	-1.08486
ENSG00000143549	TPM3	-1.71386	-1.00804	-1.55461	0.942522	0.88559	0.935966	0.15037	-0.457008	0.473695	1.05113	0.635511	-0.341271
ENSG00000143641	GALNT2	-0.307303	0.0131229	-0.0196097	-0.850488	-0.637305	-0.478184	-0.942141	-0.742059	-0.771286	1.44515	1.56489	1.72521
ENSG00000143878	RHOB	1.2673	1.27315	0.99031	0.625881	0.500292	0.502666	-0.432686	-0.284893	-0.389223	-1.30928	-1.36367	-1.37985
ENSG00000143942	CHAC2	-1.18849	-1.58785	-1.08219	1.26191	1.402	0.74464	0.893587	0.358405	-0.177894	0.4403	-0.353851	-0.710557
ENSG00000144057	ST6GAL2	0.0476371	0.214289	0.0716467	1.5837	1.13848	1.59209	-0.532123	-0.359593	-0.234999	-1.2264	-1.10817	-1.18655
ENSG00000144283	PKP4	-1.55961	-1.15164	-0.969144	-0.472716	-0.513841	0.43112	-0.088406	0.228619	0.0770058	1.22941	1.67872	1.11048
ENSG00000144354	CDCA7	-0.278969	-0.0865761	-0.497754	0.853997	0.107821	0.428878	1.10522	1.1689	1.25035	-1.10449	-1.59085	-1.35653
ENSG00000144381	HSPD1	-0.749422	-0.205109	-0.408342	1.41788	1.30728	0.828841	0.467018	0.744787	0.395318	-1.02834	-1.4003	-1.3696
ENSG00000144468	RHBDD1	1.85964	0.94249	1.83958	-0.582652	-0.893676	-0.38514	-0.862522	-0.500202	-0.651482	-0.717756	-0.179094	0.130818
ENSG00000144583	4-Mar	-1.52686	-1.51104	-1.65612	0.580548	0.511382	0.759005	-0.0309934	0.133327	0.0309727	0.882308	0.906348	0.92112
ENSG00000144810	COL8A1	-1.60491	-1.15282	-1.20627	0.0971666	0.015275	0.266778	1.36104	1.27296	1.41735	-0.164023	-0.10188	-0.200673
ENSG00000145147	SLIT2	0.292839	0.582179	0.237923	-0.936726	-1.09416	-0.66808	-0.998379	-0.959331	-0.59119	1.28028	1.33365	1.52099
ENSG00000145220	LYAR	-0.494431	-0.103444	-0.315977	0.678646	1.12835	0.620688	0.86216	0.996189	0.867592	-1.29866	-1.35661	-1.58451
ENSG00000145335	SNCA	-0.132864	0.226088	-0.274827	-0.658328	-0.576666	-0.65833	-0.873116	-0.871221	-0.878305	1.6381	1.52552	1.53395
ENSG00000145506	NKD2	1.67958	1.42042	1.83669	-0.581877	-0.581877	-0.581877	-0.581877	-0.581877	-0.581877	-0.581877	-0.281677	-0.581877
ENSG00000145632	PLK2	1.16035	1.4441	1.59656	-0.148138	-0.196217	-0.122061	0.0270147	-0.142153	0.205902	-1.24767	-1.26087	-1.31682
ENSG00000145860	RNF145	-1.76598	-1.17842	-0.823306	0.436805	-0.434128	-0.0826278	0.929698	1.27043	1.6337	0.370465	-0.37903	0.0223963
ENSG00000145901	TNIP1	0.287009	0.122303	0.318493	-1.05482	-0.38551	-0.770126	1.23444	1.79887	1.23961	-1.09619	-0.93036	-0.763719
ENSG00000145990	GFOD1	-1.55	-1.69169	-1.4899	0.933706	-0.193002	0.981762	0.690331	0.724389	0.415125	0.338844	0.393778	0.446649
ENSG00000146242	TPBG	1.22068	1.12349	1.33075	-1.34236	-1.08089	-0.761333	-0.486147	-0.917266	-0.88028	0.596198	0.632298	0.564855
ENSG00000146247	PHIP	-1.80081	-1.07227	-1.63416	1.28367	0.570169	0.29992	0.649953	1.06037	0.355389	0.338392	-0.231581	0.180962
ENSG00000146731	CCT6A	-0.787261	-0.614637	-0.201838	1.12898	1.4681	0.872462	0.815401	0.361967	0.629583	-1.00834	-1.25475	-1.40967
ENSG00000146918	NCAPG2	-1.86497	-1.08308	-1.59886	0.486029	-0.267727	0.136614	0.624651	0.0735522	0.882485	0.892241	0.953988	0.765076
ENSG00000146950	SHROOM2	1.22566	1.21599	1.55048	-1.29794	-1.41163	-0.97224	-0.481434	-0.408311	-0.4713	0.299176	0.376254	0.375306
ENSG00000146966	DENND2A	1.40161	1.46082	1.73602	-0.885229	-0.80483	-0.957432	-0.000671085	0.0557668	0.0944209	-0.745478	-0.841724	-0.513263
ENSG00000147065	MSN	-0.535733	-0.353134	-0.335733	0.348126	0.308391	0.817923	1.01897	1.04386	1.56277	-1.35947	-1.19931	-1.31665
ENSG00000147082	CCNB3	-0.605292	-0.49254	-0.410063	1.13196	1.36937	1.14172	0.647213	0.417511	0.573953	-1.46475	-1.03457	-1.27451
ENSG00000147100	SLC16A2	1.4675	1.62395	1.64224	-0.0252538	-0.159839	-0.148906	-0.827221	-0.983836	-0.956448	-0.605928	-0.473375	-0.55288
ENSG00000147224	PRPS1	-1.24225	-1.57029	-1.72895	0.487397	0.177964	0.0770572	-0.055802	0.532994	0.432651	1.29104	1.19171	0.406481
ENSG00000147403	RPL10	1.85572	1.11007	1.34731	-1.20627	-0.315995	-0.987913	0.205542	0.274176	0.0377023	-0.808694	-0.932669	-0.57898
ENSG00000147475	ERLIN2	-1.36978	-1.53639	-1.40253	0.569218	-0.493412	0.504215	0.39636	0.344192	1.75957	0.19451	0.640185	0.393858
ENSG00000147862	NFIB	-0.585536	-0.526056	-0.535647	0.191592	0.222812	0.221393	-1.157	-1.1405	-1.02489	1.49495	1.37553	1.46334
ENSG00000147883	CDKN2B	1.3103	1.69001	1.3259	0.034053	-0.0889987	0.556967	-1.26567	-0.797896	-0.881318	-0.752863	-0.818838	-0.311643
ENSG00000148019	CEP78	-2.00697	-1.00725	-1.47535	0.925478	0.693131	0.895708	0.165784	1.15715	0.056699	0.351707	0.365349	-0.121435
ENSG00000148358	GPR107	0.0138643	0.0770032	-0.114986	-0.918381	-0.936661	-0.643838	-0.953025	-0.722638	-0.434571	1.3839	1.49858	1.75075
ENSG00000148541	FAM13C	1.34895	1.15577	1.53623	0.175981	-0.621536	-0.385262	0.530786	0.30671	-0.466301	-1.37679	-1.09854	-1.10599
ENSG00000148655	LRMDA	0.480831	0.168914	0.552124	-0.994085	-0.731695	-0.803071	1.22418	1.38547	1.4879	-1.12169	-0.917511	-0.731367
ENSG00000148677	ANKRD1	-1.61604	-1.62626	-1.70568	0.584281	0.503608	0.40767	0.559621	0.369074	0.499911	0.737212	0.679768	0.606841
ENSG00000148700	ADD3	0.337735	0.383771	0.647392	-0.481958	-0.865699	-0.453666	-1.03668	-1.28546	-1.14972	1.31605	1.26617	1.32207
ENSG00000148848	ADAM12	1.15069	1.69288	1.58779	-0.656762	-1.03311	-0.643721	-0.067659	0.0334445	0.450341	-0.976886	-0.642099	-0.894912
ENSG00000149090	PAMR1	1.50859	1.51002	1.11365	-1.03404	-1.10975	-0.765911	-0.975457	-0.750705	-0.505585	0.380524	-0.00447375	0.633151
ENSG00000149115	TNKS1BP1	1.32614	1.51043	1.73939	-1.36412	-0.854285	-0.695209	-0.643591	0.111454	-0.201832	-0.449666	-0.43479	-0.0439272
ENSG00000149201	CCDC81	-0.816703	-0.797837	-0.735424	-0.429449	-0.622185	-0.486821	-0.123074	-0.496875	-0.369831	1.68668	1.66814	1.52338
ENSG00000149218	ENDOD1	0.519215	0.64973	0.382224	1.3396	1.15678	1.21322	-0.751671	-0.313062	-0.474048	-1.32628	-1.05443	-1.34127
ENSG00000149256	TENM4	0.139432	0.0467052	0.403789	1.43315	1.05598	1.84363	-0.828434	-1.01391	-0.566859	-1.09927	-0.747681	-0.666536
ENSG00000149257	SERPINH1	1.7398	1.29736	1.51452	-1.38775	-0.871086	-0.957507	-0.295045	-0.384139	-0.336327	-0.148059	-0.15776	-0.0139969
ENSG00000149571	KIRREL3	1.61003	1.46001	1.49128	-1.0077	-1.22958	-0.149551	-0.289247	-0.400592	-0.840776	-0.347767	-0.587789	0.291686
ENSG00000149596	JPH2	0.592253	0.135403	0.0608077	-1.14975	-1.1619	-0.784093	-0.61077	-0.628162	-0.716551	1.39475	1.40846	1.45955
ENSG00000149716	ORAOV1	-0.446091	-0.164572	-0.135565	1.06309	1.43018	0.593291	0.621952	0.407662	0.810073	-1.14618	-1.7438	-1.29003
ENSG00000149970	CNKSR2	-1.49891	-1.56694	-1.61772	1.00683	0.625771	0.365347	1.02592	-0.0765818	0.452958	0.279193	0.887123	0.117008
ENSG00000150051	MKX	0.987028	1.97165	1.74939	-0.569513	-0.550668	-0.569515	-0.577212	-0.255133	-1.00709	-0.281828	-0.788954	-0.108155
ENSG00000150054	MPP7	-0.91582	-0.949813	-0.818606	-0.342409	-0.360069	-0.381196	-0.405813	-0.337811	-0.3136	1.41829	1.65433	1.75251
ENSG00000150471	ADGRL3	0.12894	0.223664	0.312508	-0.972653	-1.07688	-0.764297	-0.796889	-0.715201	-0.738526	1.45583	1.50575	1.43776
ENSG00000150540	HNMT	0.215646	-0.036589	0.15211	-0.750986	-0.887771	-1.11266	-0.590191	-0.824809	-0.683327	1.6278	1.358	1.53279
ENSG00000150630	VEGFC	-1.28435	-1.38202	-2.0018	0.413616	0.710223	0.118997	0.47427	0.21212	0.272409	0.791778	1.26757	0.407195
ENSG00000150667	FSIP1	-0.1176	-0.106839	-0.276998	1.23327	0.781266	1.19161	0.540186	0.379005	0.741996	-1.43429	-1.40921	-1.5224
ENSG00000150687	PRSS23	-1.01536	-0.968125	-0.953203	1.53238	1.65146	1.5265	-0.640436	-0.253017	-0.396408	-0.135115	-0.114719	-0.233956
ENSG00000150753	CCT5	-0.622017	-0.356637	-0.394935	0.23586	0.522363	0.109385	1.32804	1.40056	1.37947	-1.04646	-1.29488	-1.26075
ENSG00000150782	IL18	-1.03065	-0.822197	-1.03065	-0.283943	-0.495929	-0.18446	-0.368322	-0.230636	-0.303788	1.65789	1.66214	1.43055
ENSG00000150938	CRIM1	-1.35928	-0.825405	-1.16767	-0.0735274	-0.619913	0.132268	1.4558	1.11215	1.80209	-0.285923	-0.0722323	-0.0983504
ENSG00000151062	CACNA2D4	-1.05473	-1.56863	-1.05584	-0.296615	-0.127771	-0.296617	0.102477	0.0110098	0.0535307	1.17422	1.68595	1.37301
ENSG00000151067	CACNA1C	1.37336	1.51516	1.67785	-0.795725	-0.866137	-0.668016	0.180543	-0.0236222	0.0959658	-0.901759	-0.624092	-0.963521
ENSG00000151090	THRB	-0.0162459	-0.0363304	0.0707341	-0.856442	-0.854305	-0.780873	-0.847492	-0.69406	-0.655375	1.57499	1.64645	1.44895
ENSG00000151224	MAT1A	-1.54505	-1.65702	-1.64931	0.858069	0.665073	0.821098	0.100048	0.390671	0.277248	0.584179	0.42531	0.729681
ENSG00000151388	ADAMTS12	0.524177	0.577034	0.583134	-0.893135	-1.27869	-0.829146	-0.748519	-1.02576	-0.689746	1.08409	1.22017	1.47639
ENSG00000151702	FLI1	-0.858018	-0.662966	-2.00581	1.46108	1.22763	1.28713	0.153247	-0.197935	-0.35121	0.386422	-0.407575	-0.0319914
ENSG00000152492	CCDC50	-1.77962	-1.41146	-1.36918	0.359399	-0.170233	0.00751811	0.491617	0.16572	0.754958	1.17846	0.82105	0.951768
ENSG00000152503	TRIM36	-1.38515	-1.21438	-1.54158	0.510925	0.109723	0.793849	-0.66347	0.080061	0.00345609	0.706538	1.27723	1.32279
ENSG00000152518	ZFP36L2	1.25567	1.7047	1.84846	-0.248249	-0.614567	-0.234046	-0.631897	-0.430677	-0.285573	-0.870556	-0.563289	-0.929985
ENSG00000152558	TMEM123	-1.30528	-1.1481	-1.14698	1.18343	0.578932	0.761655	-0.535266	-0.819141	-0.581808	1.13154	0.965774	0.91523
ENSG00000152601	MBNL1	-1.84145	-1.01922	-1.16486	1.47744	0.19783	1.27246	-0.458491	-0.258618	0.0985862	0.814728	0.569323	0.312263
ENSG00000152818	UTRN	-0.730229	-0.330122	-0.559088	-0.0496779	-0.277425	0.299432	-1.00161	-1.07708	-0.836443	1.29875	1.60743	1.65607
ENSG00000152952	PLOD2	-0.286712	0.00577311	0.00328159	-0.597404	-1.03894	-0.976803	-0.549914	-0.754964	-0.511281	1.57931	1.6278	1.49986
ENSG00000153179	RASSF3	-1.47527	-1.52224	-1.14451	0.29688	-0.377581	0.0968812	0.39068	-0.132108	0.14443	0.951932	1.48616	1.28475
ENSG00000153310	FAM49B	-1.81724	-1.12283	-1.77388	1.14173	0.674797	0.287439	0.623397	0.0583617	0.223472	0.682279	0.607439	0.415042
ENSG00000153406	NMRAL1	1.14608	1.78832	1.64695	-0.694006	0.119246	-0.69401	0.16129	-0.713941	-0.609899	-0.615248	-1.17631	-0.358473
ENSG00000153551	CMTM7	-1.96392	-1.17026	-1.48706	1.16238	0.698548	0.573822	0.471145	0.351535	-0.0532237	0.836999	-0.0071176	0.587165
ENSG00000153976	HS3ST3A1	-0.13164	0.0676259	-0.461421	1.05735	0.658873	0.708546	0.846298	0.700178	0.965509	-1.38249	-1.32179	-1.70703
ENSG00000153993	SEMA3D	-0.154	-0.0243339	-0.154969	-0.729871	-0.86619	-0.502109	-0.842289	-0.713504	-0.776633	1.45602	1.61013	1.69775
ENSG00000154027	AK5	1.4526	1.23053	1.71962	-0.216736	-0.128994	0.624754	-0.415187	-0.988059	-1.07295	-0.891242	-0.715506	-0.598836
ENSG00000154096	THY1	-0.191408	-0.734547	-0.456758	0.627321	1.04328	0.890142	-1.43722	-1.14137	-1.39891	0.926457	0.896776	0.976237
ENSG00000154162	CDH12	-1.39806	-1.68953	-1.5284	0.560597	0.169824	0.435416	0.176702	-0.147529	0.358351	0.977155	0.967282	1.11819
ENSG00000154188	ANGPT1	-0.074415	0.197026	-0.264002	-0.59699	-0.999488	-0.851734	-0.458337	-0.820844	-0.802016	1.5795	1.59634	1.49497
ENSG00000154319	FAM167A	1.6995	1.62444	1.36628	-0.952175	-1.1347	-0.672243	-0.533309	-0.498518	-0.50837	-0.212388	0.142754	-0.32127
ENSG00000154429	CCSAP	-1.22355	-0.832992	-2.07035	0.92148	-0.254665	0.448349	0.530057	0.846202	1.2844	0.80964	-0.242621	-0.21595
ENSG00000154473	BUB3	-1.69897	-0.96265	-1.1728	0.25445	-0.145431	-0.19816	0.0949391	0.155653	-0.263153	1.7164	1.40486	0.814862
ENSG00000154736	ADAMTS5	0.0825434	-0.0384371	0.0160222	-0.720036	-0.715934	-1.07039	-0.702857	-0.739243	-0.740941	1.31527	1.70164	1.61237
ENSG00000154845	PPP4R1	-0.665617	-0.465597	-0.553192	1.31342	1.12881	1.1923	-1.32233	-1.29459	-1.05876	0.559042	0.389745	0.776762
ENSG00000155438	NIFK	1.8707	0.923707	0.891854	-0.147658	0.108604	-0.177531	0.503324	-0.302741	0.203147	-0.77817	-1.4994	-1.59584
ENSG00000155495	MAGEC1	-0.45039	-0.306273	-0.347264	1.64319	1.62976	1.65502	-0.542981	-0.506885	-0.621343	-0.728601	-0.664293	-0.759937
ENSG00000155760	FZD7	1.26873	1.46243	1.44219	-1.29652	-1.46182	-1.00617	-0.315519	-0.277576	-0.276402	0.171207	0.0517827	0.23767
ENSG00000155816	FMN2	-0.96598	-1.24572	-0.860161	-0.0152103	-0.349045	-0.177105	-0.382263	-0.288524	-0.355198	1.4018	1.79302	1.44438
ENSG00000156113	KCNMA1	0.798748	0.804178	0.822954	0.590998	0.621917	0.647628	0.135276	0.155393	0.251657	-1.658	-1.60772	-1.56302
ENSG00000156136	DCK	-1.86393	-1.31358	-1.11152	1.13325	-0.0744628	0.324819	0.685485	0.223475	1.43047	0.389954	0.554852	-0.378822
ENSG00000156463	SH3RF2	-1.49615	-1.49896	-1.13978	1.24799	0.803862	1.01571	0.720171	0.516249	0.898826	-0.375581	-0.289383	-0.402948
ENSG00000156508	EEF1A1	1.02073	1.21502	1.16558	-1.21633	-1.35257	-1.83207	0.351135	-0.120089	0.120903	0.492818	-0.0817444	0.236598
ENSG00000156697	UTP14A	0.229222	0.0554386	0.250546	1.43973	1.43398	1.50387	-0.35234	-0.67844	-0.660971	-0.997278	-1.07645	-1.1473
ENSG00000156802	ATAD2	-1.67055	-1.13445	-1.11364	1.59664	0.976766	1.1359	0.392309	0.117585	0.55984	-0.421499	0.0387765	-0.477684
ENSG00000156976	EIF4A2	-0.427037	-0.533607	-0.113764	-0.940363	-1.40011	-1.64101	0.958244	0.110586	0.809242	0.929285	1.07132	1.17721
ENSG00000157064	NMNAT2	1.05105	1.27283	2.24437	-0.500046	-1.07995	-0.824102	-0.307411	-0.865778	-0.320334	-0.15357	-0.397363	-0.119703
ENSG00000157350	ST3GAL2	2.21883	1.13718	1.07164	-0.0610969	-0.397543	-0.0443289	-0.0820347	-0.387211	-0.397854	-1.14206	-1.0515	-0.864022
ENSG00000157557	ETS2	-0.755214	-0.151482	-0.441879	0.839069	0.677116	1.1983	0.915647	0.732117	0.959132	-1.33589	-1.4879	-1.14901
ENSG00000157613	CREB3L1	1.54331	1.27799	1.72232	-1.43597	-0.817435	-0.560034	-0.0953272	0.124652	-0.181257	-0.299262	-0.709336	-0.569649
ENSG00000157617	C2CD2	1.24201	1.96165	1.33501	-0.258593	-1.52374	-0.427372	-0.306886	-0.0899182	-0.192884	-0.770316	-0.320932	-0.64803
ENSG00000157637	SLC38A10	0.195116	-0.0272954	0.541495	-1.16704	-0.865589	-0.647303	-0.800981	-0.540007	-0.991624	1.40543	1.29498	1.60282
ENSG00000157734	SNX22	0.751535	0.568167	0.595165	-0.998928	-0.259288	-0.801432	1.16086	1.18391	1.19617	-1.03835	-1.25914	-1.09868
ENSG00000158186	MRAS	0.940703	1.14742	1.4447	-1.47194	-1.55683	-1.33125	0.221929	0.347406	0.295592	0.230938	-0.102531	-0.16614
ENSG00000158747	NBL1	1.82517	1.36206	1.40619	0.017127	0.194647	-0.107492	-0.751335	-0.669347	-0.589564	-0.789362	-0.979504	-0.918589
ENSG00000159176	CSRP1	-1.21373	-1.42118	-1.67272	-0.15582	0.196865	-0.425546	0.88526	1.3189	1.15703	0.381144	0.416766	0.533032
ENSG00000159346	ADIPOR1	-1.21365	-1.23045	-1.46082	-0.360856	-0.363214	0.0533626	0.349069	-0.0403444	0.2847	1.50554	1.04346	1.43321
ENSG00000159403	C1R	1.50942	1.69572	1.533	-1.15508	-0.866465	-0.601869	-0.582799	-0.392868	-0.655329	-0.162815	-0.3144	-0.00651751
ENSG00000159593	NAE1	-0.451282	-0.309355	-0.329535	1.20972	0.89416	1.01683	0.964249	0.51516	0.615589	-1.41068	-1.20612	-1.50874
ENSG00000159674	SPON2	1.58447	1.49835	1.45874	-1.16163	-0.939228	-1.19658	-0.307216	-0.0702021	-0.391623	-0.262569	-0.33963	0.127122
ENSG00000159899	NPR2	1.35341	1.12546	1.26058	-1.65418	-1.13153	-1.49097	0.0875026	0.136736	-0.00402988	0.13973	0.163785	0.0135068
ENSG00000160117	ANKLE1	0.444022	0.229815	0.544704	1.26803	1.3964	1.42018	-0.736575	-1.18182	-1.0529	-0.756287	-0.881466	-0.694098
ENSG00000160211	G6PD	1.62705	1.00992	1.71998	-1.52477	-0.822709	-1.10632	-0.201602	-0.0778642	-0.139899	-0.169602	-0.110485	-0.203699
ENSG00000160360	GPSM1	1.60593	1.36724	1.32694	-1.005	-0.980302	-0.841682	0.239928	0.402505	0.0770454	-0.520558	-0.506561	-1.16549
ENSG00000160446	ZDHHC12	-1.22957	-1.73832	-1.4677	0.0304516	0.721051	0.522253	0.189593	-0.234997	0.0121159	1.15572	0.941923	1.09748
ENSG00000160691	SHC1	1.4923	1.24028	1.60271	-1.19374	-1.26644	-0.644451	-0.550508	-0.837446	-0.198781	0.096167	0.38971	-0.129809
ENSG00000160752	FDPS	0.517096	0.421081	0.590475	-0.248075	0.172853	-0.012573	1.0988	1.01064	0.980295	-1.65209	-1.60211	-1.2764
ENSG00000160886	LY6K	-0.975913	-1.69874	-1.61217	0.612642	0.658082	0.160613	-0.012262	-0.196745	-0.212687	0.981389	0.996173	1.29962
ENSG00000161281	COX7A1	0.184801	-0.0785131	-0.025938	-0.615885	-0.695946	-0.482032	-1.07647	-0.720963	-1.07647	1.56213	1.44489	1.58041
ENSG00000161813	LARP4	-1.62983	-1.13467	-1.34281	1.33754	0.240547	1.70637	0.274334	0.0077125	0.318285	0.469552	0.0593268	-0.306359
ENSG00000162073	PAQR4	-0.329795	-0.380096	-0.647645	0.717127	1.05187	1.12848	0.9369	0.973776	0.540238	-1.38747	-1.27512	-1.32825
ENSG00000162409	PRKAA2	-0.381413	-0.555055	-0.440824	1.20617	0.534947	0.795953	-1.4011	-0.958834	-1.5753	1.05725	0.759906	0.958293
ENSG00000162493	PDPN	-0.717234	-0.666613	-0.633664	1.52256	1.62385	1.56892	-0.0501974	-0.0479729	-0.0213428	-0.841473	-0.895389	-0.84144
ENSG00000162494	LRRC38	-0.69726	-0.712809	-0.674528	1.52749	1.6277	1.55387	0.00173356	-0.103215	0.0124223	-0.845137	-0.845137	-0.845137
ENSG00000162545	CAMK2N1	-0.0767488	0.248883	0.0999177	-0.67965	-0.964452	-1.1293	-0.712039	-0.579349	-0.708592	1.64273	1.17865	1.67995
ENSG00000162576	MXRA8	1.53865	1.41055	0.895116	-0.560706	-0.020236	-0.304963	0.415667	0.522562	-0.0509931	-1.44902	-1.11513	-1.2815
ENSG00000162591	MEGF6	1.27211	1.41363	1.60952	-1.34521	-1.27119	-0.732315	-0.760121	-0.254724	-0.127621	-0.137065	0.387661	-0.0546852
ENSG00000162702	ZNF281	0.349012	0.389011	0.637202	-0.247008	-0.254472	-0.232612	1.26216	1.28766	1.00638	-1.34931	-1.44348	-1.40454
ENSG00000162704	ARPC5	-1.50883	-1.07895	-1.40159	-0.12284	-0.127703	-0.815597	0.484509	0.531127	0.763651	1.38242	1.16361	0.730194
ENSG00000162722	TRIM58	-1.62502	-1.59265	-1.55616	0.731276	0.621032	0.796982	0.0224491	0.072769	0.213833	0.792424	0.817365	0.705692
ENSG00000162733	DDR2	0.989833	1.34721	1.68664	-0.698241	-1.55469	-0.949726	-0.0785182	-0.0129349	0.822672	-0.677146	-0.558714	-0.316382
ENSG00000162736	NCSTN	0.159569	0.247615	0.377697	-0.951467	-0.942934	-0.395016	-0.94672	-1.09399	-0.732513	1.48789	1.18882	1.60104
ENSG00000162849	KIF26B	1.62116	1.79124	1.46113	-0.309378	-0.205804	-0.309379	-0.86951	-0.565489	-0.640713	-0.737213	-0.639299	-0.596741
ENSG00000163017	ACTG2	-1.45238	-1.42993	-1.52581	-0.244047	-0.0844198	-0.152264	0.460785	0.716453	0.491496	1.12636	1.03825	1.0555
ENSG00000163040	CCDC74A	1.61629	0.927881	1.7619	0.0857916	-0.182755	-0.214974	-0.193256	0.0934054	-0.379217	-1.10526	-1.30569	-1.10412
ENSG00000163110	PDLIM5	-1.57795	-0.946713	-1.15268	-0.40986	-0.707438	-0.573514	0.486056	0.574048	0.896382	1.22012	0.976666	1.21488
ENSG00000163235	TGFA	-1.06057	-1.54248	-1.54248	0.826173	0.438198	0.209443	-0.622377	-0.276731	0.298986	1.27034	0.882082	1.11941
ENSG00000163251	FZD5	-1.71992	-1.53197	-1.41835	0.84812	0.900672	0.207287	0.231292	-0.154016	0.323398	0.513306	0.751509	1.04867
ENSG00000163346	PBXIP1	0.155235	0.0277193	0.262575	-0.856965	-1.01133	-1.06579	-0.525271	-0.721387	-0.657692	1.32383	1.13321	1.93586
ENSG00000163359	COL6A3	0.921129	1.02673	1.01885	0.131778	0.0669907	0.212017	0.368147	0.460473	0.501702	-1.61137	-1.58485	-1.5116
ENSG00000163468	CCT3	0.117306	-0.463938	-0.388866	0.829571	1.38365	0.85758	0.701565	0.701617	0.511037	-1.31269	-1.48281	-1.45402
ENSG00000163479	SSR2	1.68323	1.43025	1.16755	-0.839849	-0.624362	-1.60658	0.0686248	0.190167	-0.11225	0.00799477	-0.902459	-0.462314
ENSG00000163520	FBLN2	1.69213	1.53598	1.51454	-0.802522	-0.759452	-0.903732	-0.0611808	-0.144661	-0.00679787	-0.713441	-0.677872	-0.67298
ENSG00000163629	PTPN13	1.35964	1.43855	1.51247	-1.05404	-1.44478	-0.398014	-0.624544	-0.829605	-0.0717976	-0.444908	0.255952	0.301078
ENSG00000163683	SMIM14	-0.104444	-0.132385	-0.0776932	-0.93317	-1.01534	-1.0084	-0.469877	-0.485874	-0.463186	1.653	1.39546	1.64191
ENSG00000163710	PCOLCE2	-0.490394	-0.0999786	-0.121705	1.14696	0.728184	1.05908	0.887023	0.499451	0.696728	-1.64441	-1.30549	-1.35544
ENSG00000163814	CDCP1	-0.268765	-0.209666	-0.022962	0.354433	0.250225	0.578025	1.19991	1.14466	1.23924	-1.40215	-1.35763	-1.50532
ENSG00000163931	TKT	1.22643	0.98624	1.30729	-0.362084	0.0293326	-0.0044905	0.366827	0.411549	0.357641	-1.47659	-1.29627	-1.54587
ENSG00000164070	HSPA4L	-0.900486	-1.29846	-1.48916	1.50805	0.985583	1.30023	-0.25745	-0.537416	-0.624106	0.392298	0.344721	0.576197
ENSG00000164125	FAM198B	1.1168	1.55582	1.48374	-0.701222	-0.778994	-1.30395	-1.10272	-0.608286	-0.613978	0.12976	0.329825	0.493196
ENSG00000164161	HHIP	-0.270199	-0.18584	-0.199593	0.729439	0.638529	0.809435	0.858732	0.968999	1.05516	-1.4841	-1.44427	-1.47628
ENSG00000164163	ABCE1	-0.20373	-0.0602593	-0.271621	1.16882	0.258689	0.555779	0.911189	0.695996	1.25774	-1.36463	-1.34153	-1.60643
ENSG00000164176	EDIL3	-1.39529	-1.46446	-1.56363	1.04821	0.505798	0.86482	0.900319	0.592786	1.04904	-0.181637	-0.143925	-0.212033
ENSG00000164308	ERAP2	-0.229551	0.340713	0.511593	-0.429874	-0.864102	-0.953359	-0.799708	-1.24676	-0.598101	1.45662	1.18202	1.6305
ENSG00000164362	TERT	1.12124	1.15122	1.33141	0.197312	-0.064654	0.922559	-0.384552	-0.145877	-0.0948378	-1.65921	-1.19454	-1.18006
ENSG00000164418	GRIK2	0.110479	0.161765	0.303602	-0.989197	-1.08783	-1.19372	-0.409087	-0.725666	-0.513241	1.45452	1.3059	1.58248
ENSG00000164466	SFXN1	-2.07769	-0.984217	-1.23362	1.54049	0.388056	0.762397	-0.0677452	0.626456	0.471013	-0.237336	0.609425	0.20277
ENSG00000164509	IL31RA	-0.953372	-1.09169	-1.05409	-0.417681	-0.308874	-0.260966	-0.301482	-0.22907	-0.0462488	1.40761	1.73524	1.52062
ENSG00000164611	PTTG1	-1.47062	-1.15999	-1.22198	0.663477	1.23307	0.351113	1.20437	0.920144	0.794834	0.0125493	-0.434372	-0.892614
ENSG00000164692	COL1A2	1.3062	1.5033	1.4921	-1.26013	-1.26981	-1.17177	-0.308331	-0.136327	-0.154261	-0.123033	-0.131461	0.253525
ENSG00000164733	CTSB	1.29437	1.04425	1.46511	-1.39713	-0.994959	-1.19508	-0.583551	-0.605796	-0.509912	0.495802	0.400919	0.58598
ENSG00000164877	MICALL2	1.52332	2.08268	0.844707	-0.962704	-0.276634	-0.623314	-0.140442	-0.378923	-1.10926	-0.257083	0.16362	-0.86598
ENSG00000164920	OSR2	0.435634	0.183269	0.0249564	-0.668113	-0.807918	-0.743542	-0.758809	-0.616135	-1.38207	1.42948	1.43281	1.47043
ENSG00000164951	PDP1	-1.33289	-1.52988	-1.11831	0.418221	-0.643992	0.382829	0.376344	-0.569468	0.488082	1.20843	1.29987	1.02076
ENSG00000165046	LETM2	-1.35521	-1.54074	-1.59333	0.917199	0.255944	0.367313	-0.0973611	0.267627	-0.227717	1.20774	0.908829	0.889713
ENSG00000165102	HGSNAT	0.118213	0.335696	-0.0723358	-0.976891	-0.946156	-0.630926	-0.665879	-0.959949	-0.704018	1.48032	1.47493	1.547
ENSG00000165175	MID1IP1	0.757293	-0.325393	0.347188	-0.89199	-0.631606	-0.902055	1.65134	1.03728	1.48361	-0.757298	-1.04352	-0.724852
ENSG00000165219	GAPVD1	-1.52979	-1.75486	-1.24583	0.556839	-0.280472	0.944699	0.0378464	0.627083	0.789608	-0.00286312	0.968874	0.888859
ENSG00000165244	ZNF367	-1.733	-1.52777	-1.23288	1.24927	0.583362	1.22384	0.345312	0.0896198	0.451427	0.547014	0.240186	-0.236386
ENSG00000165323	FAT3	-0.19449	-0.110941	-0.342771	0.865535	0.608732	0.979778	-1.56129	-1.42101	-1.42435	0.776457	0.916268	0.90808
ENSG00000165379	LRFN5	-0.142524	-0.0653168	0.0459462	-1.41765	-1.54224	-1.49148	0.426782	0.306247	0.489903	1.06225	1.10808	1.22001
ENSG00000165495	PKNOX2	1.56793	1.5478	1.3585	-0.737636	-1.20706	-1.20706	-0.0018002	0.262567	-0.12652	-0.443454	-0.660386	-0.352884
ENSG00000165496	RPL10L	-0.311531	-0.653996	-0.252264	0.977927	1.25611	1.00114	-1.10229	-1.53212	-1.39471	0.759631	0.683356	0.568751
ENSG00000165655	ZNF503	1.31017	1.22712	1.38078	-0.498723	-0.549632	-0.439594	0.453961	0.355899	0.462084	-1.26404	-1.14509	-1.29294
ENSG00000165672	PRDX3	-1.58726	-1.66505	-1.19156	1.02043	0.459241	-0.221983	0.443018	-0.00475182	0.166148	1.46002	0.594342	0.527412
ENSG00000165801	ARHGEF40	1.53318	1.5784	1.81833	-0.524594	-0.410057	-0.379796	-0.628461	-0.675738	-0.764255	-0.600737	-0.373521	-0.572745
ENSG00000166004	CEP295	-0.889248	-1.26892	-1.45723	1.85362	0.94416	1.35634	-0.0791817	0.209247	-0.280896	0.0199941	0.0151966	-0.423074
ENSG00000166104	AC126323.1	-1.25521	-1.35012	-1.05749	1.57819	0.79399	1.48515	0.185058	0.649541	0.0406252	-0.778466	0.0130118	-0.304268
ENSG00000166173	LARP6	1.40607	0.870055	1.42302	-1.43193	-1.06322	-1.60045	0.0713135	-0.462651	0.0229424	0.43201	0.0303867	0.302464
ENSG00000166228	PCBD1	-1.27965	-1.11449	-1.93798	0.762812	0.979422	0.934196	-0.0980933	-0.0546901	-0.395928	1.04974	0.657394	0.497268
ENSG00000166250	CLMP	1.0021	0.897965	1.25053	0.630345	0.537179	0.634561	-0.172967	-0.284296	-0.111655	-1.52576	-1.45929	-1.39871
ENSG00000166337	TAF10	-0.250147	-0.413186	-0.828958	-1.17314	-0.863502	-1.27857	1.40692	1.44018	1.45725	0.309317	-0.0282225	0.222055
ENSG00000166396	SERPINB7	-0.339807	-0.425134	-0.466851	0.521741	0.156951	0.143022	-1.12283	-1.40419	-1.14921	1.53113	1.22051	1.33467
ENSG00000166482	MFAP4	1.61741	1.54107	1.497	-0.965712	-1.00026	-0.977438	-0.0807307	0.0274597	-0.0806418	-0.477172	-0.677028	-0.423959
ENSG00000166508	MCM7	0.0352199	-0.153265	-0.346178	0.415188	0.85479	0.799013	0.924119	1.01057	0.911849	-1.49696	-1.44349	-1.51085
ENSG00000166750	SLFN5	1.23491	1.43555	1.43491	-1.38998	-1.53536	-0.992683	0.0781279	-0.13727	0.0845618	-0.106069	-0.178571	0.0718774
ENSG00000166780	C16orf45	0.284227	0.501244	0.292224	-0.510551	-0.207064	-0.31156	-1.078	-1.54939	-1.27723	1.40745	1.15698	1.29168
ENSG00000166801	FAM111A	-1.74341	-1.09237	-1.70517	0.673912	0.401957	0.847183	0.00259212	0.064151	-0.0328699	1.10757	1.05785	0.418608
ENSG00000166825	ANPEP	1.24742	1.25917	1.37666	-0.708515	-0.568196	-0.553202	0.466511	0.535905	0.457804	-1.19514	-1.19154	-1.12687
ENSG00000166886	NAB2	1.78274	1.24465	1.61758	-1.13137	-0.654193	-1.06167	-0.182395	-0.0627252	-0.0709115	-0.422764	-0.389184	-0.669757
ENSG00000166887	VPS39	0.0789917	0.373624	0.258107	-1.1262	-0.927838	-0.586253	-0.985458	-0.725714	-0.669078	1.13285	1.44831	1.72866
ENSG00000166923	GREM1	0.208967	0.280922	0.357506	0.619453	0.516842	0.565854	0.796367	0.710224	0.827756	-1.61532	-1.59113	-1.67744
ENSG00000166963	MAP1A	1.28912	1.18722	1.71427	-1.51739	-1.34429	-0.789882	-0.362764	0.0292988	-0.112452	-0.181815	-0.148464	0.237145
ENSG00000167074	TEF	1.63949	1.12404	1.94205	-0.469212	-0.00311477	-0.469214	-0.42147	-0.182364	-0.719973	-1.0447	-0.552314	-0.843216
ENSG00000167085	PHB	0.264764	-0.471592	-0.725632	0.783759	1.46232	0.73556	0.886588	0.739449	0.337026	-1.16767	-1.29661	-1.54797
ENSG00000167123	CERCAM	0.882236	0.412316	0.353173	-1.29962	-1.07411	-1.03681	-0.523192	-0.792433	-0.652981	1.08914	1.27596	1.36633
ENSG00000167178	ISLR2	1.65732	2.03392	0.90805	-0.731354	-0.11395	0.131555	-0.731354	-0.731354	-0.731354	-0.731354	-0.228773	-0.731354
ENSG00000167513	CDT1	-0.0168106	-0.23667	-0.293662	0.381177	1.13032	0.754141	0.939468	0.939638	0.799756	-1.41198	-1.56606	-1.41932
ENSG00000167617	CDC42EP5	1.24536	1.37206	1.79364	-0.460441	0.144011	-0.339448	-0.731746	-1.44497	-0.63739	-0.0147071	-0.983973	0.0576036
ENSG00000167658	EEF2	1.59886	1.19503	1.4398	-0.68903	-0.440262	-0.176677	0.106611	0.268401	0.203207	-1.27986	-1.14656	-1.07952
ENSG00000167716	WDR81	1.56304	1.30606	1.72185	-1.22811	-1.10659	-0.807112	-0.420907	-0.0260546	-0.100761	-0.195933	-0.468679	-0.236794
ENSG00000167767	KRT80	-1.09108	-1.08337	-1.35956	1.10984	1.15168	1.18582	-0.747927	-0.633917	-0.628712	0.681142	0.704496	0.711586
ENSG00000167779	IGFBP6	1.50043	1.09931	1.47979	-1.15463	-0.748818	-0.444543	-0.85476	-0.955331	-1.02672	0.516639	0.0479907	0.540642
ENSG00000167785	ZNF558	1.01423	1.08493	1.24813	-1.51454	-1.51454	-1.51454	0.0918878	0.432225	0.184439	-0.0110783	0.226257	0.272605
ENSG00000167815	PRDX2	0.370503	0.129673	0.28989	-1.32141	0.00837587	-0.774738	-0.637642	-0.695403	-1.40864	1.31304	1.13902	1.58732
ENSG00000167930	FAM234A	0.358002	0.424792	0.454093	-1.54934	-1.1447	-1.61705	-0.222959	0.0664767	-0.236042	1.17705	0.998271	1.29141
ENSG00000167995	BEST1	1.30931	1.24743	1.41126	-1.36871	-1.05834	-1.46965	0.27664	0.342152	0.215906	-0.114718	-0.491067	-0.300227
ENSG00000167996	FTH1	1.35071	1.23882	1.39939	-1.51161	-1.03315	-1.38552	0.213451	0.294852	0.181004	-0.0872171	-0.428916	-0.231813
ENSG00000168003	SLC3A2	1.17864	1.0163	1.16507	-1.05222	-0.821521	-1.05552	0.774289	0.768156	0.7766	-0.830145	-0.961723	-0.95792
ENSG00000168056	LTBP3	0.548448	0.657087	0.658568	-0.707714	-0.205805	-0.456004	-1.40703	-1.14894	-1.34518	0.947705	1.06801	1.39085
ENSG00000168067	MAP4K2	-0.452501	-0.530824	-0.270433	0.86483	1.55798	1.01194	0.774617	0.574859	0.398924	-1.27746	-1.28644	-1.36551
ENSG00000168078	PBK	-0.836129	-1.62101	-1.63933	1.68933	0.673304	0.488236	0.646122	0.472213	0.594465	0.11767	0.0691623	-0.654031
ENSG00000168140	VASN	0.475031	0.414334	0.512742	-1.65763	-1.48706	-1.37801	-0.0197774	0.110507	-0.180884	1.07726	1.06192	1.07157
ENSG00000168159	RNF187	1.33938	1.374	1.5109	-0.990502	-0.0376201	-0.805203	-0.0190839	0.55385	0.07259	-0.933381	-1.24337	-0.821558
ENSG00000168209	DDIT4	1.07084	1.00873	1.28051	-0.850095	-0.89036	-0.921101	0.726602	0.794606	0.79657	-1.03271	-1.03941	-0.944189
ENSG00000168264	IRF2BP2	1.22521	1.2836	1.07425	0.254918	-0.00402731	0.0959234	-0.177315	-0.019242	0.562156	-1.32863	-1.71673	-1.25011
ENSG00000168268	NT5DC2	0.683409	0.350528	0.508993	-0.225537	0.186529	0.134561	0.992923	1.06587	0.907673	-1.40758	-1.53342	-1.66395
ENSG00000168297	PXK	1.09666	1.41389	1.49472	-0.435948	-0.805133	-0.399423	0.332981	0.547506	0.11645	-0.957103	-1.61151	-0.793099
ENSG00000168350	DEGS2	1.11801	1.37372	1.87876	-0.222646	-0.643899	-0.0480845	-0.198075	-0.228234	0.294028	-1.17354	-1.0896	-1.06044
ENSG00000168386	FILIP1L	1.65205	1.46283	1.67948	-0.890788	-0.517647	-0.41003	-0.973173	-0.0453922	-0.202151	-0.578887	-0.409668	-0.766619
ENSG00000168398	BDKRB2	0.611372	0.4798	0.485158	-0.794735	-0.640663	-0.957139	1.22716	1.31221	1.33781	-1.15979	-1.07812	-0.823074
ENSG00000168487	BMP1	0.579393	0.744964	0.413835	-1.03309	-0.945108	-0.904325	-0.956379	-0.824195	-0.859623	1.12604	1.21716	1.44133
ENSG00000168575	SLC20A2	-1.78689	-1.28903	-1.04101	-0.316454	-0.534877	0.0431375	1.22619	0.760077	1.29704	0.632166	0.485992	0.523648
ENSG00000168679	SLC16A4	0.223609	0.303272	0.555109	-0.543565	-0.587859	-0.543566	-1.01358	-1.12663	-1.32106	1.31095	1.15944	1.58387
ENSG00000168685	IL7R	-1.15775	-1.05979	-1.14987	0.090897	-0.0135197	-0.0793424	-0.305267	-0.499637	-0.315974	1.34327	1.59327	1.5537
ENSG00000168906	MAT2A	1.49167	1.82115	1.04956	0.280214	0.0102967	0.211255	-0.418487	-0.710795	-0.955594	-1.12727	-0.777482	-0.874518
ENSG00000168938	PPIC	-0.25291	-0.0494747	-0.233717	-0.849551	-0.502086	-0.979366	-0.653916	-0.668436	-0.602294	1.63911	1.41421	1.73843
ENSG00000169067	ACTBL2	1.17962	1.09963	1.7485	0.400244	-0.420804	0.0462909	-0.159425	-0.281158	0.169197	-1.00058	-1.39076	-1.39076
ENSG00000169071	ROR2	-0.365658	-0.509095	-0.335246	-1.31572	-1.31572	-1.31572	0.434515	0.568373	0.511531	1.13923	1.47112	1.03239
ENSG00000169174	PCSK9	1.43068	1.03404	1.47462	-0.0755675	0.173475	0.27886	-0.0202048	-0.152101	-0.199388	-1.39489	-1.68512	-0.864404
ENSG00000169252	ADRB2	-1.76618	-1.04508	-1.20593	1.29883	1.35208	1.0711	-0.277086	0.10251	0.585723	0.356295	-0.274996	-0.197267
ENSG00000169429	CXCL8	1.97961	1.03909	1.47548	-0.0281245	-1.2029	-0.903374	-0.773094	-0.445996	0.23175	-0.22356	-0.587611	-0.561266
ENSG00000169432	SCN9A	0.387698	0.57412	0.293405	-1.02616	-1.08309	-0.712514	-0.912823	-0.757321	-0.835721	1.14859	1.4354	1.48842
ENSG00000169439	SDC2	-0.352333	-0.380391	-0.446151	-0.100214	-0.132601	-0.232892	-0.993514	-1.00287	-1.05112	1.65776	1.53773	1.4966
ENSG00000169679	BUB1	-1.5457	-1.43958	-1.25939	0.914566	0.477413	0.933609	0.245897	1.1321	1.18186	-0.160756	0.0211554	-0.501171
ENSG00000169744	LDB2	1.32458	1.50461	1.4077	-1.07184	-0.773128	-0.499924	0.432286	0.0176458	0.45404	-0.980035	-0.886372	-0.929562
ENSG00000169855	ROBO1	0.962844	1.44503	1.68163	-1.01392	-1.79305	-0.347645	-0.693716	-0.24649	0.20604	-0.426809	0.0923049	0.133783
ENSG00000169908	TM4SF1	-1.50032	-1.33384	-1.60532	-0.212548	0.252919	-0.0927057	0.250884	0.373769	0.504763	1.22304	0.940453	1.19891
ENSG00000169926	KLF13	0.972408	1.32477	1.48794	0.392562	-0.292916	0.279901	0.0351531	-0.187593	0.0874119	-1.64591	-1.26988	-1.18384
ENSG00000169994	MYO7B	-0.702922	-1.13062	-0.953642	-0.536889	-0.295264	-0.155973	-0.479838	-0.325496	-0.170197	1.5752	1.70958	1.46606
ENSG00000170113	NIPA1	-1.67291	-1.4034	-1.66894	0.470448	0.0556755	0.949976	0.17237	0.178298	0.571964	0.540427	0.965999	0.840092
ENSG00000170340	B3GNT2	-1.06755	-1.26902	-1.70875	-0.182303	-0.103907	0.0621264	0.159257	0.270621	-0.0676054	1.38975	1.45751	1.05987
ENSG00000170381	SEMA3E	-0.719082	-0.599871	-0.679582	0.121233	0.145434	0.0737438	-1.00394	-0.911049	-0.959582	1.45374	1.6023	1.47666
ENSG00000170442	KRT86	-0.170629	-0.256392	-0.252441	0.328006	0.632203	0.520848	1.14483	1.32937	0.974558	-1.46561	-1.46258	-1.32216
ENSG00000170498	KISS1	-0.829282	-0.899783	-0.864015	-0.456969	-0.291125	-0.384847	1.71324	1.64458	1.49764	-0.316319	-0.429927	-0.383188
ENSG00000170515	PA2G4	0.0752817	-0.122421	-0.138019	0.740919	1.03885	0.620904	0.561224	0.892335	0.903024	-1.34909	-1.55686	-1.66615
ENSG00000170523	KRT83	-0.320275	-0.304905	-0.454922	0.673354	0.564162	0.836255	0.902377	1.38373	0.847752	-1.37584	-1.37584	-1.37584
ENSG00000170558	CDH2	0.210474	0.828037	0.441089	-0.479729	-0.74605	-0.486293	-1.5274	-1.1701	-0.817574	1.23824	1.24327	1.26603
ENSG00000170759	KIF5B	-1.18722	-0.820983	-0.927822	0.121022	-0.499309	-0.450325	-0.502212	-0.16813	-0.219682	1.67619	1.57544	1.40303
ENSG00000171150	SOCS5	1.16208	1.33487	1.96485	-0.63344	-0.967143	0.35129	-0.971078	-1.0613	-0.44511	-0.0418969	-0.209472	-0.483655
ENSG00000171241	SHCBP1	-2.18779	-0.823876	-1.4927	1.13967	0.775393	0.811356	0.650476	0.24163	-0.00822652	0.307236	0.286035	0.3008
ENSG00000171604	CXXC5	1.65769	1.45877	1.56671	-1.08814	-0.919709	-1.08164	-0.195063	-0.449947	-0.274114	-0.187765	-0.254574	-0.232227
ENSG00000171617	ENC1	1.50809	1.90882	1.34946	0.093874	-0.728584	-0.368142	-0.964856	-0.546927	-0.77463	-0.629313	-0.411682	-0.436113
ENSG00000171772	SYCE1	1.80295	1.57856	1.42675	-0.391405	-0.384601	-0.301544	-0.362909	-0.1959	-0.526372	-0.69969	-0.972919	-0.972919
ENSG00000171827	ZNF570	1.4285	1.42937	1.69468	0.563408	-0.223098	-0.229511	-0.777225	-0.777225	-0.777225	-0.777225	-0.777225	-0.777225
ENSG00000171848	RRM2	-1.74716	-0.775106	-1.57071	1.49117	1.2975	0.79453	0.0426581	-0.0611588	-0.107197	0.446027	0.326268	-0.136816
ENSG00000171862	PTEN	1.44075	1.34274	1.68163	-0.841745	-0.943716	-0.337006	-0.806519	-1.14962	-0.743966	0.188757	0.0330634	0.135633
ENSG00000171867	PRNP	-0.106195	0.0761842	0.236901	-0.468135	-0.873684	-0.90102	-0.826954	-0.891879	-0.816396	1.57338	1.40465	1.59315
ENSG00000171992	SYNPO	-0.470027	-0.515287	-0.667067	0.0151855	0.251938	0.244961	-1.15053	-0.929817	-1.15194	1.4346	1.30221	1.63578
ENSG00000172037	LAMB2	0.23009	0.168822	0.129866	-1.2944	-1.2221	-1.11807	-0.457111	-0.2547	-0.410115	1.24339	1.34813	1.63619
ENSG00000172061	LRRC15	1.02533	1.38497	1.57401	-0.338811	-0.483106	-0.012201	-1.23004	-1.30994	-1.33544	0.147728	0.245341	0.33216
ENSG00000172164	SNTB1	0.922029	0.986657	1.18467	-1.48338	-1.55792	-1.60858	0.104625	0.0670302	0.5597	0.295241	0.293058	0.23687
ENSG00000172216	CEBPB	1.49355	1.196	1.52666	-1.10119	-0.870714	-1.07206	0.524767	0.0768635	0.333233	-0.601441	-0.736591	-0.769089
ENSG00000172375	C2CD2L	-1.42319	-0.922244	-1.42718	1.1741	1.37122	1.37992	0.630125	0.113359	-0.614976	0.0050231	-0.361188	0.0750212
ENSG00000172403	SYNPO2	-0.647082	-0.375603	-0.545351	-1.21503	-1.29993	-1.12015	0.414408	0.319401	0.556694	1.15064	1.38068	1.38132
ENSG00000172432	GTPBP2	1.37478	0.708813	0.966442	-1.38139	-1.75181	-1.41368	0.394277	0.20596	0.0322167	-0.003923	0.187064	0.681246
ENSG00000172638	EFEMP2	0.151349	0.0256127	0.12696	-1.05534	-0.553791	-0.671193	-0.75575	-0.796474	-1.00687	1.52213	1.42603	1.58734
ENSG00000172731	LRRC20	-1.18245	-1.39625	-1.32276	1.13271	1.13102	1.22925	-0.497912	-0.480135	-0.453167	0.542243	0.578857	0.718587
ENSG00000172819	RARG	1.46731	1.73284	1.60983	-0.726232	-0.687218	-0.607035	-0.907915	-0.812127	-0.526647	-0.0828149	-0.303027	-0.156964
ENSG00000172927	MYEOV	0.0277803	-0.453366	-0.287983	0.858878	0.898658	1.23896	0.322615	0.561653	1.08512	-1.46413	-1.43137	-1.35682
ENSG00000173068	BNC2	1.41377	1.42224	1.77393	-0.180666	-0.634323	0.251912	-1.08074	-0.331273	-0.578585	-1.06313	-0.717151	-0.275989
ENSG00000173230	GOLGB1	0.0369182	0.546655	0.275664	-0.828471	-1.00516	-0.164674	-1.28939	-0.925347	-0.725596	0.985364	1.3265	1.76753
ENSG00000173517	PEAK1	0.0801468	0.188161	0.447832	-1.35372	-1.42698	-0.911876	-0.53468	-0.276619	-0.305614	1.40156	1.43014	1.26166
ENSG00000173530	TNFRSF10D	-1.13429	-1.30921	-1.71863	0.581653	0.400241	0.771951	1.3384	0.883093	1.0512	-0.359555	-0.156648	-0.348208
ENSG00000173848	NET1	1.01067	1.30854	1.32242	-0.268216	-0.313012	-0.362021	0.455237	0.412302	0.519765	-1.3136	-1.36024	-1.41185
ENSG00000173894	CBX2	-0.700768	-0.711914	-0.593633	1.07809	1.18873	0.899944	0.702112	0.915733	0.80475	-1.22583	-1.13162	-1.22559
ENSG00000173918	C1QTNF1	0.595361	0.393491	0.73132	-1.05112	-0.803252	-0.925768	-0.965376	-0.940955	-0.81439	1.31533	1.01007	1.45529
ENSG00000174136	RGMB	1.06795	1.65943	1.47156	-0.331416	-1.07064	-0.419958	0.349757	-0.271976	0.53658	-0.901744	-0.927898	-1.16165
ENSG00000174171	AC020659.1	-1.15732	-2.01909	-0.953993	0.913802	1.45024	0.936541	0.851473	0.221945	-0.137599	0.1671	-0.132971	-0.140118
ENSG00000174473	GALNTL6	0.170129	0.384706	0.392449	-1.02784	-1.60518	-1.02784	-0.321892	-0.386257	-0.590178	1.34346	1.41554	1.2529
ENSG00000174600	CMKLR1	-0.577749	-0.634211	-0.701825	0.156122	0.143391	0.140841	1.43014	1.47719	1.57128	-1.00172	-1.00172	-1.00172
ENSG00000174807	CD248	1.53323	1.51154	1.58616	-1.02692	-1.1195	-1.02692	-0.148257	-0.0154017	-0.144363	-0.40518	-0.402472	-0.341908
ENSG00000174938	SEZ6L2	0.18117	0.345794	0.225007	-0.865916	-0.574806	-0.640006	-1.0377	-0.982541	-0.987108	1.32135	1.49649	1.51826
ENSG00000175061	LRRC75A-AS1	1.75259	0.848768	1.3601	-0.972299	-0.285513	-1.0134	0.415022	0.492012	0.262737	-0.878826	-1.19801	-0.783182
ENSG00000175161	CADM2	0.128619	0.313777	0.168737	-0.73647	-1.10318	-0.816888	-0.624209	-0.899842	-0.836396	1.63755	1.29029	1.47801
ENSG00000175592	FOSL1	-0.71709	-0.431668	-0.617191	1.03483	1.29186	1.21707	0.567882	0.694527	0.623815	-1.19459	-1.11774	-1.35171
ENSG00000175600	SUGCT	0.189388	-0.14632	0.206928	-0.364807	-0.248348	-0.312276	1.47811	1.36421	1.46764	-1.19829	-1.17207	-1.26417
ENSG00000175745	NR2F1	-0.0345665	0.196635	-0.103154	-0.730072	-0.864506	-0.595316	-0.817278	-0.999681	-0.687606	1.62881	1.4772	1.52954
ENSG00000175746	C15orf54	-0.999235	-0.623607	-0.587119	0.835402	0.624025	0.760776	1.31149	1.01992	1.02799	-1.12403	-1.12169	-1.12392
ENSG00000175866	BAIAP2	0.30759	0.599429	0.0942414	-0.713652	-0.274746	-0.47166	-1.46336	-0.929607	-1.15437	1.19401	1.4839	1.32823
ENSG00000175906	ARL4D	2.06068	1.07216	1.05738	-0.38021	-0.35983	-1.89375	-0.0822573	0.0414043	-0.362938	-0.254343	-0.542262	-0.356029
ENSG00000176046	NUPR1	1.54628	1.37348	1.5714	-0.667261	-0.486196	-0.621291	0.185111	0.132155	0.0195039	-1.04819	-1.11389	-0.891098
ENSG00000176406	RIMS2	-0.852525	-1.11932	-1.38359	0.0595578	0.044268	0.0165736	-0.264671	-0.307973	-0.611797	1.61825	1.49775	1.30348
ENSG00000176532	PRR15	1.93923	1.46787	1.15469	-0.703654	-0.877478	-1.1149	-0.46112	-0.231488	-0.964296	-0.214059	-0.0242223	0.0294262
ENSG00000176890	TYMS	-0.873336	-0.758446	-1.13108	1.62081	1.62797	1.47785	-0.523121	-0.403644	-0.613962	-0.0421938	-0.0609366	-0.319912
ENSG00000176971	FIBIN	1.53604	1.36254	1.52834	-0.0355926	0.0812016	-0.0508211	-0.383242	-0.248832	-0.304887	-1.40001	-1.08095	-1.00378
ENSG00000176988	FMR1NB	1.83273	1.55964	1.5363	-0.593165	-0.593165	-0.593165	-0.593165	-0.593165	-0.593165	-0.593165	-0.593165	-0.183355
ENSG00000177106	EPS8L2	0.490684	0.315912	0.131127	-0.800992	-0.747154	-0.843597	-1.07776	-0.669359	-1.04386	1.54289	1.33896	1.36314
ENSG00000177283	FZD8	1.59957	1.77729	1.3107	-0.956824	-0.0444081	-0.363673	-0.71282	-0.973622	-0.839394	-0.429378	0.0425452	-0.409995
ENSG00000177374	HIC1	1.22646	1.24955	1.22433	-0.0852051	0.222484	0.125513	-0.0253687	0.193636	0.208542	-1.4329	-1.48974	-1.41731
ENSG00000177409	SAMD9L	-0.0764117	0.168015	0.130143	-0.605079	-0.939135	-0.225024	-0.901	-1.10582	-0.929268	1.38668	1.41842	1.67848
ENSG00000177410	ZFAS1	1.60929	1.22195	1.90675	-1.03159	-0.573458	-0.695082	-0.0470604	-0.862923	-0.377921	-0.161484	-0.473356	-0.515111
ENSG00000177425	PAWR	-0.015809	0.0171504	-0.233709	1.02436	0.519103	0.553071	0.906487	0.766596	0.997723	-1.41496	-1.40839	-1.71162
ENSG00000177462	OR2T8	1.44756	1.23238	1.50259	-0.249414	-0.224067	-0.410202	-1.15659	-1.19777	-1.38119	0.405952	-0.0165729	0.0473238
ENSG00000177469	CAVIN1	0.184721	0.255865	0.0261602	-0.988064	-0.649996	-0.792462	-1.0436	-0.644452	-0.826071	1.46938	1.47714	1.53138
ENSG00000177606	JUN	1.29187	0.976624	1.03557	0.0562284	0.527719	0.588588	0.00825831	-0.0524803	0.0117866	-1.33315	-1.38618	-1.72482
ENSG00000177666	PNPLA2	-0.151268	-0.10506	-0.203217	-0.96732	-0.665689	-0.690972	-0.641416	-0.684604	-0.693619	1.51385	1.59107	1.69825
ENSG00000177675	CD163L1	-1.46408	-1.29585	-0.997753	-0.298697	-0.0932119	-0.245901	0.0422506	0.0634823	0.108907	1.16737	1.28047	1.73301
ENSG00000177697	CD151	0.41212	0.16371	0.0665553	-1.34941	-0.871504	-1.26171	-0.495284	-0.267007	-0.613426	1.47924	1.34923	1.38749
ENSG00000177917	ARL6IP6	-1.37581	-1.78881	-0.913186	0.834495	0.185942	0.386381	1.07408	0.781845	1.45442	0.116464	-0.295138	-0.460688
ENSG00000177932	ZNF354C	1.13471	1.43483	1.3657	0.322553	0.507769	0.565293	-1.17453	-0.830535	-0.832299	-1.17453	-0.440708	-0.87825
ENSG00000178177	LCORL	-0.910598	-1.69665	-1.55482	0.530144	0.23927	-0.104268	1.44716	1.0765	1.01321	-0.373799	0.325624	0.00822064
ENSG00000178202	KDELC2	-1.4832	-1.23834	-1.2178	0.603072	0.435872	0.284451	-0.473358	-0.345601	-0.318444	1.2499	1.3157	1.18775
ENSG00000178531	CTXN1	0.766722	0.316645	0.414689	-0.970738	-1.20056	-1.08376	-0.870668	-0.517266	-0.719787	1.32046	1.10221	1.44205
ENSG00000178695	KCTD12	1.60902	1.47282	1.70197	-0.646662	-1.16419	-0.721269	-0.345271	-0.778427	-0.340255	-0.23388	-0.24209	-0.31176
ENSG00000178814	OPLAH	1.46253	1.38088	1.40766	-1.06321	-1.05782	-1.52389	0.147208	0.159388	0.0942106	-0.282044	-0.32523	-0.399692
ENSG00000179388	EGR3	1.65814	1.38423	1.80683	-0.572864	-0.78712	-0.793356	-0.35856	-0.454278	-0.458746	-0.357433	-0.887329	-0.17951
ENSG00000179981	TSHZ1	1.33323	1.63169	1.73198	-0.581395	-0.569842	0.15039	-1.0145	-0.901888	-0.79492	-0.553471	-0.191862	-0.239411
ENSG00000180139	ACTA2-AS1	-0.473031	-0.318354	-0.797402	-1.25942	-1.16217	-1.25029	0.446242	0.616699	0.419824	1.3886	1.17475	1.21454
ENSG00000180340	FZD2	1.48865	1.27746	1.24516	-1.66479	-0.968859	-0.833063	0.267535	0.388016	0.318866	-0.313945	-0.445976	-0.759047
ENSG00000180353	HCLS1	-1.69593	-1.64789	-1.54635	0.557978	1.03953	0.526814	0.324904	0.426406	0.330871	0.500949	0.603928	0.578803
ENSG00000180530	NRIP1	1.33204	2.18686	0.886416	0.196727	-0.370288	-0.382859	-1.42868	-0.675534	-0.612611	-0.529441	-0.318155	-0.284473
ENSG00000180817	PPA1	-1.43054	-1.53017	-1.26354	1.41503	1.16844	0.94453	0.474471	0.463818	0.35445	0.00306123	-0.22815	-0.371402
ENSG00000181019	NQO1	1.43664	1.27746	1.68816	-0.97451	-1.07059	-1.43647	-0.284732	-0.144909	-0.421409	0.0210646	0.0281244	-0.118824
ENSG00000181218	HIST3H2A	1.60171	1.13108	1.48244	-0.240749	0.791794	-0.308024	-0.148053	-0.61855	-0.439558	-1.0897	-1.24646	-0.915935
ENSG00000181222	POLR2A	-0.367949	-0.287489	-0.303267	0.122531	0.567253	1.22588	-1.90209	-0.976872	-1.09746	0.89624	1.15252	0.970704
ENSG00000181751	C5orf30	-0.663414	-0.468613	-0.733174	0.904004	0.575085	0.546496	1.20086	0.98272	1.26568	-1.16106	-1.2083	-1.24029
ENSG00000181852	RNF41	0.279198	0.0148882	0.739093	-0.997608	-0.647508	-1.19529	-0.992355	-0.844401	-0.451987	1.49931	1.22411	1.37255
ENSG00000182134	TDRKH	-1.65036	-1.00818	-1.71447	0.198088	0.265863	0.33212	0.289153	-0.250023	0.101984	1.19337	1.17269	1.06977
ENSG00000182168	UNC5C	1.0689	1.20267	1.22049	0.520232	0.500402	0.760407	-0.455057	-0.409566	-0.444985	-1.22839	-1.36487	-1.37023
ENSG00000182272	B4GALNT4	1.35887	1.25399	1.21387	0.576144	0.478218	0.576143	-1.05097	-1.05097	-1.05097	-0.701935	-0.551409	-1.05097
ENSG00000182287	AP1S2	-1.56688	-1.76535	-1.21163	1.10436	0.773601	0.669944	-0.120413	-0.204421	0.178392	0.929944	0.55352	0.658932
ENSG00000182326	C1S	1.50448	1.68153	1.14067	-0.833109	-0.77647	-1.17444	-0.787633	-0.617881	-0.805233	0.389705	-0.0734509	0.35183
ENSG00000182379	NXPH4	1.76629	1.62358	1.12952	-0.659768	-0.0157926	0.124065	-0.853626	-0.489621	0.0847563	-0.975364	-1.07566	-0.658388
ENSG00000182481	KPNA2	-1.48898	-1.106	-1.35003	1.58609	1.41529	0.732412	0.324777	0.453537	0.157511	-0.0525881	-0.0937107	-0.578301
ENSG00000182492	BGN	1.13467	1.13277	1.09673	-0.322214	-0.239416	-0.158914	0.480216	0.669428	0.490609	-1.40402	-1.47645	-1.4034
ENSG00000182568	SATB1	0.117327	0.0568441	0.0373879	-0.795046	-0.767979	-0.876842	-0.888714	-0.71074	-0.782127	1.51874	1.54495	1.54619
ENSG00000182670	TTC3	0.489276	2.07056	1.56211	-0.447945	-1.36422	-0.805266	-0.719358	0.356786	0.0160553	-0.670882	-0.477315	-0.00979855
ENSG00000182718	ANXA2	1.52534	1.12416	1.36538	-1.41972	-0.715924	-1.2641	-0.503156	-0.570585	-0.622855	0.554528	0.31926	0.20767
ENSG00000182809	CRIP2	1.78864	1.46013	1.58265	-0.7304	-0.770944	-0.462684	-0.848765	-0.727171	-0.664126	-0.229423	-0.194814	-0.203098
ENSG00000182871	COL18A1	-1.19897	-1.05196	-1.15716	0.811159	0.828466	0.719014	1.06229	1.18351	1.02146	-0.841134	-0.806389	-0.57028
ENSG00000183023	SLC8A1	1.44051	1.72192	1.47106	0.253778	-0.497718	0.156006	-0.677456	-0.811977	-0.810409	-0.74938	-0.789046	-0.707289
ENSG00000183098	GPC6	1.75514	1.53263	1.33976	-0.0615898	-0.305229	-0.180464	-0.440674	-1.18898	-1.18898	-0.608594	-0.469515	-0.183499
ENSG00000183160	TMEM119	1.37234	1.36082	1.63404	-0.475924	-0.291096	-0.105435	0.00506203	0.00133979	0.060003	-1.051	-1.33799	-1.17216
ENSG00000183688	RFLNB	1.32383	1.76716	1.51415	-0.46414	-0.495897	-0.582541	0.16561	-0.194035	-0.0678222	-0.859082	-1.01242	-1.0948
ENSG00000183971	NPW	2.32956	1.12963	1.162	-0.378001	-0.602619	-0.923933	-0.563244	-0.448803	-0.101872	-0.618791	-0.801123	-0.182806
ENSG00000184009	ACTG1	1.34328	1.74474	1.45493	-0.182286	0.255255	0.102271	-0.932859	-0.434628	-0.705878	-0.725902	-0.946579	-0.972349
ENSG00000184220	CMSS1	0.0126084	-0.961393	-0.182341	0.701205	1.42348	0.677107	0.826741	0.887693	0.572361	-1.17425	-1.30563	-1.47758
ENSG00000184347	SLIT3	1.262	1.83875	1.77439	-0.572011	-0.814403	-0.407358	-0.724936	-0.630442	-0.517374	-0.546789	-0.250772	-0.411058
ENSG00000184922	FMNL1	0.196356	0.238375	0.226944	-1.34387	-1.01525	-1.28851	1.5106	1.45664	1.19596	-0.592229	-0.303514	-0.281505
ENSG00000185053	SGCZ	-0.342425	-0.323247	-0.264736	0.210945	-0.0232802	0.36876	1.28647	1.55728	1.29507	-1.08665	-1.37547	-1.30272
ENSG00000185070	FLRT2	0.157794	0.480727	0.231071	-0.987716	-1.14593	-1.10489	-0.704263	-0.65225	-0.507862	1.27874	1.4474	1.50719
ENSG00000185129	PURA	-1.61983	-1.66496	-1.38071	0.926439	1.01569	-0.00644759	0.735237	0.246826	0.000304846	0.758065	0.761276	0.228118
ENSG00000185201	IFITM2	0.522836	-0.126333	0.378816	-1.06491	-0.346193	-0.590394	-1.0396	-0.754888	-1.07889	1.92202	1.29504	0.882494
ENSG00000185338	SOCS1	1.70086	1.47854	1.56352	-0.829064	-0.400111	-0.398913	0.0400053	-0.3785	-0.148778	-0.881133	-0.846555	-0.899875
ENSG00000185551	NR2F2	1.30703	1.31382	1.36744	-1.4211	-1.37422	-1.23193	-0.265235	-0.103684	-0.225262	0.24706	0.228811	0.157266
ENSG00000185624	P4HB	1.36013	1.0447	1.10947	-1.76695	-1.05042	-1.46744	-0.184946	0.346273	-0.0698752	0.149253	0.0127055	0.517107
ENSG00000185630	PBX1	1.25722	1.16172	1.50948	-0.388806	-0.321424	-0.444387	-1.21327	-1.47591	-1.13744	0.45459	0.229725	0.368501
ENSG00000185650	ZFP36L1	0.984438	1.01321	1.39363	-0.13308	-0.174902	0.000871126	0.442546	0.525826	0.306692	-1.25657	-1.71741	-1.38525
ENSG00000185664	PMEL	-1.77517	-0.706352	-1.80813	0.632886	0.007151	1.31471	0.917308	-0.187182	0.150105	0.915064	0.456208	0.0834073
ENSG00000185760	KCNQ5	-1.23105	-1.57961	-1.56944	1.46584	0.732419	1.11284	-0.164721	0.133135	0.111197	-0.0391611	0.600724	0.427836
ENSG00000185860	CCDC190	-1.48804	-1.5629	-1.51919	0.870726	0.907625	0.778821	0.0860261	-0.0695554	-0.27335	0.816052	0.862875	0.590912
ENSG00000185885	IFITM1	1.42612	1.13827	1.57853	-0.917448	-0.903226	-1.52553	0.448113	-0.0652311	0.317978	-0.609604	-0.197034	-0.690943
ENSG00000186300	ZNF555	1.48171	1.75396	1.44796	-0.0277204	-0.26116	-0.273997	-0.557063	-0.334101	-0.641372	-0.739679	-1.37068	-0.477851
ENSG00000186340	THBS2	1.49667	1.6153	1.65057	-0.955214	-0.97517	-0.933381	-0.456196	-0.428722	-0.409827	-0.264395	-0.216574	-0.123057
ENSG00000186470	BTN3A2	-0.526154	-0.0404376	-0.14021	-1.34269	-1.55102	-1.38801	0.824746	0.666465	0.525227	1.22719	0.609496	1.13539
ENSG00000186918	ZNF395	0.455052	0.401087	0.470451	-0.617342	-0.868869	-0.959139	-1.09627	-0.788601	-1.0376	1.43114	1.30335	1.30673
ENSG00000186919	ZACN	0.245634	0.0624074	0.181608	-0.960239	-0.30946	-0.87599	-1.23606	-0.397225	-1.03848	1.31408	1.30019	1.71354
ENSG00000187098	MITF	-0.173974	-0.110378	-0.146841	-0.41329	-0.776558	-0.436891	-1.04496	-0.856204	-0.790113	1.59642	1.61727	1.53553
ENSG00000187189	TSPYL4	0.501762	0.643092	0.215473	-1.29093	-1.19562	-1.06234	-0.446899	-0.636213	-0.62452	1.27942	1.37345	1.24333
ENSG00000187498	COL4A1	0.617024	0.7636	0.810271	-0.729291	-0.848597	-0.665774	1.11639	1.06112	1.23576	-1.2376	-1.06534	-1.05756
ENSG00000187735	TCEA1	1.25668	1.82874	1.41656	-0.115199	-1.12292	-0.563336	-0.0371325	-0.115633	0.0724485	-0.673459	-0.73907	-1.20768
ENSG00000187942	LDLRAD2	0.982731	1.28803	1.12149	-1.7483	-1.10975	-1.58258	0.0508417	0.0415222	-0.0198135	0.319579	0.29181	0.364447
ENSG00000188153	COL4A5	-0.0526427	0.0647031	-0.0909513	-0.869618	-0.868934	-0.940296	-0.738141	-0.61322	-0.572632	1.41462	1.59911	1.668
ENSG00000188227	ZNF793	2.00709	1.10117	1.70888	-0.595378	-0.595378	-0.595378	-0.595378	-0.595378	-0.595378	-0.595378	-0.595378	-0.0541151
ENSG00000188229	TUBB4B	-0.88656	-1.03913	-1.90759	0.527201	1.74072	1.18643	-0.389168	0.557727	-0.305523	0.350305	0.29179	-0.126193
ENSG00000188467	SLC24A5	-0.987426	-1.5489	-1.37356	0.834218	0.165691	0.765952	-0.0764176	-0.743351	-0.350643	1.1702	1.27156	0.872671
ENSG00000188483	IER5L	1.44471	1.20282	1.25579	-0.52924	-0.156451	-0.222717	0.379447	0.294728	0.285017	-1.33597	-1.23611	-1.38203
ENSG00000189057	FAM111B	-1.31437	-1.35029	-1.47104	1.45638	1.02543	1.32044	-0.0437557	-0.235578	-0.0769888	0.402116	0.370386	-0.0827291
ENSG00000189060	H1F0	1.2336	1.36877	1.53895	-1.50565	-1.15963	-1.25863	-0.11521	0.0365127	-0.0412369	0.0341729	-0.150391	0.0187397
ENSG00000189067	LITAF	1.25352	1.52791	1.41667	-1.02175	-1.24652	-1.31961	-0.373353	0.00267358	-0.659262	0.416576	0.0176397	-0.0144829
ENSG00000189068	VSTM1	-1.42572	-1.1676	-1.56464	0.615544	1.6853	1.26025	0.240463	0.00182377	0.231401	0.434109	-0.169658	-0.141269
ENSG00000189221	MAOA	-2.17111	-1.54673	-1.06227	0.634068	0.581876	0.153944	0.64305	0.74895	0.48504	0.461195	0.581799	0.490187
ENSG00000196159	FAT4	0.0548081	0.200161	0.0342515	-0.699393	-0.968737	-0.932089	-0.763755	-0.755228	-0.714276	1.26522	1.54293	1.73611
ENSG00000196335	STK31	0.326504	0.311895	0.219724	1.58733	1.40629	1.19473	-0.562335	-0.689161	-0.379846	-1.1414	-1.13277	-1.14097
ENSG00000196365	LONP1	1.24	1.03725	1.3302	-0.99345	-0.507491	-0.726168	0.588	0.740692	0.578197	-1.05916	-1.19347	-1.0346
ENSG00000196405	EVL	1.21308	1.51781	1.52153	-0.136886	-0.0758207	-0.00938852	-0.150895	-0.00740978	-0.0587944	-1.30509	-1.32534	-1.1828
ENSG00000196437	ZNF569	1.40018	1.59332	1.48015	0.0708377	-0.266396	-0.630727	0.0206827	-0.322191	0.000155389	-1.11534	-1.11534	-1.11534
ENSG00000196517	SLC6A9	1.4605	1.2213	1.41445	-0.962933	-0.745426	-0.735777	0.269368	0.525658	0.415423	-1.05187	-1.10937	-0.701325
ENSG00000196569	LAMA2	1.09481	1.2311	1.292	-1.22171	-1.26279	-0.905559	-0.916392	-0.649755	-0.45638	0.334313	0.555608	0.904745
ENSG00000196576	PLXNB2	0.561647	0.461765	0.742475	-1.16381	-1.2953	-1.11355	-0.742774	-0.482332	-0.608326	0.993243	1.28086	1.36611
ENSG00000196781	TLE1	1.10786	1.37193	1.56563	-0.745916	-0.284502	-0.546295	-0.744277	-1.21655	-1.4692	0.340188	0.276021	0.345118
ENSG00000196876	SCN8A	0.217642	0.551953	0.275434	-0.509781	-1.62993	-0.620448	-0.762512	-0.650825	-0.851657	0.929408	1.63275	1.41796
ENSG00000196878	LAMB3	-0.360423	-0.29149	-0.284126	0.248208	0.387207	0.355178	1.18631	1.42399	1.29632	-1.43767	-1.27384	-1.24965
ENSG00000196998	WDR45	1.01913	1.44312	1.76042	-0.889475	-0.612284	-0.830862	-0.315926	-0.620487	-1.51624	0.102062	0.337611	0.122926
ENSG00000197006	METTL9	1.92571	1.14501	1.15185	0.193642	-0.154182	0.0309638	-0.129364	-0.325552	-0.285371	-0.878557	-1.4786	-1.19555
ENSG00000197046	SIGLEC15	-0.535348	-0.403211	-0.36963	0.250986	0.311572	0.438407	1.41695	1.20916	1.40215	-1.19892	-1.19738	-1.32474
ENSG00000197157	SND1	1.47666	1.36181	1.33905	-1.01023	-0.177461	-0.0657695	-0.383538	0.226321	0.529764	-1.15889	-1.13443	-1.00329
ENSG00000197256	KANK2	0.16575	0.226933	0.262622	-1.01606	-0.804476	-0.781797	-0.933335	-0.726505	-0.802808	1.46364	1.60728	1.33876
ENSG00000197261	C6orf141	-0.92147	-1.74105	-2.03001	0.728066	0.531686	0.308585	0.149227	0.358308	0.30777	0.968066	0.602441	0.738388
ENSG00000197324	LRP10	-0.566385	-0.573448	-0.521626	-1.09079	-0.92536	-1.06497	0.0103508	0.00458677	0.19245	1.46346	1.50964	1.56208
ENSG00000197380	DACT3	1.59895	1.56443	1.61623	-0.0913376	-0.160116	-0.53773	-0.353496	-0.411214	-0.56722	-1.12719	-0.735752	-0.795552
ENSG00000197457	STMN3	1.81045	1.57114	1.43837	-0.718504	-0.143522	-0.718504	-0.718504	-0.181332	-0.184087	-0.718504	-0.718504	-0.718504
ENSG00000197565	COL4A6	0.237815	0.0454991	0.236589	-0.636746	-0.836667	-1.16589	-0.475882	-0.879454	-0.882572	1.01615	1.55316	1.788
ENSG00000197632	SERPINB2	1.73751	1.60235	1.44319	-0.878311	-0.714468	-0.843304	-0.0321963	-0.340409	-0.117534	-0.470986	-0.581511	-0.804335
ENSG00000197746	PSAP	0.562744	0.609521	0.644889	-0.940179	-0.828651	-1.0328	-0.97549	-0.915444	-0.848882	1.12775	1.0685	1.52804
ENSG00000197747	S100A10	-1.01463	-0.995274	-0.850445	-0.257308	0.186509	-1.77831e-05	-0.709035	-0.424948	-0.556223	1.69576	1.4003	1.5253
ENSG00000197879	MYO1C	0.663167	0.513443	0.685426	-1.33494	-1.20382	-0.945001	-0.859485	-0.560582	-0.556982	1.07835	1.25079	1.26964
ENSG00000198053	SIRPA	1.59261	1.62227	1.54921	-0.319232	-0.153324	-0.0757368	-0.529393	-0.3267	-0.630723	-1.04563	-0.788436	-0.894908
ENSG00000198056	PRIM1	0.0201361	-0.69491	-0.51148	0.692299	0.510953	0.605887	1.6427	0.647098	0.974185	-1.32712	-1.42815	-1.1316
ENSG00000198087	CD2AP	-1.69078	-1.52273	-1.05231	1.67085	0.444652	0.805158	-0.0538482	-0.382059	0.28407	0.731784	0.481705	0.283506
ENSG00000198121	LPAR1	1.62275	1.72965	1.48507	-0.398827	-0.489709	-0.281333	-0.268303	-0.411307	-0.344631	-0.841425	-0.909921	-0.892006
ENSG00000198353	HOXC4	-1.45298	-1.28523	-1.60445	0.106507	0.441364	0.52362	0.877731	1.49471	1.07938	-0.095922	-0.0470621	-0.0376733
ENSG00000198363	ASPH	-1.70578	-1.37302	-1.1274	0.09379	-0.604572	-0.243477	1.24457	0.661998	1.11508	0.553653	0.737583	0.64758
ENSG00000198453	ZNF568	1.99581	1.31	1.36085	-0.304607	-0.39601	0.11148	-1.07052	-0.429277	-0.922697	-0.312843	-0.614572	-0.727622
ENSG00000198478	SH3BGRL2	-1.1714	-1.05484	-1.15213	0.86132	0.529556	0.549202	1.21953	1.00785	1.34635	-0.720003	-0.589449	-0.825984
ENSG00000198538	ZNF28	1.27413	1.23799	1.87591	-1.32236	-0.468095	-1.32236	-0.23769	-0.345014	-0.0674057	0.134006	-0.626935	-0.132168
ENSG00000198542	ITGBL1	-0.391975	-0.299767	-0.4177	0.371653	0.331428	0.367207	-1.22404	-1.34007	-1.32107	1.20219	1.29153	1.4306
ENSG00000198589	LRBA	-0.5122	-0.378932	-0.593079	1.42322	1.18638	1.36598	-1.23821	-1.4494	-0.881334	0.0548071	0.568975	0.453795
ENSG00000198598	MMP17	1.2859	1.23086	1.49123	-1.11835	-1.15214	-1.2763	0.295331	0.591283	0.256922	-0.373472	-0.604123	-0.627144
ENSG00000198626	RYR2	-1.94744	-1.01608	-1.16299	1.17829	1.01988	1.05485	-0.319283	-0.456765	0.212647	0.0816868	0.694231	0.660969
ENSG00000198648	STK39	-1.35848	-1.49788	-1.75198	0.596329	0.709581	0.132108	0.0844695	0.0275522	0.089839	1.04173	1.02501	0.901718
ENSG00000198668	CALM1	-1.25493	-1.15447	-1.25649	0.166656	0.397672	-0.0221918	-0.337173	-0.321621	-0.404405	1.62351	1.39381	1.16963
ENSG00000198739	LRRTM3	1.71842	1.28007	1.41579	-1.29962	-1.29962	0.0449592	0.110807	-0.495483	-0.168525	-0.607422	-0.598938	-0.100434
ENSG00000198768	APCDD1L	-0.0710755	-0.0642434	-0.0725434	0.286792	0.267503	0.352209	1.20227	1.20376	1.23614	-1.47598	-1.39372	-1.47112
ENSG00000198848	CES1	-1.01093	-1.10432	-1.09833	0.980786	1.13757	1.05569	0.820217	0.847333	0.856286	-0.843122	-0.828198	-0.812987
ENSG00000198883	PNMA5	-0.116059	-0.0823968	-0.0950797	1.50085	1.63164	1.64239	-0.73077	-0.673736	-0.715719	-0.787037	-0.787037	-0.787037
ENSG00000198930	CSAG1	0.077616	0.0310038	-0.129407	1.3757	1.70023	1.59275	-0.614629	-0.84193	-0.84193	-0.84193	-0.84193	-0.665539
ENSG00000198933	TBKBP1	1.56832	1.04253	1.52747	-1.58294	-0.822556	-0.474471	-0.671822	-0.455345	-0.914547	0.307163	0.167023	0.30918
ENSG00000198934	MAGEE1	-0.539761	-0.326923	-0.627636	-1.22866	-1.22866	-1.22866	0.311774	0.516996	0.451198	1.43609	1.15342	1.31082
ENSG00000203721	LINC00862	-1.09113	-1.2179	-1.28989	0.611014	-0.0352654	0.509117	1.24916	1.33711	1.39561	-0.459371	-0.423394	-0.585062
ENSG00000203865	ATP1A1-AS1	-1.30456	-1.22755	-1.48828	0.201294	0.946497	0.670955	-0.106372	-0.65389	-0.338316	1.16261	1.06863	1.06899
ENSG00000204055	AL158151.1	1.42905	1.2509	1.11999	-0.375142	-0.211748	-0.368179	0.504111	0.308036	0.346533	-1.29556	-1.31292	-1.39507
ENSG00000204392	LSM2	0.14892	-0.516058	0.0619926	0.617663	0.866327	0.639282	0.934943	1.02053	0.703964	-1.67481	-1.50876	-1.29399
ENSG00000204442	FAM155A	0.428734	0.510527	0.449139	-0.785784	-0.67978	-0.636017	-1.09185	-1.0861	-1.09016	1.43975	1.21186	1.32969
ENSG00000204525	HLA-C	-0.315103	-0.461297	-0.265631	-1.24142	-1.15232	-1.41217	0.28649	0.286503	0.202058	1.35949	1.25743	1.45597
ENSG00000204568	MRPS18B	-0.237209	-0.16512	-0.415822	0.624033	0.964741	0.446988	0.870549	1.19772	0.962762	-1.45192	-1.19168	-1.60504
ENSG00000204673	AKT1S1	1.596	1.41951	1.52038	-1.66739	-0.111344	-0.164834	-0.218419	-0.265903	-0.322006	-0.520406	-0.712491	-0.553095
ENSG00000204767	FAM196B	1.00114	1.65031	1.24843	0.140827	-0.392823	-0.15073	0.0344485	0.182775	0.281823	-1.15729	-1.28579	-1.55311
ENSG00000204899	MZT1	-1.34451	-1.69517	-0.891784	0.983907	0.332737	0.325337	1.3962	0.369437	1.18504	0.386696	-0.25005	-0.79784
ENSG00000204941	PSG5	1.10288	1.38279	1.74414	0.150174	-1.83159	0.00343563	-0.469844	-0.604583	-0.834749	-0.218787	-0.0864944	-0.337366
ENSG00000205336	ADGRG1	0.185147	0.0183936	-0.00871954	-0.420312	-0.913943	-0.451992	-0.86227	-0.926699	-1.14139	1.55733	1.59342	1.37104
ENSG00000205426	KRT81	-0.0193358	-0.10112	-0.0650003	0.519078	0.711598	0.579598	0.995817	1.01297	0.939311	-1.5597	-1.5286	-1.48462
ENSG00000205542	TMSB4X	-1.26376	-1.50332	-0.739475	-0.485602	0.524993	-0.489321	0.0967351	-0.0195052	-0.244819	1.6402	1.25839	1.22548
ENSG00000210082	MT-RNR2	1.68318	0.659453	1.6127	-0.267032	-0.591671	0.297234	-0.548356	-1.44561	-1.48161	-0.121421	0.0858315	0.117302
ENSG00000211445	GPX3	-1.66767	-1.27166	-1.84925	0.753713	0.737644	0.813837	0.084295	0.126302	0.434728	0.569861	0.451701	0.8165
ENSG00000211772	TRBC2	0.564188	0.000417008	0.0778499	1.46445	1.20085	1.66001	-0.888272	-0.562964	-0.567607	-1.01867	-1.01315	-0.917094
ENSG00000213190	MLLT11	-1.09313	-1.18159	-1.48757	-0.121347	-0.580441	-0.537152	0.422402	0.259023	0.485027	1.61146	1.16977	1.05353
ENSG00000213401	MAGEA12	0.0257918	-0.0111594	-0.0933067	1.62694	1.49788	1.56903	-0.604767	-0.699212	-0.66674	-0.809083	-0.917684	-0.917684
ENSG00000213465	ARL2	-0.195197	-0.697216	-0.168592	0.390619	1.33516	0.533114	0.790666	1.04461	1.00695	-1.17586	-1.51276	-1.35149
ENSG00000213626	LBH	1.41095	1.58095	1.58969	-1.08274	-1.01362	-1.08275	-0.65392	-0.35174	-0.0246722	-0.0575247	-0.211403	-0.103217
ENSG00000213654	GPSM3	-1.34342	-1.40527	-1.46425	-0.469049	-0.150563	-0.378534	0.985504	1.11459	0.673144	0.688147	0.7761	0.9736
ENSG00000213694	S1PR3	1.27626	1.60665	1.89635	-0.643009	-0.417885	-1.06207	-0.110145	-0.238789	-0.370672	-0.57692	-0.597006	-0.76276
ENSG00000213722	DDAH2	0.387752	0.0595194	0.273757	-1.18121	-0.112412	-1.46059	-0.536267	-0.647826	-0.893003	1.19477	1.30333	1.61218
ENSG00000213853	EMP2	-0.0376994	-0.039312	0.123301	0.621288	0.840147	0.743435	0.708216	1.05564	0.630106	-1.43996	-1.36356	-1.84161
ENSG00000213949	ITGA1	0.0958222	0.484683	0.168083	-1.18965	-1.42827	-1.21193	-0.279082	-0.427209	-0.246776	1.22853	1.2671	1.53868
ENSG00000214049	UCA1	-0.993666	-0.721487	-1.31516	1.44936	1.82376	1.34441	-0.412765	-0.0256923	-0.172214	-0.341148	-0.249417	-0.385972
ENSG00000214193	SH3D21	1.75492	0.925915	1.26169	-1.14993	-0.770521	-1.14993	-0.610116	-0.657546	-0.918199	0.518262	0.402012	0.393444
ENSG00000218336	TENM3	0.949347	1.73459	1.40209	-0.16196	-0.489306	0.561152	-0.38816	-0.297445	0.241057	-1.25053	-1.01708	-1.28375
ENSG00000221852	KRTAP1-5	1.36559	1.56562	1.49505	-0.746128	-1.26065	-1.26065	0.0603966	0.196765	-0.576512	-0.0774639	-0.526864	-0.235155
ENSG00000221867	MAGEA3	-0.0182407	-0.0768942	0.116182	1.50589	1.6541	1.50589	-0.72388	-0.662926	-0.706188	-0.840617	-0.838462	-0.914856
ENSG00000221923	ZNF880	1.45402	1.38918	1.61034	0.48255	-0.152271	0.0209939	-0.743179	-0.530022	-0.62095	-0.917851	-1.16875	-0.824069
ENSG00000223511	AL683807.1	-1.57956	-1.57956	-0.973308	1.48201	-0.211916	1.117	0.871775	0.568249	0.493746	-0.391429	0.29281	-0.0898307
ENSG00000223749	MIR503HG	1.35387	1.04095	1.35486	-0.550065	-0.418196	-0.655403	0.969609	0.537357	-0.181574	-1.41865	-1.00334	-1.02941
ENSG00000224407	AL136988.1	-0.032341	-0.0545954	-0.0410568	-0.977587	-0.514617	-1.01848	-0.838967	-0.536221	-0.656341	1.72062	1.51815	1.43143
ENSG00000224729	PCOLCE-AS1	1.3309	1.50488	1.22839	-0.228416	0.0914085	-0.0602914	-0.142353	0.108758	0.129078	-1.39229	-1.50983	-1.06024
ENSG00000225614	ZNF469	1.5239	1.7988	1.55066	-0.346254	-0.727028	-0.346254	-0.327583	-0.21812	-0.727028	-0.727028	-0.727028	-0.727028
ENSG00000225663	MCRIP1	1.55067	1.15257	1.11275	-1.359	-1.39655	-1.34448	0.215791	0.228195	0.163502	-0.0748964	-0.486255	0.237712
ENSG00000225855	RUSC1-AS1	0.654183	0.367179	0.569584	-0.183633	-0.0234815	-0.017506	1.04442	0.935784	1.1495	-1.51114	-1.65373	-1.33116
ENSG00000226191	CLK3P2	1.57968	1.20166	1.76673	-0.542677	-0.535255	-0.0789534	-0.511594	-1.17658	-1.17658	-0.447299	0.203811	-0.282938
ENSG00000226445	BX322234.1	1.47328	1.57537	1.65718	-0.92637	-1.05681	-1.02275	-0.471968	-0.389402	-0.346743	-0.174041	-0.208915	-0.10883
ENSG00000227234	SPANXB1	-0.642771	-0.694691	-0.72337	1.47172	1.74985	1.53663	-0.0728227	-0.085557	-0.10976	-0.801032	-0.813748	-0.814445
ENSG00000228065	LINC01515	-1.26561	-1.33472	-1.38472	1.22649	1.55196	1.25844	0.11979	-0.150008	-0.254959	-0.0980931	0.0309154	0.30052
ENSG00000228221	LINC00578	1.87743	1.51664	1.54084	-0.584638	-0.584638	-0.584638	-0.584638	-0.584638	-0.584638	-0.584638	-0.257808	-0.584638
ENSG00000228630	HOTAIR	-1.01481	-1.07347	-0.829355	-0.330763	-0.532808	-0.471289	0.0868728	-0.261562	-0.24137	1.35884	1.8234	1.48631
ENSG00000228716	DHFR	-0.839783	-1.14024	-1.8125	1.42269	1.07684	1.30271	0.332761	-0.133304	0.45734	0.245519	-0.369495	-0.542537
ENSG00000229563	LINC01204	-0.584168	-0.411566	-0.395608	0.795117	0.736753	0.795114	1.09235	1.21907	0.734917	-1.20981	-1.38028	-1.3919
ENSG00000231106	LINC01436	0.13297	-0.314104	-0.427839	1.01328	0.742771	0.339011	0.804688	0.750569	1.25716	-1.62716	-1.34497	-1.32639
ENSG00000231290	APCDD1L-AS1	-0.21767	-0.333818	-0.364342	0.733075	0.816687	0.759161	1.09342	0.856097	0.937052	-1.35108	-1.52545	-1.40314
ENSG00000231298	LINC00704	-0.597531	-0.841368	-0.526332	0.981994	1.03345	0.766459	1.0863	0.985551	0.727235	-1.21123	-1.20773	-1.1968
ENSG00000231925	TAPBP	0.0169589	0.178276	0.092226	-1.19739	-0.73621	-0.850436	-0.942673	-0.335505	-0.659555	1.44285	1.12965	1.8618
ENSG00000232358	AL050404.1	1.11645	1.09704	1.15133	-0.522968	-0.309368	-0.307603	0.679141	0.594158	0.596953	-1.36504	-1.36504	-1.36504
ENSG00000232774	AL355916.1	-0.741097	-0.416947	-0.525635	1.01866	0.718538	0.600406	1.18037	0.816026	1.12001	-1.33222	-1.33222	-1.10589
ENSG00000233532	LINC00460	-1.41293	-1.44237	-1.85807	0.324091	0.467779	0.177985	0.768688	0.00676598	0.890669	1.07579	0.310922	0.690683
ENSG00000234284	ZNF879	1.48876	1.3154	2.03856	-0.601742	-0.601742	-0.601742	-0.601742	-0.601742	-0.601742	-0.601742	-0.0287879	-0.601742
ENSG00000234745	HLA-B	-0.068038	-0.150649	-0.0290738	-1.47553	-1.35021	-1.61242	0.462301	0.435455	0.419772	1.10137	1.06496	1.20206
ENSG00000235790	AC114488.2	1.55301	1.69432	1.4303	-0.627528	-1.11684	-0.512788	0.0702683	-0.184996	-0.90794	-0.073047	-0.765535	-0.55922
ENSG00000235903	CPB2-AS1	-0.847148	-0.790833	-0.723817	0.65693	0.402299	0.891453	1.09223	1.10684	1.39449	-1.06627	-1.11395	-1.00223
ENSG00000236107	AC010127.1	0.339709	0.608681	0.194135	-1.32155	-1.1423	-0.716086	-0.615049	-0.945207	-0.373975	0.952798	1.37489	1.64396
ENSG00000236467	KCNMA1-AS1	1.01083	0.899966	1.1415	0.302531	0.3469	0.267804	0.147678	0.0924666	0.453044	-1.42594	-1.81123	-1.42556
ENSG00000236886	AC007563.2	1.45961	1.40024	1.43435	-0.260278	-0.515583	0.199488	-0.133815	-0.0754281	0.134719	-1.26084	-1.25684	-1.12563
ENSG00000237149	ZNF503-AS2	1.63665	1.40908	1.47899	-0.661588	-0.822267	-0.707279	0.244446	-0.127017	0.22989	-0.891087	-0.965263	-0.824554
ENSG00000238243	OR2W3	-1.67289	-1.52101	-1.25502	0.262651	0.184017	0.376665	-0.044471	0.10809	0.197286	1.32097	0.719995	1.32372
ENSG00000240225	ZNF542P	-0.744533	-0.337534	-0.355991	0.872767	0.369462	0.4538	-1.02459	-1.36923	-1.38385	1.42868	1.17576	0.91526
ENSG00000240694	PNMA2	-0.440995	-0.635639	-0.498202	-0.0382694	-0.169482	0.0163482	-0.983471	-1.04188	-0.88348	1.56082	1.60255	1.5117
ENSG00000241015	TPM3P9	1.67539	1.39562	1.24346	-0.848177	-0.159741	0.0689612	-0.725899	-1.41737	-1.11471	-0.212487	-0.198837	0.29378
ENSG00000242265	PEG10	-0.600547	-0.47481	-0.555152	0.488472	0.17217	0.485525	-1.34309	-1.18292	-0.989659	1.0943	1.45061	1.45511
ENSG00000246859	STARD4-AS1	1.1956	1.31633	1.28045	0.185781	0.0771818	-0.0488825	0.100684	0.0621232	0.113864	-1.51057	-1.42535	-1.34721
ENSG00000248890	HHIP-AS1	-0.208724	-0.417139	-0.328525	0.662336	0.548652	0.769632	1.07034	1.03275	1.08728	-1.29486	-1.42123	-1.50051
ENSG00000248905	FMN1	-1.764	-1.61859	-0.57514	1.36869	-0.271064	1.17709	-0.421654	0.318204	0.752283	-0.100576	0.336688	0.798064
ENSG00000249306	LINC01411	-1.32795	-1.12307	-1.08281	0.0283181	0.576627	0.18925	-0.308903	-0.698443	-0.384424	1.4378	1.28515	1.40846
ENSG00000249406	AC015909.1	1.33333	1.72118	1.45	-1.0946	-1.14525	-0.953892	-0.179428	0.1961	-0.014659	-0.674285	-0.383548	-0.254933
ENSG00000250303	AP002884.1	-1.33895	-1.30766	-1.00775	0.0073138	0.307856	0.334064	0.218231	-0.809864	-0.386321	1.57347	1.35243	1.05718
ENSG00000250320	AC113383.1	-1.56404	-1.19495	-1.45072	0.923412	0.304459	1.59366	0.73126	0.444307	0.755948	-0.480044	-0.0393665	-0.0239304
ENSG00000250961	AC025470.2	1.25187	1.42664	1.49163	-1.3849	0.0561179	0.175179	0.382389	-0.53305	-0.186692	-0.651631	-0.642644	-1.3849
ENSG00000253159	PCDHGA12	1.10845	1.48726	1.86773	-1.11025	-0.478569	-0.227387	-1.11025	-0.275772	-1.11025	0.0251746	-0.0821532	-0.0939755
ENSG00000253276	CCDC71L	1.28792	1.14135	1.31583	-1.20301	-1.3137	-1.23912	0.650221	0.258248	0.569327	-0.276586	-0.593467	-0.597016
ENSG00000253741	AC108002.1	-0.962418	-1.97258	-1.29697	0.790465	1.09381	0.650338	-0.345655	-0.260375	-0.139076	0.879518	0.615962	0.946981
ENSG00000253837	AC090197.1	1.4536	1.45316	1.48102	-0.727675	-0.868522	-0.428593	0.150814	0.089708	0.365821	-1.06191	-0.914658	-0.992763
ENSG00000253898	LINC01419	1.43387	1.38071	1.31259	0.192428	0.42427	0.484873	-0.526673	-1.03079	-0.578896	-1.03079	-1.03079	-1.03079
ENSG00000254187	AC008708.2	-0.404073	-0.178315	-0.329268	0.375193	0.221086	-0.0627409	1.28622	1.45321	1.41144	-1.25759	-1.25759	-1.25759
ENSG00000254192	AC011365.2	1.43604	1.75754	1.37095	0.113699	-0.737854	-1.09832	-1.05727	-0.565295	-0.176091	0.106287	-0.394407	-0.755276
ENSG00000254842	LINC02551	-1.53033	-1.53033	-1.53033	1.13837	0.808858	0.781849	0.450856	0.655369	-0.0797107	0.35156	0.75819	-0.274357
ENSG00000255248	MIR100HG	-0.0574251	-0.311236	-0.0776065	1.01497	0.925418	1.01916	0.702373	0.618196	0.631882	-1.52193	-1.32269	-1.62111
ENSG00000255874	LINC00346	-1.38031	-1.44126	-1.12409	0.609442	0.284276	1.26927	-0.406969	-0.37137	-0.47173	0.976582	1.2483	0.807859
ENSG00000257219	LINC02407	-1.07981	-1.318	-1.94319	-0.0979937	0.0336045	0.0640101	0.378504	0.294344	0.209115	1.29308	1.16653	0.999793
ENSG00000257225	AC079601.1	1.32813	1.6072	1.0308	-1.07949	-1.14044	-0.969891	-0.494157	-0.841056	-0.737735	0.269485	0.303983	0.723172
ENSG00000257335	MGAM	-0.956389	-0.941163	-0.748865	-0.174971	-0.209343	0.0454376	-0.59044	-0.547112	-0.619313	1.49939	1.73271	1.51006
ENSG00000257337	AC068888.1	1.21643	1.39506	1.38066	0.0814285	-0.347201	0.163924	0.0140828	-0.564906	0.413059	-1.67275	-1.21746	-0.862325
ENSG00000257453	AC011611.3	1.55873	1.2235	1.31057	-1.36124	-1.11341	-0.916715	0.200437	0.299621	0.470773	-0.36184	-0.45314	-0.857286
ENSG00000258424	AL512791.1	-1.98893	-0.949021	-0.881986	0.059459	0.720618	-0.149436	-0.205619	-0.276472	0.105521	1.72834	0.831592	1.00593
ENSG00000258666	AL157871.4	1.38803	1.77162	1.5431	-0.917376	-0.353388	-0.128699	-0.226859	-0.323185	-0.152221	-0.670459	-0.767309	-1.16326
ENSG00000258725	PRC1-AS1	-0.289605	-0.281551	-0.639722	-1.16898	-1.53018	-1.38777	0.989243	0.729341	0.785459	0.978843	1.08232	0.732598
ENSG00000258873	DUXA	0.352801	-0.222683	-0.319867	1.60622	1.30259	1.71313	-1.10687	-0.581724	-0.805151	-0.46775	-0.733204	-0.737502
ENSG00000259207	ITGB3	-0.433884	-0.213955	-0.880557	0.163676	-0.289648	0.294495	1.31778	1.33015	1.77536	-0.968871	-1.08685	-1.0077
ENSG00000259727	AC103740.2	-1.39792	-1.74975	-1.4417	0.559748	0.81268	0.700296	-0.156826	-0.0516999	0.0422841	0.987183	0.83749	0.858216
ENSG00000259954	IL21R-AS1	0.335023	0.245201	0.288007	-0.75794	-0.701573	-0.710224	1.42076	1.47784	1.37454	-1.02436	-1.23482	-0.712449
ENSG00000261115	TMEM178B	-1.96026	-1.61274	-1.22883	0.161773	0.430326	0.448262	0.892847	0.688769	0.89885	0.44709	0.476153	0.357768
ENSG00000261534	AL596244.1	-1.17557	-1.27649	-1.99933	0.183565	0.331853	0.402209	0.139763	0.0749843	0.0498109	1.32896	0.900639	1.03961
ENSG00000261780	LINC02582	-0.291478	-0.318801	-0.28802	1.41531	1.43835	1.45972	0.105097	0.0664248	0.0893759	-1.22533	-1.22533	-1.22533
ENSG00000261801	LOXL1-AS1	1.25954	1.49755	1.40059	-0.678292	-0.76764	-0.878868	-0.848276	-1.26239	-0.783299	0.526636	0.409631	0.124811
ENSG00000262413	AC145207.2	-0.747309	-1.37716	-1.82435	-0.230607	1.11856	0.213563	0.106876	1.34749	0.133511	1.21779	0.539404	-0.497775
ENSG00000262831	AC145207.3	1.19941	1.09554	1.13002	-1.62817	-1.19825	-1.65043	0.220176	0.0252958	0.0288317	0.379465	0.213706	0.184408
ENSG00000263711	AC079062.1	-0.205346	-0.267377	-0.405309	1.46338	1.33963	1.49561	0.0315355	0.12915	0.0978845	-1.14558	-1.26582	-1.26776
ENSG00000263873	AP003396.5	-0.316274	-0.307084	-0.335965	0.221601	1.05156	0.607624	-1.40242	-1.29012	-1.398	1.33965	0.674872	1.15455
ENSG00000265972	TXNIP	1.28756	1.39391	1.59994	-1.12001	-1.35088	-1.25332	-0.0244418	-0.177215	0.172978	-0.286565	-0.210357	-0.0316072
ENSG00000266074	BAHCC1	1.81001	1.35738	1.14369	-1.13664	-0.824497	0.209697	0.1308	0.0697006	-0.0568409	-0.715974	-1.14386	-0.843452
ENSG00000267107	PCAT19	0.0663519	-0.133128	0.00222175	-0.601452	-0.758374	-0.601452	1.69591	1.41686	1.56375	-0.869869	-0.827122	-0.953695
ENSG00000267128	RNF157-AS1	1.58748	1.50741	1.26876	-0.210089	-0.597674	-1.86015	-0.39687	-0.300401	0.170265	-0.424717	-0.407145	-0.336862
ENSG00000267283	AC005306.1	1.83154	1.20955	1.41175	0.155274	-1.01499	-1.05383	0.161824	-0.0864299	-0.999532	-0.432635	-0.361639	-0.820876
ENSG00000267328	AC002398.2	1.48957	1.34551	1.73274	-1.0308	-1.02843	-1.2336	-0.17398	-0.104613	-0.246027	-0.0956718	-0.352201	-0.30249
ENSG00000267374	AC016205.1	-2.0347	-1.09349	-0.755828	-0.758483	-0.136195	-0.0194874	1.09126	1.10443	1.0885	0.604676	0.703895	0.205427
ENSG00000267505	AC005180.2	-1.23174	-1.1775	-1.3359	-0.685491	-0.453408	-0.468925	0.907169	0.610064	0.325266	1.22225	1.10208	1.18614
ENSG00000267601	AC022966.1	1.6217	1.43078	0.657028	-1.18463	-1.73172	-1.03487	-0.242093	-0.0800229	0.44486	-0.17142	0.349681	-0.0592928
ENSG00000268758	ADGRE4P	-0.869444	-0.366656	-0.201409	0.308833	0.916088	1.01013	0.877146	1.00796	1.1691	-1.23153	-1.38904	-1.23119
ENSG00000269416	LINC01224	-0.12271	-0.306167	-0.454615	0.212649	0.23554	0.16099	1.39842	1.18751	1.51441	-1.3493	-1.31262	-1.16411
ENSG00000269893	SNHG8	1.75216	1.0687	1.49001	-1.12748	-0.729777	-1.29651	-0.100327	-0.567224	-0.827354	0.0725262	0.247154	0.018127
ENSG00000270816	LINC00221	0.456771	0.503568	0.27743	1.27555	1.53939	1.10643	-0.588826	-0.558482	-0.401219	-0.980284	-1.31291	-1.31742
ENSG00000270823	AC007938.2	-0.023277	0.179393	0.177831	-0.856305	-1.04868	-0.768913	-0.600422	-0.758966	-0.836349	1.61902	1.47736	1.43931
ENSG00000271581	AL671883.2	-0.0841202	-0.151011	-0.0366731	-1.60859	-1.32369	-1.39163	0.288798	0.331569	0.356969	1.15039	1.19685	1.27115
ENSG00000272154	AC244517.2	-1.40386	-1.05494	-1.36614	0.00948744	-0.488224	0.286861	0.135742	-0.0235007	-0.200049	1.21807	1.3422	1.54435
ENSG00000272159	AC087623.4	-1.81017	-1.23982	-1.38718	0.176764	0.898679	0.0546127	-0.354808	0.205003	0.522915	1.06911	1.15237	0.712526
ENSG00000272398	CD24	1.52277	1.70893	1.5631	-0.0521927	-0.218504	-0.235243	-0.761185	-0.960521	-0.855194	-0.556186	-0.600274	-0.555507
ENSG00000273149	AL138963.3	1.95302	0.747827	0.978141	-1.2211	-0.942888	-1.24326	-0.287547	-0.785215	-0.545065	0.658292	0.540989	0.146804
ENSG00000273621	RF02271	-0.472839	-0.382864	0.11944	0.949106	0.38634	1.28189	0.590126	1.00553	0.760474	-1.4124	-1.4124	-1.4124
ENSG00000275216	AL161431.1	-1.5191	-1.34529	-1.26371	0.759827	0.682518	1.0342	1.05939	0.884014	0.882675	-0.32315	-0.318268	-0.533104
ENSG00000275832	ARHGAP23	0.193618	0.257435	0.124984	-0.769574	-0.826933	0.013971	-1.23011	-0.791249	-1.18751	1.20892	1.69565	1.3108
ENSG00000277443	MARCKS	1.62031	1.70026	1.56313	-0.37459	-0.277833	-0.287506	-0.67615	-0.458584	-0.462261	-0.663146	-0.810835	-0.872799
ENSG00000277449	CEBPB-AS1	1.46449	1.27845	1.23966	-1.17178	-0.916508	-1.39149	0.695428	-0.00992509	0.401441	-0.42097	-0.462691	-0.70611
ENSG00000277586	NEFL	-0.629007	-0.393576	-0.204784	0.980044	1.5855	1.28729	-0.963089	-1.44288	-1.32916	0.538061	0.132274	0.439327
ENSG00000278530	CHMP1B2P	1.67441	1.48311	1.60071	-0.748263	-0.748263	-0.748263	-0.0989696	-0.748263	0.0747196	-0.748263	-0.748263	-0.244395
ENSG00000279232	AC008522.1	1.24492	1.93937	0.852623	-0.252722	-1.05808	-0.231149	0.469712	-0.511996	0.515392	-1.15311	-0.91549	-0.899467
ENSG00000279296	PRAL	1.47051	1.57253	1.68776	-0.860244	-1.07995	-0.860244	-0.013878	-0.6005	-0.484754	-0.228643	-0.443216	-0.159368
ENSG00000279713	AC080038.3	1.24671	1.47525	1.39815	-1.01304	-1.31611	-1.54652	0.199922	-0.109094	0.117332	-0.267668	-0.0217587	-0.163182
ENSG00000280195	AC245140.2	1.84913	1.06977	1.55225	-0.633451	-0.579064	-0.377242	0.204896	-0.0293326	-0.0345804	-0.810905	-1.08287	-1.1286
ENSG00000280927	CTBP1-AS	0.96167	2.11624	1.45118	-1.25502	-0.614532	-0.735994	0.0830999	-0.658148	-0.401567	-0.520272	-0.0841689	-0.342489
ENSG00000283480	AL512380.2	1.39346	1.83357	1.43688	-0.116995	-0.126695	-0.172641	-0.760834	-0.441417	-0.797722	-0.600243	-0.352058	-1.2953
ENSG00000285577	unknown59	0.944992	1.84549	1.50831	-0.776464	-1.33091	-0.511063	-0.958306	-0.507631	-0.645095	0.0513436	0.438621	-0.0592866
ENSG00000285600	unknown82	-0.227097	-0.144941	-0.399466	1.00965	1.27211	0.755932	0.502738	0.898254	0.598625	-1.22202	-1.60889	-1.4349
ENSG00000285677	unknown158	1.72491	1.39867	1.40958	-0.513662	-1.13593	-1.32186	-0.0728279	-0.117027	-0.182358	-0.0179541	-0.442297	-0.729252
ENSG00000286260	unknown713	-0.586102	-0.639027	-0.754051	1.19874	1.60988	1.27632	0.303665	0.433343	0.425588	-1.08945	-1.08945	-1.08945
ENSG00000286502	unknown948	1.39895	1.82822	1.52648	-1.1201	-0.90433	-0.730197	-0.279661	-0.331071	-0.142856	-0.396693	-0.564082	-0.284655
ENSG00000286898	unknown1334	1.25085	1.196	1.33041	0.127643	-0.000892481	0.0393329	0.278556	0.0591719	0.00180923	-1.30922	-1.46877	-1.50489
ENSG00000287051	unknown1484	-0.209881	-0.321893	-0.210845	0.608747	0.41488	0.653851	1.26317	0.919009	1.12478	-1.1143	-1.56376	-1.56376
ENSG00000287453	unknown1881	-1.32262	-1.62971	-1.61	0.0713086	-0.201168	-0.118891	0.80268	0.837395	0.744868	0.891584	0.954669	0.579882
ENSG00000288061	unknown2472	1.33123	0.981425	1.5265	0.493877	-0.126759	0.26469	0.193892	-0.140788	-0.592438	-1.47839	-1.25082	-1.20241
