# Supplementary material for: Engineered MED12 mutations drive leiomyoma-like transcriptional and metabolic programs by altering the 3D genome compartmentalization
Source: Nat Commun. 2023 Jul 10;14:4057. doi: 10.1038/s41467-023-39684-y (PMC10333368; doi:10.1038/s41467-023-39684-y)
Supplement: Supplementary file 6 — Supplementary Data 4 [file 41467_2023_39684_MOESM6_ESM.xlsx]

## Sheet: Primers
Supplementary Data 4: PCR Primers and Oligos
		5' ->3' direction
MED12 Exon 2 Sanger Sequencing	Forward primer	GAAGAGTGATGTTTGAGGGCG
	Reverse primer	AGGTCATGAAGGCAAACTCAG
sgRNA targeting MED12 Gly44 region for knock in	Top strand oligo	CACCGACGGCCTTGAATGTAAAACA
	Bottom strand oligo	AAACTGTTTTACATTCAAGGCCGTC
Homology Directed Repair (HDR) Single Strand Oligo for MED12 Gly44N mutaiton knock-in	MED12 insert template (200_bases_ssDNA)	CTTCCCCCTTCCCCTAAGGAAAAAACAACTAAACGCCGCTTTCCTGCCTCAGGATGAACTGACGGCCTTGAACGTGAAGCAGAACTTCAATAACCAGCCTGCTGTCTCTGGGGATGAGCATGGCAGTGCCAAGAACGTCAGCTTCAATCCTGCCAAGGTGAGACAACTCTGCCAGGCTGAAGGAAAAGGCTGGAAGAATC
qPCR priemrs for MED12 G44N mutation screening	Forward primer 1 (WT)	GCCTTGAATGTAAAACAAGGTTTC
	Forward primer 2 (MEDG44N)	GCCTTGAACGTGAAGCAGAACTTC
	Reverse primer	AGGTCATGAAGGCAAACTCAG
MED12 G44N Side directed mutagenesis for TIDER analysis	Forward overlapping primer	ACTGACGGCCTTGAACGTGAAGCAGAACTTCAATAACCAGCC
	Reverse overlapping primer	AGGCTGGTTATTGAAGTTCTGCTTCACGTTCAAGGCCGTACG
MED12 cDNA primers for Sanger Sequencing	Forward primer	CTTCGGGATCTTGAGCTACG
	Reverse primer	CAGCCAAGTCAGTGAACCAA
