# Supplementary material for: Engineered MED12 mutations drive leiomyoma-like transcriptional and metabolic programs by altering the 3D genome compartmentalization
Source: Nat Commun. 2023 Jul 10;14:4057. doi: 10.1038/s41467-023-39684-y (PMC10333368; doi:10.1038/s41467-023-39684-y)
Supplement: Supplementary file 9 — Source data [file 41467_2023_39684_MOESM9_ESM.xlsx]

## Sheet: Fig-1E
1e
	Week	Targeted HDR rate in cell population	Wild type rate in cell population	Indel (del-Insert) rate in cell population
	Week-1	0.07	0.352	0.52
	Week-4	0.057	0.45	0.465
	Week-6	0.026	0.835	0.135
	Week-7	0.009	0.909	0.08
	Week-8	0.009	0.987	0.002
	Week-9	0.005	0.991	0.004
				Deletion_rate	Insertion_rate
				0.466	0.054
				0.388	0.077
				0.125	0.01
				0.078	0.002
				0.001	0.001
				0.002	0.002

## Sheet: Fig-1F
Vessel Name: wt_htert_vs_mut_col_%10-2FBs_96_well_092521
Metric: Red Object Count Per Well Normalized to Elapsed time 0
Notes:
Analysis: htert_vs_mut_col_%10-2FBS_prolif_analysis092921
Date Time	Elapsed	FBS 10%,Col-1 (1) 3K / well	FBS 10%,Col-2 (1) 3K / well	FBS 10%,KO (1) 3K / well	FBS 10%,WT (1) 3K / well	FBS 10%,Col-1 (1) 3K / well (Std Err Img)	FBS 10%,Col-2 (1) 3K / well (Std Err Img)	FBS 10%, KO (1) 3K / well (Std Err Img)	FBS 10%, WT (1) 3K / well (Std Err Img)
2021-09-25 18:00:00	0	1	1	1	1	0	0	0	0
2021-09-25 20:00:00	2	0.968488	1.03639	0.987751	0.974061	0.0159066	0.0129957	0.0146652	0.014371
2021-09-25 22:00:00	4	0.983457	1.0569	0.97847	1.00072	0.0105783	0.0183693	0.0178722	0.0190477
2021-09-26	6	0.990262	1.0623	0.972416	1.04428	0.0137557	0.01624	0.0229848	0.0150084
2021-09-26 02:00:00	8	1.01283	1.09486	0.987956	1.13275	0.011044	0.0154542	0.022055	0.0198481
2021-09-26 04:00:00	10	1.06014	1.11717	1.02305	1.21934	0.0154603	0.0165496	0.0222852	0.0223232
2021-09-26 06:00:00	12	1.14966	1.18729	1.05255	1.31318	0.013343	0.0189681	0.0263286	0.0235317
2021-09-26 08:00:00	14	1.18536	1.2268	1.09778	1.38316	0.0169189	0.019397	0.0243946	0.0227407
2021-09-26 10:00:00	16	1.23486	1.29191	1.15308	1.44708	0.0174374	0.0236821	0.021035	0.0208764
2021-09-26 12:00:00	18	1.32118	1.34383	1.21189	1.52307	0.0179567	0.0175623	0.0278995	0.0276915
2021-09-26 14:00:00	20	1.38265	1.38987	1.24957	1.62567	0.022493	0.0253295	0.0346094	0.032523
2021-09-26 16:00:00	22	1.44537	1.47296	1.29098	1.76335	0.0241935	0.0245396	0.0332431	0.0346781
2021-09-26 18:00:00	24	1.5261	1.53818	1.37312	1.95501	0.0281818	0.0243199	0.0338012	0.0339753
2021-09-26 20:00:00	26	1.62175	1.60573	1.44708	2.14226	0.0267973	0.0266328	0.0429081	0.0374537
2021-09-26 22:00:00	28	1.73876	1.701	1.51037	2.33663	0.0302398	0.0305903	0.0415761	0.040671
2021-09-27	30	1.85991	1.81619	1.59728	2.525	0.0327893	0.0284332	0.04775	0.0383121
2021-09-27 02:00:00	32	1.97661	1.93453	1.67715	2.68057	0.0291572	0.0370069	0.0432254	0.0428409
2021-09-27 04:00:00	34	2.10801	2.05861	1.76848	2.87947	0.0372121	0.0416497	0.0534547	0.0496257
2021-09-27 06:00:00	36	2.25545	2.18695	1.8858	3.12539	0.0361773	0.0466798	0.057669	0.0480614
2021-09-27 08:00:00	38	2.38782	2.31815	1.99644	3.3595	0.0321524	0.0499841	0.0598451	0.05514
2021-09-27 10:00:00	40	2.50298	2.46355	2.08582	3.66479	0.0336618	0.0541261	0.056025	0.0558218
2021-09-27 12:00:00	42	2.67707	2.61598	2.17216	3.95832	0.0320776	0.0657331	0.0580546	0.0604934
2021-09-27 14:00:00	44	2.84551	2.7652	2.27026	4.23111	0.0309888	0.0761041	0.0666184	0.0588406
2021-09-27 16:00:00	46	3.05454	2.9511	2.36365	4.47654	0.0334905	0.0828203	0.0730755	0.0709026
2021-09-27 18:00:00	48	3.22377	3.15119	2.47626	4.7304	0.0299884	0.0984291	0.0713645	0.0716397
2021-09-27 20:00:00	50	3.40426	3.37398	2.52763	5.00265	0.0362323	0.118302	0.0688869	0.0722154
2021-09-27 22:00:00	52	3.62413	3.55499	2.60576	5.23614	0.0358262	0.127729	0.079858	0.0868405
2021-09-28	54	3.80725	3.80233	2.64638	5.44675	0.0477251	0.143662	0.0782355	0.0856415
2021-09-28 02:00:00	56	3.99545	3.99383	2.70415	5.73101	0.0485469	0.162192	0.0740534	0.111709
2021-09-28 04:00:00	58	4.2393	4.23807	2.75686	5.93625	0.0477717	0.184044	0.0727817	0.114557
2021-09-28 06:00:00	60	4.516	4.50387	2.83208	6.22423	0.0488561	0.198232	0.0684895	0.132509
2021-09-28 08:00:00	62	4.70198	4.71434	2.79222	6.29011	0.0556354	0.222527	0.0839959	0.143528
2021-09-28 10:00:00	64	4.88637	4.99055	2.84307	6.36163	0.0594656	0.247304	0.0840649	0.14434
	WT			MED12(G44N)-1			MED12(G44N)-2			MED12-KO
0-hours	1	0	3	1	0	3	1	0	3	1	0	3
24-hours	1.95501	0.0339753	3	1.5261	0.0281818	3	1.53818	0.0243199	3	1.37312	0.0338012	3
48-hours	4.7304	0.0716397	3	3.22377	0.0299884	3	3.15119	0.0984291	3	2.47626	0.0713645	3
64-hours	6.36163	0.14434	3	4.88637	0.0594656	3	4.99055	0.247304	3	2.84307	0.0840649	3
	Discovery?	P value	Mean of WT	Mean of MED12(G44N)-1	Difference	SE of difference	t ratio	df	q value
0-hours			1	1	0	0
24-hours	Yes	0.000628	1.955	1.526	0.4289	0.04414	9.717	4	0.000706		Column A	WT
48-hours	Yes	4.2e-05	4.73	3.224	1.507	0.07766	19.4	4	0.000126		vs.	vs.
64-hours	Yes	0.000699	6.362	4.886	1.475	0.1561	9.45	4	0.000706		Column B	MED12(G44N)-1
											Test details
											Test name	Unpaired t test
											Variance assumption	Individual variance for each row
											Multiple comparisons	False Discovery Rate (FDR)
											Method	Two-stage step-up (Benjamini, Krieger, and Yekutieli)
											Desired FDR (Q)	1.00%
											Number of tests performed	3
											Number of rows omitted	1
	Discovery?	P value	Mean of WT	Mean of MED12(G44N)-2	Difference	SE of difference	t ratio	df	q value
0-hours			1	1	0	0
24-hours	Yes	0.000567	1.955	1.538	0.4168	0.04178	9.976	4	0.000859		Column A	WT
48-hours	Yes	0.000204	4.73	3.151	1.579	0.1217	12.97	4	0.000617		vs.	vs.
64-hours	Yes	0.008723	6.362	4.991	1.371	0.2863	4.788	4	0.00881		Column C	MED12(G44N)-2

## Sheet: Fig-1H
																								Measured by Adobe photoshop
						Figure_1H_dots (Mean with SEM)																Col-1_20X_spher_raw_area_pixel_arbitrary_unit				Col-2_20X_spher_raw_area_pixel_arbitrary_unit				WT_20X_spher_raw_area_pixel_arbitrary_unit
Days	WT_20X_normalized_spher_volume																				2	4	6		2	4	6		2	4	6
2	0.895243	1.18277	1.2524	1.34609	1.13354	0.590916	0.51616	0.797067	0.988268	1.00002	1.28544	0.999234	0.58136	1.43148							307322	703315	795893		223769	1021328	853457		301146	470888	321195
4	1.75046	1.01925	0.945502	1.25932	1.22003	1.82014															297372	692848	944695		224905	1034910	802165		362591	328350	256173
6	0.986117	0.702385	1.00764	0.7352	0.821726	0.593955	0.800841	0.866102	0.695438	1.02108	0.903232										322935	749950	781133		501322	1074959	871503		376686	312314	325852
																					376308	616659	848866		139540	1003513	842792		395245	378071	264091
																					320569	797011	738525		558252	984940	927275		352459	370167	284425
Days	Col_1_20X_normalized_spher_volume																				275690	675061	667555			916715	935985		228297	483303	229079
2	0.922924	0.878467	0.994141	1.25052	0.983236	0.784164	1.0719	1.0501	1.01523	1.16571	0.822419										339563	614532	736059			1052676	832915		208612		279585
4	3.19522	3.12415	3.51823	2.62327	3.85453	3.00462	2.60971	3.05809	2.38732												334942	683046	840281			1051813			278706		294575
6	3.84643	4.97408	3.73992	4.23676	3.43814	2.95465	3.42093	4.17265								Spher volume formula: ((Square_root(raw_area/3.14))^3)*(4/3)*3.14					327487	579105				939449			321662		254481
																					359096					1003470			324207		328743
																Normalization_factor (WT_2nd_day_spher_volume_mean)					284585								383282		302935
Days	Col_2_20X_normalized_spher_volume															1.38899e+08													324037
2	0.573423	0.577795	1.92287	0.282373	2.25954																								225829
4	5.59143	5.70334	6.03758	5.44578	5.29529	4.75474	5.85083	5.84364	4.9327	5.44543																			411787
6	4.27118	3.89198	4.40736	4.19137	4.83713	4.90545	4.11791
																						Col-1_20X_spher_volume				Col-2_20X_spher_volume				WT_20X_spher_volume
																					2	4	6		2	4	6		2	4	6
Days	Discovery?	P value	Kolmogorov-Smirnov D	q value		Table Analyzed	Data 4														1.28193e+08	4.43812e+08	5.34264e+08		7.96478e+07	7.76644e+08	5.93262e+08		1.24348e+08	2.43137e+08	1.36971e+08
2	No	0.695997	0.2857	0.234319																	1.22018e+08	4.33941e+08	6.90894e+08		8.02551e+07	7.92187e+08	5.40592e+08		1.64286e+08	1.41573e+08	9.75605e+07
4	Yes	0.0004	1			Column A	WT_20x														1.38085e+08	4.88678e+08	5.19471e+08		2.67085e+08	8.38613e+08	6.12177e+08		1.73957e+08	1.31329e+08	1.3996e+08
6	Yes	0.00019	1	0.000192		vs.	vs.														1.73696e+08	3.64369e+08	5.88481e+08		3.92213e+07	7.56412e+08	5.82176e+08		1.86971e+08	1.74918e+08	1.02118e+08
						Column B	Col1_20x														1.3657e+08	5.3539e+08	4.77553e+08		3.13848e+08	7.3551e+08	6.71872e+08		1.57448e+08	1.69461e+08	1.14137e+08
																					1.08919e+08	4.17338e+08	4.10397e+08			6.60428e+08	6.81361e+08		8.20775e+07	2.52815e+08	8.24996e+07
						Test details															1.48886e+08	3.62486e+08	4.75163e+08			8.12673e+08	5.71972e+08		7.1694e+07		1.11236e+08
						Test name	Kolmogorov-Smirnov test														1.45857e+08	4.24765e+08	5.79576e+08			8.11674e+08			1.10712e+08		1.20301e+08
						Comparison for each test	Compare cumulative distributions														1.41015e+08	3.31596e+08				6.85147e+08			1.37269e+08		9.65955e+07
						Multiple comparisons	False Discovery Rate (FDR)														1.61916e+08					7.56363e+08			1.38902e+08		1.41827e+08
						Method	Two-stage step-up (Benjamini, Krieger, and Yekutieli)														1.14233e+08								1.78547e+08		1.25458e+08
						Desired FDR (Q)	1.00%																						1.38792e+08
																													8.07502e+07
						Number of tests performed	3																						1.9883e+08
						Number of rows omitted	0
Days	Discovery?	P value	Kolmogorov-Smirnov D	q value		Table Analyzed	Data 4
2	No	0.153423	0.5286	0.051652
4	Yes	0.00025	1	0.000126		Column A	WT_20x
6	Yes	3.1e-05	1	3.2e-05		vs.	vs.
						Column C	Col2_20x

## Sheet: Fig-2E
				Figure_2E_dots (Mean with SEM) --> Normalized Peak Are								Dot Formula: ((Peak area/TIC)/10^-4))
	WT_hTERT						MED12(G44N)-2_hTERT
Tryptophan	1.96375	3.78343	3.65221	1.97882	2.55978		1.21284	1.41536	1.54521	1.77598	1.30384
Kynurenine	0.211047	0.265647	0.294476	0.146007	0.32239		1.83404	1.12193	2.9594	3.19305	1.34055
	Discovery?	P value	Mean of WT_hTERT	Mean of MED12(G44N)-2_hTERT	Difference	SE of difference	t ratio	df	q value
Tryptophan	Yes	0.005293	2.788	1.451	1.337	0.4146	3.225	16	0.005346
Kynurenine	Yes	0.000409	0.2479	2.09	-1.842	0.4146	4.443	16	0.000827
Column A	WT_hTERT
vs.	vs.
Column B	MED12(G44N)-2_hTERT
Test details
Test name	Unpaired t test
Variance assumption	Single pooled variance
Multiple comparisons	False Discovery Rate (FDR)
Method	Two-stage step-up (Benjamini, Krieger, and Yekutieli)
Desired FDR (Q)	1.00%
Number of tests performed	2
Number of rows omitted	0
		WT_hTERT							MED12(G44N)-2_hTERT
		R1	R2	R3	R4	R5			R1	R2	R3	R4	R5
Total Ion Count	TIC	4.07549e+11	3.36432e+11	3.48558e+11	4.64556e+11	3.79574e+11			3.94502e+11	4.09209e+11	3.8569e+11	3.50543e+11	4.40241e+11
Peak area reported underneath were produced by extractions from same amount of starting materials according to protein amount. (NON-NORMALIZED DATA)
		WT_hTERT							MED12(G44N)-2_hTERT
		R1	R2	R3	R4	R5			R1	R2	R3	R4	R5
	KEGG ID
tryptophan	C00806	8.00325e+07	1.27287e+08	1.27301e+08	9.19272e+07	9.71627e+07			4.78467e+07	5.79177e+07	5.9597e+07	6.22556e+07	5.74006e+07
kynurenine	C01718	8.60121e+06	8.93722e+06	1.02642e+07	6.78283e+06	1.22371e+07			7.23532e+07	4.59104e+07	1.14141e+08	1.1193e+08	5.90164e+07

## Sheet: Fig-3(Alex for f and g)
3F: Top 500 gained-peak-associated normalized gene expression				3F: Lost-peak-associated normalized gene expression
Normalized_Expression	Sample			Normalized_Expression	Sample
8.86868	WT			6.81557	WT
8.03714	WT			7.01705	WT
10.0971	WT			6.58974	WT
8.33342	WT			6.04985	WT
6.16686	WT			6.72988	WT
8.94706	WT			6.79852	WT
8.252	WT			6.04985	WT
8.97313	WT			7.88505	WT
6.33599	WT			6.04985	WT
6.04985	WT			6.56942	WT
8.87239	WT			6.04985	WT
10.0182	WT			6.42197	WT
7.28285	WT			6.23871	WT
8.71956	WT			8.21936	WT
9.87637	WT			6.13633	WT
8.45305	WT			7.15191	WT
7.59406	WT			6.23119	WT
6.61158	WT			6.62117	WT
11.3327	WT			8.8664	WT
8.30915	WT			6.28967	WT
8.13684	WT			8.08086	WT
12.2376	WT			8.47055	WT
6.46784	WT			6.89366	WT
6.04985	WT			6.8713	WT
6.04985	WT			6.04985	WT
6.60289	WT			6.16686	WT
6.04985	WT			7.78711	WT
6.65598	WT			7.63537	WT
9.45415	WT			6.04985	WT
10.8708	WT			6.04985	WT
6.35805	WT			6.10567	WT
9.52814	WT			6.11418	WT
8.08983	WT			6.04985	WT
6.10567	WT			6.04985	WT
6.51546	WT			8.64358	WT
6.16686	WT			6.32973	WT
8.52868	WT			6.86973	WT
9.20552	WT			7.67943	WT
8.19431	WT			6.36837	WT
8.78949	WT			6.11418	WT
9.44266	WT			6.04985	WT
8.62639	WT			9.34751	WT
7.75235	WT			7.12586	WT
6.04985	WT			6.95204	WT
6.52774	WT			6.41198	WT
10.6651	WT			8.1552	WT
8.9031	WT			6.04985	WT
6.50342	WT			7.59293	WT
8.16517	WT			6.20195	WT
7.82382	WT			6.04985	WT
10.7735	WT			6.04985	WT
10.578	WT			6.52459	WT
11.0359	WT			6.04985	WT
9.33447	WT			6.04985	WT
7.27341	WT			7.37347	WT
11.4431	WT			6.36127	WT
10.9525	WT			6.45772	WT
8.17627	WT			6.46768	WT
9.86571	WT			6.6841	WT
8.06066	WT			6.84828	WT
10.7788	WT			8.43936	WT
6.04985	WT			8.16575	WT
10.1537	WT			8.41503	WT
7.47228	WT			6.04985	WT
9.64984	WT			7.19743	WT
7.73391	WT			6.04985	WT
7.44741	WT			6.04985	WT
6.84611	WT			6.04985	WT
9.07551	WT			6.28084	WT
9.48024	WT			7.39024	WT
7.49021	WT			7.50953	WT
7.13994	WT			9.36803	WT
6.21692	WT			7.63929	WT
8.85898	WT			6.31211	WT
6.97393	WT			6.7882	WT
7.23237	WT			8.03068	WT
7.3596	WT			9.19899	WT
6.57274	WT			7.74719	WT
8.97598	WT			7.31127	WT
6.72982	WT			7.27934	WT
10.5952	WT			6.65278	WT
8.33683	WT			6.13633	WT
6.52281	WT			6.11104	WT
9.51809	WT			6.96355	WT
7.08505	WT			6.04985	WT
7.06626	WT			6.55563	WT
8.13801	WT			7.35613	WT
7.55747	WT			6.35947	WT
6.94325	WT			7.70955	WT
7.87683	WT			6.96744	WT
6.38295	WT			6.97709	WT
7.46387	WT			6.85706	WT
9.27683	WT			7.56724	WT
9.8033	WT			6.04985	WT
8.71605	WT			6.42446	Mutant_1
6.45175	WT			7.44214	Mutant_1
6.42614	WT			6.40527	Mutant_1
7.43423	WT			6.04985	Mutant_1
8.61143	WT			6.21657	Mutant_1
7.11654	WT			6.13369	Mutant_1
6.04985	WT			6.10855	Mutant_1
6.04985	WT			6.98916	Mutant_1
9.04576	WT			6.04985	Mutant_1
6.59248	WT			6.04985	Mutant_1
6.17438	WT			6.04985	Mutant_1
6.11418	WT			6.1924	Mutant_1
7.04585	WT			6.04985	Mutant_1
7.92514	WT			8.6889	Mutant_1
6.18993	WT			6.04985	Mutant_1
8.19143	WT			6.96757	Mutant_1
7.17517	WT			6.27502	Mutant_1
10.9833	WT			6.46451	Mutant_1
8.36949	WT			8.94688	Mutant_1
9.13195	WT			6.04985	Mutant_1
8.01661	WT			8.15512	Mutant_1
6.3134	WT			8.63484	Mutant_1
6.04985	WT			6.6699	Mutant_1
6.04985	WT			6.04985	Mutant_1
12.9703	WT			6.04985	Mutant_1
10.3366	WT			6.10855	Mutant_1
7.35517	WT			6.89642	Mutant_1
6.67973	WT			6.36795	Mutant_1
8.37199	WT			6.04985	Mutant_1
6.04985	WT			6.04985	Mutant_1
8.53292	WT			6.04985	Mutant_1
8.17121	WT			6.04985	Mutant_1
14.4867	WT			6.04985	Mutant_1
8.33311	WT			6.04985	Mutant_1
8.01368	WT			9.20448	Mutant_1
6.04985	WT			6.04985	Mutant_1
7.52614	WT			6.2157	Mutant_1
7.00899	WT			6.96413	Mutant_1
12.9697	WT			6.52748	Mutant_1
8.95481	WT			6.04985	Mutant_1
9.52657	WT			6.04985	Mutant_1
6.27194	WT			6.16781	Mutant_1
6.11104	WT			6.10849	Mutant_1
7.19409	WT			6.13369	Mutant_1
8.14958	WT			6.31262	Mutant_1
12.2961	WT			8.1333	Mutant_1
8.73511	WT			6.04985	Mutant_1
7.41501	WT			7.45735	Mutant_1
6.29745	WT			6.16781	Mutant_1
7.81801	WT			6.04985	Mutant_1
6.04985	WT			6.04985	Mutant_1
7.08412	WT			6.45445	Mutant_1
6.28305	WT			6.04985	Mutant_1
8.13704	WT			6.04985	Mutant_1
8.61917	WT			6.13282	Mutant_1
8.13101	WT			6.16788	Mutant_1
8.22812	WT			6.04985	Mutant_1
6.39414	WT			6.16788	Mutant_1
6.04985	WT			6.04985	Mutant_1
6.10567	WT			6.96174	Mutant_1
7.67209	WT			7.83686	Mutant_1
9.22638	WT			8.28108	Mutant_1
8.63554	WT			8.18949	Mutant_1
7.13129	WT			6.04985	Mutant_1
10.8203	WT			6.04985	Mutant_1
6.04985	WT			6.04985	Mutant_1
11.756	WT			6.04985	Mutant_1
9.04119	WT			6.04985	Mutant_1
7.92884	WT			6.04985	Mutant_1
9.11109	WT			7.25604	Mutant_1
8.20816	WT			7.94084	Mutant_1
7.31082	WT			9.33198	Mutant_1
6.10567	WT			7.73612	Mutant_1
6.25426	WT			6.1924	Mutant_1
9.87484	WT			6.32781	Mutant_1
10.877	WT			6.13282	Mutant_1
8.6209	WT			8.74365	Mutant_1
6.25648	WT			7.30406	Mutant_1
8.79605	WT			6.76379	Mutant_1
6.56082	WT			7.45721	Mutant_1
7.79573	WT			6.04985	Mutant_1
8.45732	WT			6.04985	Mutant_1
10.5437	WT			6.04985	Mutant_1
8.95673	WT			6.04985	Mutant_1
8.88996	WT			6.04985	Mutant_1
9.15243	WT			6.04985	Mutant_1
8.59985	WT			6.67331	Mutant_1
8.3909	WT			6.04985	Mutant_1
8.83621	WT			6.04985	Mutant_1
9.46009	WT			6.7803	Mutant_1
9.67077	WT			6.44256	Mutant_1
9.16807	WT			6.10849	Mutant_1
9.2078	WT			7.25381	Mutant_1
10.9082	WT			6.04985	Mutant_1
10.1045	WT
7.96862	WT
11.0065	WT
9.0036	WT
10.3836	WT
9.23883	WT
8.31215	WT
8.68543	WT
6.98935	WT
8.85408	WT
7.83889	WT
8.77738	WT
7.22923	WT
7.13385	WT
7.44415	WT
6.04985	WT
6.40926	WT
6.04985	WT
7.70574	WT
7.53811	WT
8.18088	WT
7.5491	WT
7.3093	WT
10.0567	WT
9.21253	WT
8.52804	WT
8.49234	WT
10.9861	WT
7.98702	WT
8.96416	WT
8.94147	WT
9.00057	WT
9.19356	WT
7.62096	WT
8.84089	WT
8.64037	WT
10.4702	WT
10.9768	WT
9.33611	WT
8.92822	WT
9.73763	WT
8.52067	WT
6.21965	WT
9.3395	WT
7.38715	WT
7.40057	WT
7.7622	WT
6.28305	WT
7.36583	WT
9.44418	WT
8.04555	WT
7.26915	WT
8.05813	WT
8.2392	WT
7.71928	WT
7.2963	WT
7.0686	WT
12.6541	WT
9.42598	WT
6.04985	WT
8.17139	WT
7.86095	WT
6.19215	WT
9.72032	WT
7.49718	WT
7.6647	WT
8.71975	WT
8.81853	WT
8.18893	WT
9.93419	WT
8.34064	WT
7.66871	WT
7.66179	WT
10.8605	WT
8.02882	WT
6.04985	WT
7.47381	WT
8.85046	WT
8.37054	WT
8.37913	WT
7.43601	WT
9.67106	WT
8.33054	WT
6.4228	WT
7.1795	WT
9.09662	WT
9.42574	WT
6.60947	WT
8.1647	WT
6.8331	WT
9.1682	WT
6.51809	WT
8.27114	WT
6.64311	WT
8.84535	WT
8.23355	WT
6.04985	WT
6.23119	WT
9.51301	WT
8.50908	WT
9.46592	WT
8.0011	WT
9.28988	WT
8.01523	WT
9.61512	WT
8.20072	WT
6.46445	WT
8.74347	WT
8.97994	WT
7.874	WT
10.2124	WT
9.76047	WT
9.51779	WT
6.19307	WT
12.1803	WT
11.3211	WT
8.83584	WT
7.6556	WT
7.32233	WT
8.63867	WT
10.6003	WT
9.14334	WT
6.31887	WT
10.5614	WT
7.52857	WT
8.36235	WT
7.05497	WT
7.49433	WT
6.04985	WT
7.58649	WT
9.60508	WT
7.90522	WT
8.24195	WT
8.36336	WT
7.4178	WT
6.04985	WT
9.62447	WT
6.14075	WT
7.64745	WT
6.04985	WT
7.79377	WT
6.04985	WT
10.5118	WT
6.11418	WT
8.08648	WT
9.09109	WT
13.1294	WT
7.66559	WT
7.64079	WT
6.49992	WT
8.52207	WT
7.22824	WT
7.951	WT
7.29319	WT
7.93055	WT
7.13886	WT
8.54794	WT
8.06675	WT
6.18993	WT
6.76526	WT
6.04985	WT
9.92164	WT
7.41595	WT
6.43043	WT
7.6437	WT
6.95684	WT
11.468	WT
6.34785	WT
6.62063	WT
10.9182	WT
8.53644	WT
8.04918	WT
8.85438	WT
6.93256	WT
9.38438	WT
7.67374	WT
8.66804	WT
6.04985	WT
11.6462	WT
8.41241	WT
6.11104	WT
9.35809	WT
6.32519	WT
6.10567	WT
6.63644	WT
7.19215	WT
7.48382	WT
7.27541	WT
10.881	WT
8.98253	WT
8.97106	WT
6.80031	WT
9.27654	WT
8.2273	WT
6.04985	WT
8.66614	WT
7.37973	WT
10.0761	WT
7.51345	WT
7.98736	WT
12.2085	WT
7.9326	WT
7.18963	WT
7.77587	WT
6.11104	WT
10.6913	WT
8.46079	WT
8.13311	WT
7.83731	WT
9.18648	WT
10.0747	WT
6.43906	WT
8.2964	WT
6.04985	WT
6.27194	WT
11.7704	WT
15.034	WT
8.05152	WT
8.87887	WT
8.76851	WT
11.0345	WT
10.8526	WT
8.29141	WT
6.17	WT
7.98818	WT
8.80775	WT
6.40235	WT
8.32517	WT
9.3764	WT
9.02316	WT
10.0198	WT
6.76195	WT
6.11418	WT
11.8079	WT
9.65086	WT
6.99986	WT
8.86847	WT
8.60145	WT
8.31794	WT
6.54339	WT
7.33229	WT
6.44397	WT
6.04985	WT
8.60883	WT
8.15347	WT
6.11104	WT
8.46079	WT
7.98747	WT
8.55235	WT
8.53962	WT
8.59374	WT
8.31707	WT
9.49809	WT
7.87897	WT
6.04985	WT
6.19657	WT
6.66029	WT
7.82946	WT
7.82034	WT
7.8864	WT
6.61902	WT
8.98007	WT
9.00616	WT
9.81905	WT
14.1184	WT
9.30593	WT
7.29749	WT
9.96611	WT
6.40387	WT
8.05236	WT
8.91289	WT
6.04985	WT
9.70524	WT
6.6285	WT
6.34416	WT
9.23505	WT
6.04985	WT
8.47457	Mutant_1
8.08109	Mutant_1
9.95541	Mutant_1
8.4397	Mutant_1
6.04985	Mutant_1
8.97666	Mutant_1
8.50977	Mutant_1
9.17261	Mutant_1
6.38689	Mutant_1
6.04985	Mutant_1
9.17955	Mutant_1
10.4464	Mutant_1
8.39243	Mutant_1
8.52939	Mutant_1
9.69368	Mutant_1
9.13808	Mutant_1
7.60831	Mutant_1
6.56374	Mutant_1
11.2096	Mutant_1
8.44799	Mutant_1
8.09359	Mutant_1
12.0678	Mutant_1
6.73459	Mutant_1
6.47776	Mutant_1
6.98221	Mutant_1
6.64404	Mutant_1
6.13272	Mutant_1
7.43799	Mutant_1
9.91026	Mutant_1
11.0368	Mutant_1
8.08225	Mutant_1
9.14644	Mutant_1
8.24504	Mutant_1
6.3283	Mutant_1
6.67553	Mutant_1
6.19233	Mutant_1
8.12075	Mutant_1
9.26914	Mutant_1
7.90501	Mutant_1
8.83332	Mutant_1
10.5325	Mutant_1
8.85399	Mutant_1
7.92695	Mutant_1
6.04985	Mutant_1
7.01359	Mutant_1
9.94538	Mutant_1
8.93755	Mutant_1
7.52036	Mutant_1
8.36007	Mutant_1
8.08141	Mutant_1
9.44629	Mutant_1
9.7459	Mutant_1
10.7388	Mutant_1
9.79154	Mutant_1
7.3812	Mutant_1
12.0173	Mutant_1
10.8694	Mutant_1
8.1923	Mutant_1
9.3709	Mutant_1
8.06344	Mutant_1
10.4936	Mutant_1
6.04985	Mutant_1
9.88098	Mutant_1
7.4952	Mutant_1
9.41338	Mutant_1
7.70976	Mutant_1
7.50933	Mutant_1
6.25078	Mutant_1
9.06914	Mutant_1
9.69478	Mutant_1
7.50955	Mutant_1
7.06238	Mutant_1
6.96517	Mutant_1
9.02627	Mutant_1
8.10677	Mutant_1
8.10781	Mutant_1
7.96631	Mutant_1
7.03961	Mutant_1
8.94193	Mutant_1
6.72453	Mutant_1
10.8595	Mutant_1
8.34879	Mutant_1
7.0021	Mutant_1
8.77984	Mutant_1
6.76827	Mutant_1
6.93672	Mutant_1
7.42089	Mutant_1
6.99015	Mutant_1
7.08732	Mutant_1
8.19046	Mutant_1
6.22652	Mutant_1
8.48659	Mutant_1
9.10126	Mutant_1
9.52589	Mutant_1
8.61224	Mutant_1
7.30397	Mutant_1
7.55062	Mutant_1
7.31652	Mutant_1
8.96491	Mutant_1
6.94163	Mutant_1
6.04985	Mutant_1
6.30946	Mutant_1
10.2271	Mutant_1
7.28115	Mutant_1
6.35786	Mutant_1
6.52518	Mutant_1
7.01626	Mutant_1
8.13385	Mutant_1
7.00731	Mutant_1
8.22029	Mutant_1
7.44284	Mutant_1
10.9731	Mutant_1
8.51408	Mutant_1
9.50843	Mutant_1
7.85098	Mutant_1
6.48696	Mutant_1
6.19143	Mutant_1
7.549	Mutant_1
13.2298	Mutant_1
10.4906	Mutant_1
7.76858	Mutant_1
12.0477	Mutant_1
10.6074	Mutant_1
6.565	Mutant_1
9.16113	Mutant_1
11.7714	Mutant_1
14.1031	Mutant_1
8.28545	Mutant_1
8.10459	Mutant_1
6.19205	Mutant_1
7.30468	Mutant_1
6.25078	Mutant_1
11.5693	Mutant_1
8.95376	Mutant_1
9.53463	Mutant_1
6.1924	Mutant_1
6.04985	Mutant_1
7.28235	Mutant_1
8.49683	Mutant_1
12.1917	Mutant_1
8.43974	Mutant_1
8.22657	Mutant_1
6.6398	Mutant_1
7.90191	Mutant_1
6.13282	Mutant_1
7.67698	Mutant_1
6.51485	Mutant_1
8.5691	Mutant_1
8.15249	Mutant_1
8.4806	Mutant_1
8.04257	Mutant_1
6.47632	Mutant_1
6.04985	Mutant_1
6.04985	Mutant_1
7.68393	Mutant_1
8.8362	Mutant_1
8.54323	Mutant_1
7.43315	Mutant_1
10.2394	Mutant_1
6.04985	Mutant_1
11.9045	Mutant_1
8.80564	Mutant_1
8.34235	Mutant_1
9.79185	Mutant_1
8.83317	Mutant_1
7.38909	Mutant_1
6.16788	Mutant_1
6.19143	Mutant_1
9.94148	Mutant_1
11.1225	Mutant_1
8.94447	Mutant_1
6.29954	Mutant_1
9.16969	Mutant_1
6.6795	Mutant_1
8.00834	Mutant_1
9.42484	Mutant_1
11.1399	Mutant_1
9.44896	Mutant_1
9.1351	Mutant_1
9.68691	Mutant_1
9.11328	Mutant_1
8.672	Mutant_1
9.25609	Mutant_1
9.04203	Mutant_1
9.89381	Mutant_1
10.0173	Mutant_1
9.55795	Mutant_1
11.1962	Mutant_1
10.593	Mutant_1
8.51636	Mutant_1
11.5489	Mutant_1
9.42081	Mutant_1
10.887	Mutant_1
9.18203	Mutant_1
8.83395	Mutant_1
9.21589	Mutant_1
7.27642	Mutant_1
9.22412	Mutant_1
7.83689	Mutant_1
9.06349	Mutant_1
7.5054	Mutant_1
8.52479	Mutant_1
7.69686	Mutant_1
6.04985	Mutant_1
6.46886	Mutant_1
6.04985	Mutant_1
8.12694	Mutant_1
7.38673	Mutant_1
8.68507	Mutant_1
7.53096	Mutant_1
7.29787	Mutant_1
10.5088	Mutant_1
9.57974	Mutant_1
8.97811	Mutant_1
9.1389	Mutant_1
11.4893	Mutant_1
7.25309	Mutant_1
9.35525	Mutant_1
8.92318	Mutant_1
9.33406	Mutant_1
9.99361	Mutant_1
8.0699	Mutant_1
9.24189	Mutant_1
9.24366	Mutant_1
10.9357	Mutant_1
11.4054	Mutant_1
9.67838	Mutant_1
9.37466	Mutant_1
10.003	Mutant_1
9.39238	Mutant_1
6.65439	Mutant_1
9.72422	Mutant_1
7.42392	Mutant_1
7.50937	Mutant_1
8.11436	Mutant_1
6.16788	Mutant_1
7.69121	Mutant_1
9.83144	Mutant_1
8.82264	Mutant_1
8.11556	Mutant_1
8.54638	Mutant_1
8.69069	Mutant_1
8.26286	Mutant_1
7.96506	Mutant_1
8.15212	Mutant_1
11.854	Mutant_1
10.1525	Mutant_1
6.04985	Mutant_1
7.94927	Mutant_1
7.75133	Mutant_1
6.46796	Mutant_1
10.358	Mutant_1
7.64665	Mutant_1
8.51924	Mutant_1
9.16839	Mutant_1
9.27469	Mutant_1
8.58361	Mutant_1
10.687	Mutant_1
8.84086	Mutant_1
8.31557	Mutant_1
8.17451	Mutant_1
11.4375	Mutant_1
8.2711	Mutant_1
6.10917	Mutant_1
7.78496	Mutant_1
9.02976	Mutant_1
9.11934	Mutant_1
8.68347	Mutant_1
7.76346	Mutant_1
10.1963	Mutant_1
8.78116	Mutant_1
6.52543	Mutant_1
7.32514	Mutant_1
9.42312	Mutant_1
9.68935	Mutant_1
6.91939	Mutant_1
8.57604	Mutant_1
6.91791	Mutant_1
10.0096	Mutant_1
6.5941	Mutant_1
8.69299	Mutant_1
7.21887	Mutant_1
8.95443	Mutant_1
8.80164	Mutant_1
6.04985	Mutant_1
6.34746	Mutant_1
9.14446	Mutant_1
8.71234	Mutant_1
9.96741	Mutant_1
8.5248	Mutant_1
9.85284	Mutant_1
8.47734	Mutant_1
10.1916	Mutant_1
8.49692	Mutant_1
6.51461	Mutant_1
9.17128	Mutant_1
9.57241	Mutant_1
8.3235	Mutant_1
10.2602	Mutant_1
10.2567	Mutant_1
10.2498	Mutant_1
6.19233	Mutant_1
12.4413	Mutant_1
11.5824	Mutant_1
9.52738	Mutant_1
8.28237	Mutant_1
7.52124	Mutant_1
9.39424	Mutant_1
10.9607	Mutant_1
9.68849	Mutant_1
6.72635	Mutant_1
10.9678	Mutant_1
8.00471	Mutant_1
9.58156	Mutant_1
7.39083	Mutant_1
8.17094	Mutant_1
6.04985	Mutant_1
7.73582	Mutant_1
10.1367	Mutant_1
8.37517	Mutant_1
8.65938	Mutant_1
8.97784	Mutant_1
7.6647	Mutant_1
6.10849	Mutant_1
10.0702	Mutant_1
6.04985	Mutant_1
8.33715	Mutant_1
6.19146	Mutant_1
8.43512	Mutant_1
6.10849	Mutant_1
11.2994	Mutant_1
6.77314	Mutant_1
8.531	Mutant_1
9.27362	Mutant_1
13.1878	Mutant_1
7.55938	Mutant_1
7.97808	Mutant_1
7.39556	Mutant_1
8.44328	Mutant_1
7.2208	Mutant_1
8.42042	Mutant_1
7.2435	Mutant_1
7.79378	Mutant_1
8.20049	Mutant_1
8.03267	Mutant_1
9.47575	Mutant_1
6.2157	Mutant_1
6.57559	Mutant_1
6.04985	Mutant_1
9.76708	Mutant_1
7.27984	Mutant_1
6.37911	Mutant_1
8.28934	Mutant_1
7.44239	Mutant_1
10.9182	Mutant_1
6.88482	Mutant_1
7.78346	Mutant_1
10.8539	Mutant_1
8.5267	Mutant_1
8.38349	Mutant_1
8.26557	Mutant_1
7.59983	Mutant_1
9.44314	Mutant_1
8.41522	Mutant_1
8.60848	Mutant_1
6.91598	Mutant_1
11.5131	Mutant_1
8.31068	Mutant_1
8.0276	Mutant_1
9.51776	Mutant_1
6.4395	Mutant_1
6.16781	Mutant_1
6.64897	Mutant_1
7.2317	Mutant_1
7.78357	Mutant_1
7.24387	Mutant_1
9.66625	Mutant_1
9.25088	Mutant_1
8.86762	Mutant_1
6.29389	Mutant_1
9.67321	Mutant_1
8.21671	Mutant_1
6.04985	Mutant_1
8.74226	Mutant_1
7.33318	Mutant_1
9.70457	Mutant_1
7.79995	Mutant_1
7.70826	Mutant_1
11.8046	Mutant_1
7.60587	Mutant_1
8.33012	Mutant_1
7.27822	Mutant_1
6.7196	Mutant_1
10.7654	Mutant_1
8.61063	Mutant_1
7.90531	Mutant_1
8.0055	Mutant_1
9.18176	Mutant_1
10.0857	Mutant_1
6.46886	Mutant_1
8.12239	Mutant_1
6.04985	Mutant_1
6.19214	Mutant_1
11.155	Mutant_1
14.749	Mutant_1
7.71655	Mutant_1
9.58551	Mutant_1
9.2121	Mutant_1
11.2018	Mutant_1
11.4726	Mutant_1
8.04582	Mutant_1
6.32824	Mutant_1
7.97818	Mutant_1
9.3398	Mutant_1
6.50207	Mutant_1
8.77419	Mutant_1
10.183	Mutant_1
9.58769	Mutant_1
10.4604	Mutant_1
6.8893	Mutant_1
6.19205	Mutant_1
12.4226	Mutant_1
10.2193	Mutant_1
7.20387	Mutant_1
9.3154	Mutant_1
8.60531	Mutant_1
8.77673	Mutant_1
7.16514	Mutant_1
8.14815	Mutant_1
7.16272	Mutant_1
6.16781	Mutant_1
8.55826	Mutant_1
8.29002	Mutant_1
6.10855	Mutant_1
8.30688	Mutant_1
7.63479	Mutant_1
8.25511	Mutant_1
8.53393	Mutant_1
8.92774	Mutant_1
7.92819	Mutant_1
9.22109	Mutant_1
7.31838	Mutant_1
6.04985	Mutant_1
6.10917	Mutant_1
6.67196	Mutant_1
7.6754	Mutant_1
8.03599	Mutant_1
7.18378	Mutant_1
7.46	Mutant_1
9.29192	Mutant_1
9.10111	Mutant_1
9.8581	Mutant_1
14.0262	Mutant_1
9.11784	Mutant_1
7.32666	Mutant_1
9.85242	Mutant_1
6.39274	Mutant_1
8.04911	Mutant_1
8.66593	Mutant_1
6.04985	Mutant_1
9.4353	Mutant_1
7.00979	Mutant_1
6.61258	Mutant_1
10.3176	Mutant_1
6.16719	Mutant_1

## Sheet: Fig-4A
			Fig-4A- (Mean with SEM)
	WT			MUT
G1	42.5	38.8		36.6	32.2	33
S	41	41.52		46.03	45.62	44.8
G2	15.1	17.9		15	17.3	19.9
	Discovery?	P value	Mean of WT	Mean of MUT	Difference	SE of difference	t ratio	df	q value
G1	No	0.095933	40.65	33.93	6.717	2.292	2.93	2.061	0.096892
S	Yes	0.002489	41.26	45.48	-4.223	0.4454	9.483	2.999	0.005027
G2	No	0.685191	16.5	17.4	-0.9	1.991	0.4521	2.686	0.461362
Table Analyzed	Data 6
Column A	WT
vs.	vs.
Column B	MUT
Test details
Test name	Unpaired t test with Welch correction
Variance assumption	Individual variance for each group
Multiple comparisons	False Discovery Rate (FDR)
Method	Two-stage step-up (Benjamini, Krieger, and Yekutieli)
Desired FDR (Q)	1.00%
Number of tests performed	3
Number of rows omitted	0

## Sheet: 4c
WT-Mock	WT-65um	WT-75um	Col 1-Mock	Col 1-65um	Col 1-75um	Col 2 Mock	Col 2-65um	Col 2-75um
46.082	31.5357		28.6397	89.691	103.321	60.0833	113.635	108.377
10.733	16.0957	38.8047	16.9267	82.096	116.424	26.7383	50.5343	69.988
7.878	17.8947	24.1147	68.9587	94.672	50.984	69.8713	51.3413	38.789
11.485	24.7007	34.3057	30.9587	102.23	62.518	19.5293	61.3273	66.886
5.783	16.7657	21.5337	9.29867	88.638	72.292	5.63433	104.431	82.326
9.671	20.6317	18.8887	13.2287	73.761	44.148	9.52133	86.9233	73.491
9.79	14.7277	29.9207	23.3427	28.174	63.57	4.94133	54.4483	79.358
5.265	16.6307	27.3397	13.7207	145.131	103.015	19.7313	104.83	105.685
10.081	15.4587	32.1947	22.9757	89.362	78.869	29.4143	128.836	100.1
11.607	22.8577	31.8857	27.0937	122.748	112.225	19.4473	53.9133	140.152
13.404	15.8757	23.9087	35.3657	100.57	87.021	52.2093	115.899	130.039
4.367	19.5757	27.6437	23.4557	68.404	83.391	26.6223	81.7803	160.903
64.581	13.9857	27.7637	22.3187	60.697	74.751	27.7823	114.165	115.211
16.273	20.5047	48.1977	24.2277	53.857	131.787	36.5453	100.804	37.98
11.508	27.7297	29.3057	25.5187	101.596	62.985	30.2013	60.9933	93.087
16.215	13.6917	32.1117	22.7247	94.782	43.784	4.59833	87.6483	92.688
47.453	12.7367	33.5397	22.0487	61.517	104.458	2.23433	113.739	27.423
8.052	22.2597	29.8017	12.7077	113.181	110.997	4.06733	96.5753	94.756
14.975	17.2767	24.1787	15.8677	46.818	96.332	28.8813	101.885	35.247
8.396	13.5247	38.3897	16.6647	28.386	86.558	18.3133	105.379	75.694
8.048	17.2207	29.4797	19.3657	111.737	112.75	19.2303	74.8953	131.957
6.218	16.7457	21.5937	27.2947	60.434	108.991	70.5743	72.8383	134.389
12.243	23.1117	30.7157	34.5147	109.094	109.577	60.3553	19.6303	137.605
43.008	18.7377	38.5577	10.2867	107.384	147.816	8.71633	36.0123	169.825
25.067	17.6367		37.3937	75.643	106.807	13.7923	124.222	143.839
17.121	26.2357		28.6397	47.078	122.525	6.87833	82.4923	82.347
35.385	12.9107		19.0047	46.922	141.202	35.1173	85.2553	42.035
10.635	23.3277		13.1647	114.596	91.568	54.9263	35.2223	137.144
17.794	18.0397		18.5117	50.674	97.312	18.0603	81.5923	94.997
13.662	13.2287		9.66467	65.002	96.772	30.7673	135.59	132.841
6.817	30.7937		13.0837	74.47	103.125	8.10533	135.105	76.755
10.218	18.0777		15.0227	97.287	121.342	7.85433	147.796	113.999
9.7	17.1817		14.2657	101.257	130.014	8.29833	117.572	175.461
43.416	18.1767		13.0437	97.832	47.682	16.2433	93.3523	90.203
13.668	12.8647		31.8657	30.881	71.491	48.6403	84.4673	165.456
7.115	19.6817		21.8287	39.307	106.173	19.0383	100.204	138.096
6.942	12.3067		21.2137	75.075	72.595	54.9263	44.3183	93.448
13.902	11.4297			61.821	116.89	11.6133	85.2453	102.673
21.447	22.3657			81.538	109.997	6.52933	94.7253	144.819
67.47	11.7867			104.714	119.405	44.1303	121.911	70.213
27.253	18.0657			62.031	84.908	45.5683	170.641	87.233
12.657	15.6127			40.491	84.908	35.3433	70.1283	59.554
20.717	8.94767			92.257	93.277	9.93533	75.0313	69.567
	17.4597			48.611	109.818	9.16833	154.561	80.368
	17.0867			124.25	93.507	10.6833	97.3133
	18.2817			51.84	126.236	16.9723	112.078
	20.1047			138.352	46.801	27.2343	97.3993
	12.3367			81.19		13.8143	99.7863
	10.8637			82.851		35.1733	48.0073
	17.4197			127.314		12.7233	48.8983
	17.3517			69.351		27.7703	57.0813
	12.6577			65.575		9.23833	20.0623
	18.7997			70.909		9.13233	29.8843
	18.7717			103.2		24.9323	30.7063
	12.5897			68.399		15.3183
	15.5627			78.592		10.6233
	25.2717			78.494		10.2043
	12.7577			76.776		4.68233
	15.7827			76.833		12.0933
	16.2227			50.315		6.51733
				64.187		30.8403
				110.309		40.0763
				93.524		34.8483
				125.301		28.3423
				54.852		19.7953
				140.532		18.2913
				54.551		16.0043
				94.702		31.2303
				46.935		14.8023
				91.312		49.3503
				39.918		17.9573
						43.6313
						31.3933
						43.5803
						4.08233
						8.17633
						27.6763
						11.9303

## Sheet: 4e
Leimyoma	Myometrium
7.5417	3.73895
1.32347	0.0481464
19.4097	4.69116
22.6312	1.46262
10.5545	5.90278
6.71117	0.463142
0.294737	0.713686
16.6029	0.772743
0.350723	0.668896
21.2991	8.80872

## Sheet: 4f
MED12-Leiomyoma	Myometrium
14.0569	5.2987
5.78261	0.108865
13.1027	5.75801
39.0275	2.18723
9.47712	17.0168
4.68286	0.634077
1.16223	0.847826
8.29845	0.714878
2.28311	3.27949
18.1649	2.25908

## Sheet: Supp_fig_4A_B
			4th_day (Mean with SEM)
Supp_fig_4A	WT/Fib		MED12(G44N)-1/Fib		MED12(G44N)-2/Fib		MED12(KO)/Fib			Table Analyzed	Day_4_norm_wt/fib		Table Analyzed	Day_4_norm_wt/fib		Table Analyzed	Day_4_norm_wt/fib
	0.900386		1.40648		1.46107		0.627873
	1.00187		1.4899		1.15392		0.680883			Column B	MED12(G44N)-1/Fib		Column C	MED12(G44N)-2/Fib		Column D	MED12(KO)/Fib
	1.09926		1.27371		1.28045		0.640334			vs.	vs.		vs.	vs.		vs.	vs.
	0.984224		1.26653		1.25571		0.67653			Column A	WT/Fib		Column A	WT/Fib		Column A	WT/Fib
	1.37508		1.48368		1.1672		0.601894
	0.909638		1.31577		1.28175		0.697498			Mann Whitney test			Mann Whitney test			Mann Whitney test
	1.00842		1.40296		1.32583		0.69205			P value	<0.0001		P value	<0.0001		P value	<0.0001
	1.21522		1.3968		1.3002		0.714389			Exact or approximate P value?	Exact		Exact or approximate P value?	Exact		Exact or approximate P value?	Exact
	0.902572		1.43686		1.22195		0.644091			P value summary	****		P value summary	****		P value summary	****
	0.896905		1.38616		1.29466		0.718186			Significantly different (P < 0.05)?	Yes		Significantly different (P < 0.05)?	Yes		Significantly different (P < 0.05)?	Yes
	0.828901		1.23766		1.18233		0.609852			One- or two-tailed P value?	Two-tailed		One- or two-tailed P value?	Two-tailed		One- or two-tailed P value?	Two-tailed
	1.03726		1.17556		1.27005		0.632717			Sum of ranks in column A,B	178 , 452		Sum of ranks in column A,C	198 , 468		Sum of ranks in column A,D	489 , 177
	1.01892		1.53129		1.21417		0.613943			Mann-Whitney U	7		Mann-Whitney U	27		Mann-Whitney U	6
	0.953293		1.44098		1.08968		0.560651
	0.973744		1.53098		1.06103		0.568181			Difference between medians			Difference between medians			Difference between medians
	1.03628		1.36984		1.30816		0.915902			Median of column A	0.9930, n=18		Median of column A	0.9930, n=18		Median of column A	0.9930, n=18
	0.852912		1.41007		1.1758		0.614463			Median of column B	1.403, n=17		Median of column C	1.239, n=18		Median of column D	0.6422, n=18
	1.00513				1.14907		0.788327			Difference: Actual	0.4099		Difference: Actual	0.2458		Difference: Actual	-0.3508
										Difference: Hodges-Lehmann	0.4047		Difference: Hodges-Lehmann	0.2537		Difference: Hodges-Lehmann	-0.3236
Supp_fig_4B	Fibroblast_rate_in_(WT+Fib spher)		Fibroblast_rate_in_(Mut-1+Fib spher)		Fibroblast_rate_in_(Mut-2+Fib spher)		Fibroblast_rate_in_(KO+Fib spher)			Table Analyzed	Fibroblast_rates_4th_day			Table Analyzed	Fibroblast_rates_4th_day		Table Analyzed	Fibroblast_rates_4th_day
	13.3		22		16.2		11
	13.9		24.8		17		10.8			Column B	MED12(G44N)-1/Fib			Column C	MED12(G44N)-2/Fib		Column D	MED12(KO)/Fib
	14.8		25				10.8			vs.	vs.			vs.	vs.		vs.	vs.
										Column A	WT/Fib			Column A	WT/Fib		Column A	WT/Fib
										Unpaired t test with Welch's correction				Unpaired t test with Welch's correction			Unpaired t test with Welch's correction
										P value	0.0035			P value	0.025		P value	0.017
										P value summary	**			P value summary	*		P value summary	*
										Significantly different (P < 0.05)?	Yes			Significantly different (P < 0.05)?	Yes		Significantly different (P < 0.05)?	Yes
										One- or two-tailed P value?	Two-tailed			One- or two-tailed P value?	Two-tailed		One- or two-tailed P value?	Two-tailed
										Welch-corrected t, df	t=9.354, df=2.778			Welch-corrected t, df	t=4.395, df=2.806		Welch-corrected t, df	t=7.106, df=2.094
										How big is the difference?				How big is the difference?			How big is the difference?
										Mean of column A	14			Mean of column A	14		Mean of column A	14
										Mean of column B	23.93			Mean of column C	16.6		Mean of column D	10.87
										Difference between means (B - A) ± SEM	9.933 ± 1.062			Difference between means (C - A) ± SEM	2.600 ± 0.5916		Difference between means (D - A) ± SEM	-3.133 ± 0.4410
										95% confidence interval	6.396 to 13.47			95% confidence interval	0.6416 to 4.558		95% confidence interval	-4.952 to -1.315
										R squared (eta squared)	0.9692			R squared (eta squared)	0.8731		R squared (eta squared)	0.9602
										F test to compare variances				F test to compare variances			F test to compare variances
										F, DFn, Dfd	4.936, 2, 2			F, DFn, Dfd			F, DFn, Dfd	42.75, 2, 2
										P value	0.3369			P value			P value	0.0457
										P value summary	ns			P value summary			P value summary	*
										Significantly different (P < 0.05)?	No			Significantly different (P < 0.05)?			Significantly different (P < 0.05)?	Yes
										Data analyzed				Data analyzed			Data analyzed
										Sample size, column A	3			Sample size, column A	3		Sample size, column A	3
										Sample size, column B	3			Sample size, column C	2		Sample size, column D	3

[truncated: 3 more sheets: Supp_fig_4A_B_raw_data, 1i, 1j]
